# Supplementary material for: Anthocyanin improves kidney function in diabetic kidney disease by regulating amino acid metabolism
Source: J Transl Med. 2022 Nov 5;20:510. doi: 10.1186/s12967-022-03717-9 (PMC9636632; doi:10.1186/s12967-022-03717-9)
Supplement: Supplementary file 2 — Additional file 2: Table S1. The identified kidney proteins in CT, DKD, and ANT groups. [file 12967_2022_3717_MOESM2_ESM.xlsx]

## Sheet: Sheet1
Table S1 The identified kidney proteins in CT, DKD, and ANT groups
GeneName	Accession	Description	CT_1	CT_2	CT_3	CT_4	CT_5	CT_6	DKD_1	DKD_2	DKD_3	DKD_4	DKD_5	DKD_6	ANT_1	ANT_2	ANT_3	ANT_4	ANT_5
A1cf	Q5YD48	APOBEC1 complementation factor OS=Mus musculus OX=10090 GN=A1cf PE=1 SV=2	5.44411e+07	6.15133e+07	8.75526e+07	5.71006e+07	5.62889e+07	5.61671e+07	6.04613e+07	5.6541e+07	6.12429e+07	6.43459e+07	5.6982e+07	5.76183e+07	7.19892e+07	5.43152e+07	8.32728e+07	7.84066e+07	3.08239e+07
Aaas	P58742	Aladin OS=Mus musculus OX=10090 GN=Aaas PE=1 SV=1	1.06556e+06	998634	1.10896e+06	785909	791102	804885	1.81029e+06	3385.04	1.12545e+06	1.64794e+06	2.12301e+06	1.07162e+06	3385.04	862611	448817	153816	852787
Aacs	Q9D2R0	Acetoacetyl-CoA synthetase OS=Mus musculus OX=10090 GN=Aacs PE=1 SV=1	1.54937e+08	1.48738e+08	1.58222e+08	1.94656e+08	1.83181e+08	1.95947e+08	1.01699e+08	1.06065e+08	6.95198e+07	9.10139e+07	5.45494e+07	7.0884e+07	8.43494e+07	1.13429e+08	1.5115e+08	6.1188e+07	7.9601e+07
Aadac	Q99PG0	Arylacetamide deacetylase OS=Mus musculus OX=10090 GN=Aadac PE=1 SV=3	6.61058e+07	6.74138e+07	6.59999e+07	6.5069e+07	6.42505e+07	6.25106e+07	6.97228e+07	7.37386e+07	5.97988e+07	6.67488e+07	6.08576e+07	6.48324e+07	1.82339e+07	5.27587e+07	2.50228e+07	2.26785e+07	7.24992e+07
Aadat	Q9WVM8	Kynurenine/alpha-aminoadipate aminotransferase, mitochondrial OS=Mus musculus OX=10090 GN=Aadat PE=1 SV=1	3.19846e+08	3.22598e+08	3.25103e+08	2.83496e+08	2.82187e+08	2.83356e+08	3.05651e+08	3.2391e+08	3.02749e+08	2.74544e+08	3.09869e+08	2.47393e+08	3.76131e+08	3.16706e+08	2.7756e+08	3.95809e+08	3.68148e+08
Aagab	Q8R2R3	Alpha- and gamma-adaptin-binding protein p34 OS=Mus musculus OX=10090 GN=Aagab PE=1 SV=2	358057	390633	340853	177297	304020	471789	282223	306995	427252	348309	311375	305818	878855	629957	3385.04	1.31646e+06	3385.04
Aak1	Q3UHJ0	AP2-associated protein kinase 1 OS=Mus musculus OX=10090 GN=Aak1 PE=1 SV=2	3.94271e+06	3.28262e+06	3.81781e+06	2.84132e+06	3.57863e+06	2.64209e+06	3.69962e+06	3.12452e+06	3.59032e+06	4.35975e+06	4.31771e+06	4.13189e+06	3.54775e+06	6.74678e+06	3.50549e+06	3.584e+06	4.70982e+06
Aamdc	Q8R0P4	Mth938 domain-containing protein OS=Mus musculus OX=10090 GN=Aamdc PE=1 SV=1	5.47709e+06	5.49697e+06	5.09964e+06	4.85745e+06	3.80817e+06	4.7575e+06	7.16017e+06	7.16116e+06	6.5905e+06	5566293	5.801e+06	6.80331e+06	4.32037e+06	6.86246e+06	8.69892e+06	7.36588e+06	7.37006e+06
Aars1	Q8BGQ7	Alanine--tRNA ligase, cytoplasmic OS=Mus musculus OX=10090 GN=Aars1 PE=1 SV=1	7.42345e+07	7.77881e+07	7.66746e+07	8.22041e+07	7.45274e+07	7.9271e+07	7.00279e+07	7.56154e+07	8.182e+07	7.46051e+07	8.08551e+07	8.67962e+07	1.04609e+08	8.88827e+07	9.59962e+07	1.07071e+08	7.60938e+07
Aars2	Q14CH7	Alanine--tRNA ligase, mitochondrial OS=Mus musculus OX=10090 GN=Aars2 PE=1 SV=1	2.6841e+07	2.62742e+07	2.82592e+07	2.95907e+07	3.31271e+07	3.13516e+07	1.59816e+07	1.69853e+07	1.24738e+07	1.87034e+07	1.49485e+07	1.76218e+07	1.63841e+07	7.4506e+06	1.04434e+07	1.33928e+07	5.63113e+06
Aarsd1	Q3THG9	Alanyl-tRNA editing protein Aarsd1 OS=Mus musculus OX=10090 GN=Aarsd1 PE=1 SV=2	5.24176e+07	5.28824e+07	5.01452e+07	5.0577e+07	4.76595e+07	4.87962e+07	7.33895e+07	5.08879e+07	4.39893e+07	7.23561e+07	6.66088e+07	4.75323e+07	2.86206e+07	2.38858e+07	3.32764e+07	3.43323e+07	2.6773e+07
Aass	Q99K67	Alpha-aminoadipic semialdehyde synthase, mitochondrial OS=Mus musculus OX=10090 GN=Aass PE=1 SV=1	9.74485e+08	9.62531e+08	9.71559e+08	9.01461e+08	8.83593e+08	8.84553e+08	1.72421e+09	1.69909e+09	1.60992e+09	1.72645e+09	2.04282e+09	1.35135e+09	8.70341e+07	8.24575e+08	2.04742e+08	4.33811e+07	1.26024e+09
Abat	P61922	4-aminobutyrate aminotransferase, mitochondrial OS=Mus musculus OX=10090 GN=Abat PE=1 SV=1	5.4934e+08	5.62109e+08	4.99221e+08	5.85383e+08	5.5979e+08	5.03565e+08	7.04234e+08	7.06234e+08	6.53631e+08	6.96738e+08	6.04548e+08	4.57028e+08	7.47321e+08	5.50766e+08	5.2547e+08	7.41685e+08	5.65178e+08
Abca1	P41233	Phospholipid-transporting ATPase ABCA1 OS=Mus musculus OX=10090 GN=Abca1 PE=1 SV=4	442631	607724	443459	333771	295434	417941	408768	513354	306786	393919	371351	491891	3385.04	3385.04	3385.04	3385.04	3385.04
Abca3	Q8R420	ATP-binding cassette sub-family A member 3 OS=Mus musculus OX=10090 GN=Abca3 PE=1 SV=3	6.55719e+06	4.2694e+06	5.50023e+06	8.82868e+06	7.42556e+06	6.32992e+06	8.45724e+06	7.69324e+06	9.87194e+06	3.90071e+06	5.79274e+06	6.81269e+06	9.67312e+06	1.14748e+07	1.01147e+07	1.12797e+07	1.41175e+07
Abca9	Q8K449	ATP-binding cassette sub-family A member 9 OS=Mus musculus OX=10090 GN=Abca9 PE=1 SV=2	142791	270599	259475	179557	3385.04	304917	249606	178204	3385.04	461395	499389	314879	3385.04	3385.04	3385.04	3385.04	3385.04
Abcb10	Q9JI39	ATP-binding cassette sub-family B member 10, mitochondrial OS=Mus musculus OX=10090 GN=Abcb10 PE=1 SV=1	1.43799e+07	1.31506e+07	1.33361e+07	1.29714e+07	1.52243e+07	1.28709e+07	1.55361e+07	1.37725e+07	1.33657e+07	1.52209e+07	1.26981e+07	1.48546e+07	1.02063e+08	9.65229e+07	1.35374e+08	9.50473e+07	8.00308e+07
Abcb1a	P21447	ATP-dependent translocase ABCB1 OS=Mus musculus OX=10090 GN=Abcb1a PE=1 SV=3	4.87436e+06	5.48867e+06	7.28427e+06	8.87193e+06	8.12204e+06	8.90144e+06	1.81897e+07	1.77634e+07	1.85029e+07	1.59716e+07	2.16751e+07	1.34165e+07	3.49836e+06	7.88845e+06	4.42594e+06	1.68708e+06	1.16859e+07
Abcb6	Q9DC29	ATP-binding cassette sub-family B member 6, mitochondrial OS=Mus musculus OX=10090 GN=Abcb6 PE=1 SV=1	8.9442e+06	8.27015e+06	9.73116e+06	8.45126e+06	7.97694e+06	1.01076e+07	8.58702e+06	8.52979e+06	4.07359e+06	7.85421e+06	9.15252e+06	8.66875e+06	461039	1.94755e+06	554616	677245	846928
Abcb7	Q61102	ATP-binding cassette sub-family B member 7, mitochondrial OS=Mus musculus OX=10090 GN=Abcb7 PE=1 SV=3	6.38071e+07	6.57814e+07	5.99061e+07	6.21114e+07	5.94344e+07	6.16768e+07	6.10609e+07	5.87035e+07	6.56429e+07	6.2013e+07	5.34449e+07	5.25768e+07	1.3822e+06	1.80019e+07	5.70704e+06	572097	2.13943e+07
Abcb8	Q9CXJ4	Mitochondrial potassium channel ATP-binding subunit OS=Mus musculus OX=10090 GN=Abcb8 PE=1 SV=1	1.45843e+08	1.37302e+08	1.51242e+08	1.55396e+08	1.78594e+08	1.93768e+08	9.01568e+07	8.99944e+07	8.29542e+07	1.12037e+08	7.23996e+07	9.0902e+07	7.26512e+07	6.49655e+07	5.35288e+07	5.51584e+07	9.51217e+07
Abcc1	O35379	Multidrug resistance-associated protein 1 OS=Mus musculus OX=10090 GN=Abcc1 PE=1 SV=1	4.53423e+06	3.94561e+06	3.79094e+06	4.39996e+06	3.51707e+06	2.18896e+06	6.30983e+06	5.8792e+06	8.88058e+06	7.19005e+06	7.6091e+06	8.61349e+06	5.56569e+06	6.47076e+06	6.08749e+06	5.39701e+06	6.45371e+06
Abcc10	Q8R4P9	Multidrug resistance-associated protein 7 OS=Mus musculus OX=10090 GN=Abcc10 PE=1 SV=1	3385.04	113406	3385.04	193436	155219	3385.04	230145	3385.04	292983	235388	184534	230120	3385.04	3385.04	3385.04	3385.04	3385.04
Abcc2	Q8VI47	Canalicular multispecific organic anion transporter 1 OS=Mus musculus OX=10090 GN=Abcc2 PE=1 SV=2	1.14731e+08	1.14382e+08	1.08117e+08	1.16077e+08	1.2399e+08	1.1423e+08	1.26378e+08	1.2721e+08	1.3852e+08	1.29456e+08	1.27182e+08	1.06403e+08	3.35661e+07	5.47002e+07	4.82024e+07	3.14826e+07	7.4123e+07
Abcc6	Q9R1S7	Multidrug resistance-associated protein 6 OS=Mus musculus OX=10090 GN=Abcc6 PE=1 SV=3	528285	505158	451813	365224	395659	823959	1.51213e+06	1.27262e+06	1.23054e+06	1.77005e+06	1.19312e+06	348212	3385.04	703232	3385.04	3385.04	462075
Abcd1	P48410	ATP-binding cassette sub-family D member 1 OS=Mus musculus OX=10090 GN=Abcd1 PE=1 SV=1	5.07781e+06	4.48055e+06	4.73759e+06	2.9455e+06	4.9799e+06	2.60006e+06	1.83657e+06	2.00873e+06	2.65757e+06	6.49066e+06	2.51821e+06	1.6155e+06	3385.04	3385.04	3385.04	3385.04	3385.04
Abcd3	P55096	ATP-binding cassette sub-family D member 3 OS=Mus musculus OX=10090 GN=Abcd3 PE=1 SV=2	5.02438e+08	4.74966e+08	4.7762e+08	5.18527e+08	5.25231e+08	5.32072e+08	2.80319e+08	2.94136e+08	3.34896e+08	3.25576e+08	3.61868e+08	2.85169e+08	4.88155e+07	1.62194e+08	6.78543e+07	3.59883e+07	2.42987e+08
Abcd4	O89016	Lysosomal cobalamin transporter ABCD4 OS=Mus musculus OX=10090 GN=Abcd4 PE=1 SV=2	1.89682e+06	2.02938e+06	1.41588e+06	2.15516e+06	2.2473e+06	1.87688e+06	2.08083e+06	1.35452e+06	1.77179e+06	2.37353e+06	2.12499e+06	2.3618e+06	3.05742e+06	1.90829e+06	2.15722e+06	1.62895e+06	1.62861e+06
Abce1	P61222	ATP-binding cassette sub-family E member 1 OS=Mus musculus OX=10090 GN=Abce1 PE=1 SV=1	3.46533e+07	3.17982e+07	3.41023e+07	3.89253e+07	4.28841e+07	3.53013e+07	2.77715e+07	2.6081e+07	3.12371e+07	2.9078e+07	3.05594e+07	3.54313e+07	1.60405e+06	2.25499e+07	6.95934e+06	451197	2.02694e+07
Abcf1	Q6P542	ATP-binding cassette sub-family F member 1 OS=Mus musculus OX=10090 GN=Abcf1 PE=1 SV=1	1.87754e+07	1.89447e+07	2.22698e+07	2.85833e+07	2.2089e+07	2.55775e+07	1.67868e+07	1.27502e+07	1.48614e+07	1.6796e+07	1.3743e+07	1.85025e+07	2.85332e+07	6.5815e+07	5.39732e+07	3.74526e+07	9.00114e+07
Abcf2	Q99LE6	ATP-binding cassette sub-family F member 2 OS=Mus musculus OX=10090 GN=Abcf2 PE=1 SV=1	1.89971e+07	1.982e+07	2.20475e+07	2.4129e+07	2.33462e+07	2.59994e+07	2.02314e+07	2.17698e+07	2.10763e+07	1.83245e+07	1.8174e+07	1.60377e+07	4.85945e+06	1.04794e+07	1.31502e+07	2.36269e+06	8.73419e+06
Abcf3	Q8K268	ATP-binding cassette sub-family F member 3 OS=Mus musculus OX=10090 GN=Abcf3 PE=1 SV=1	5.87507e+06	5.07273e+06	5.54901e+06	4.72032e+06	4.32041e+06	5.54295e+06	6.12295e+06	5.88789e+06	5.45799e+06	5.24621e+06	5.88667e+06	6.95453e+06	492181	1.60082e+06	693846	182849	1.71277e+06
Abcg2	Q7TMS5	Broad substrate specificity ATP-binding cassette transporter ABCG2 OS=Mus musculus OX=10090 GN=Abcg2 PE=1 SV=1	2.56533e+08	2.58371e+08	2.66999e+08	2.87375e+08	2.85717e+08	2.96632e+08	2.77173e+08	2.81467e+08	2.2409e+08	2.71808e+08	2.31246e+08	2.35067e+08	1.18284e+08	2.07611e+08	1.30217e+08	7.98053e+07	2.43247e+08
Abhd10	Q6PE15	Mycophenolic acid acyl-glucuronide esterase, mitochondrial OS=Mus musculus OX=10090 GN=Abhd10 PE=1 SV=1	4.88623e+06	4.16805e+06	5.10024e+06	4.70678e+06	4.519e+06	4.26977e+06	6.16393e+06	8.08232e+06	6.93449e+06	7.45615e+06	8.89509e+06	7.04311e+06	7.90601e+07	5.45153e+07	6.42794e+07	7.21623e+07	4.50907e+07
Abhd11	Q8K4F5	Protein ABHD11 OS=Mus musculus OX=10090 GN=Abhd11 PE=1 SV=1	6.03075e+07	5.91889e+07	5.91962e+07	6.357e+07	6.16639e+07	6.19743e+07	5.82567e+07	5.84875e+07	5.98235e+07	5.55818e+07	5.43944e+07	6.20046e+07	1.39872e+07	2.71789e+07	2.09969e+07	7.79587e+06	2.82815e+07
Abhd12	Q99LR1	Lysophosphatidylserine lipase ABHD12 OS=Mus musculus OX=10090 GN=Abhd12 PE=1 SV=2	1.42903e+07	1.77954e+07	1.50321e+07	1.96201e+07	2.2542e+07	1.7806e+07	1.87175e+07	1.55463e+07	1.83483e+07	1.9583e+07	2.01521e+07	1.95015e+07	3.31236e+06	1.92697e+06	4.87255e+06	3.81843e+06	3.07338e+06
Abhd14b	Q8VCR7	Protein ABHD14B OS=Mus musculus OX=10090 GN=Abhd14b PE=1 SV=1	5.07664e+08	5.12524e+08	5.13375e+08	5.40371e+08	5.15087e+08	5.10117e+08	4.29742e+08	4.48786e+08	3.56362e+08	4.31434e+08	4.26535e+08	4.33549e+08	5.20282e+08	4.52666e+08	4.61257e+08	6.23635e+08	4.45788e+08
Abhd15	Q5F2F2	Protein ABHD15 OS=Mus musculus OX=10090 GN=Abhd15 PE=1 SV=1	3385.04	3385.04	3385.04	3385.04	3385.04	3385.04	3385.04	3385.04	3385.04	3385.04	3385.04	3385.04	1.45339e+06	2.09138e+06	1.14128e+06	1.5034e+06	1.32008e+06
Abhd16a	Q9Z1Q2	Phosphatidylserine lipase ABHD16A OS=Mus musculus OX=10090 GN=Abhd16a PE=1 SV=3	2.6135e+07	2.65666e+07	2.45795e+07	2.46996e+07	2.52896e+07	2.45772e+07	2.54573e+07	2.55249e+07	2.47896e+07	2.46434e+07	2.63482e+07	3.04859e+07	6.78355e+06	1.28078e+07	1.00752e+07	4.97486e+06	1.78889e+07
Abhd17b	Q7M759	Alpha/beta hydrolase domain-containing protein 17B OS=Mus musculus OX=10090 GN=Abhd17b PE=1 SV=1	466524	340419	431050	445700	561749	3385.04	441850	3385.04	636953	497219	617999	626107	3385.04	3385.04	3385.04	3385.04	3385.04
Abhd3	Q91ZH7	Phospholipase ABHD3 OS=Mus musculus OX=10090 GN=Abhd3 PE=1 SV=1	5.11783e+06	4.08623e+06	5.41172e+06	4.1737e+06	4.2015e+06	5.90198e+06	3.43337e+06	3.77679e+06	3.70608e+06	3.98047e+06	2.34055e+06	2.01864e+06	683934	2.96688e+06	993515	3385.04	1.61724e+06
Abhd4	Q8VD66	(Lyso)-N-acylphosphatidylethanolamine lipase OS=Mus musculus OX=10090 GN=Abhd4 PE=1 SV=1	584568	438118	321272	380948	417113	376087	596116	3385.04	769009	463804	706066	667536	542458	625268	563621	541978	368991
Abhd6	Q8R2Y0	Monoacylglycerol lipase ABHD6 OS=Mus musculus OX=10090 GN=Abhd6 PE=1 SV=1	9.77649e+06	9.84046e+06	8.2291e+06	6.68437e+06	6.37619e+06	6.81828e+06	1.39859e+07	1.2856e+07	1.26003e+07	7.88551e+06	1.1701e+07	1.11137e+07	698263	7.55917e+06	2.91595e+06	107044	7.78879e+06
Abi1	Q8CBW3	Abl interactor 1 OS=Mus musculus OX=10090 GN=Abi1 PE=1 SV=3	1.35756e+07	1.40759e+07	1.12845e+07	1.31467e+07	1.38718e+07	1.32559e+07	1.38918e+07	1.52345e+07	1.25148e+07	14577911	1.42807e+07	1.47928e+07	1.47738e+07	1.46153e+07	1.57998e+07	1.72507e+07	1.28421e+07
Abi3	Q8BYZ1	ABI gene family member 3 OS=Mus musculus OX=10090 GN=Abi3 PE=1 SV=3	799096	706183	936552	813457	796114	882640	667705	706586	791496	802330	746600	794258	3385.04	3385.04	3385.04	3385.04	3385.04
Abitram	Q80ZQ9	Protein Abitram OS=Mus musculus OX=10090 GN=Abitram PE=1 SV=2	3385.04	521323	400465	3385.04	509889	446500	1.02013e+06	1.11418e+06	769727	575492	659547	768380	3385.04	3385.04	3385.04	3385.04	3385.04
Ablim1	Q8K4G5	Actin-binding LIM protein 1 OS=Mus musculus OX=10090 GN=Ablim1 PE=1 SV=1	3.19681e+07	3.38012e+07	3.47516e+07	2.11081e+07	2.96567e+07	3.33768e+07	3.43001e+07	3.01286e+07	4.37527e+07	2.8897e+07	3.50001e+07	4.07615e+07	6.34971e+06	1.30254e+07	1.2892e+07	5.31105e+06	1.6703e+07
Abr	Q5SSL4	Active breakpoint cluster region-related protein OS=Mus musculus OX=10090 GN=Abr PE=1 SV=1	1.13818e+06	1.32187e+06	1.50949e+06	1.62156e+06	1.44632e+06	1.48992e+06	893856	1.11072e+06	1.30076e+06	1.31266e+06	1.25865e+06	1.86293e+06	263428	905807	810529	3385.04	854334
Abracl	Q4KML4	Costars family protein ABRACL OS=Mus musculus OX=10090 GN=Abracl PE=1 SV=1	2.95964e+07	3.0915e+07	2.96114e+07	3.20557e+07	3.32349e+07	2.98088e+07	5.41648e+07	5.71838e+07	3.27683e+07	44127142	3.36464e+07	4.03205e+07	2.46936e+07	2.21868e+07	2.62422e+07	2.14059e+07	2.20653e+07
Abraxas2	Q3TCJ1	BRISC complex subunit Abraxas 2 OS=Mus musculus OX=10090 GN=Abraxas2 PE=1 SV=1	1.26457e+07	1.25273e+07	1.33016e+07	1.23394e+07	1.35015e+07	1.38883e+07	1.23531e+07	1.04572e+07	1.32878e+07	1.37801e+07	1.39248e+07	1.33766e+07	7.99765e+06	9.96823e+06	1.13983e+07	7.02604e+06	1.21504e+07
Acaa1a	Q921H8	3-ketoacyl-CoA thiolase A, peroxisomal OS=Mus musculus OX=10090 GN=Acaa1a PE=1 SV=1	3.20364e+08	3.26028e+08	3.25681e+08	2.85998e+08	2.89955e+08	2.95475e+08	2.38159e+08	2.5482e+08	3.42637e+08	2.4972e+08	2.43878e+08	2.1725e+08	2.87886e+08	2.90658e+08	2.63847e+08	2.49022e+08	3.99259e+08
Acaa1b	Q8VCH0	3-ketoacyl-CoA thiolase B, peroxisomal OS=Mus musculus OX=10090 GN=Acaa1b PE=1 SV=1	6.11228e+07	6.34734e+07	5.97356e+07	3.4517e+07	5.88696e+07	5.6724e+07	5.42348e+07	3.90364e+07	7.75668e+07	5.76826e+07	5.94468e+07	3.84853e+07	5.72077e+07	4.33517e+07	6.30158e+07	3.49552e+07	9.1429e+07
Acaa2	Q8BWT1	3-ketoacyl-CoA thiolase, mitochondrial OS=Mus musculus OX=10090 GN=Acaa2 PE=1 SV=3	6.48426e+08	6.64782e+08	6.40567e+08	5.13841e+08	5.02965e+08	5.00781e+08	1.24587e+09	1.11225e+09	1.86152e+09	1.24155e+09	1.35941e+09	9.63822e+08	1.36951e+09	1.80858e+09	1.40259e+09	1.1438e+09	2.39065e+09
Acaca	Q5SWU9	Acetyl-CoA carboxylase 1 OS=Mus musculus OX=10090 GN=Acaca PE=1 SV=1	3.10252e+06	3.09816e+06	3.34768e+06	3.21456e+06	3.52844e+06	3.10545e+06	3.02317e+06	2.93339e+06	2.20228e+06	2.18119e+06	3.66278e+06	3.47351e+06	9.93219e+07	1.06893e+08	1.34359e+08	5.25971e+07	6.66179e+07
Acacb	E9Q4Z2	Acetyl-CoA carboxylase 2 OS=Mus musculus OX=10090 GN=Acacb PE=1 SV=1	596311	717044	608041	758293	1.12583e+06	476629	814810	542543	922911	638285	796275	1.01455e+06	3385.04	3385.04	3385.04	3385.04	3385.04
Acad10	Q8K370	Acyl-CoA dehydrogenase family member 10 OS=Mus musculus OX=10090 GN=Acad10 PE=1 SV=1	4.20007e+08	4.2958e+08	4.34663e+08	4.18803e+08	4.57774e+08	4.56561e+08	3.49893e+08	3.51612e+08	4.24123e+08	4.70191e+08	3.84125e+08	3.9563e+08	2.79395e+08	2.99553e+08	2.41173e+08	2.77514e+08	3.1119e+08
Acad11	Q80XL6	Acyl-CoA dehydrogenase family member 11 OS=Mus musculus OX=10090 GN=Acad11 PE=1 SV=2	4.29782e+08	4.38794e+08	4.07392e+08	5.08754e+08	4.70694e+08	4.3097e+08	3.21983e+08	3.53948e+08	4.28767e+08	3.49712e+08	3.43843e+08	3.06035e+08	6.21216e+06	1.11164e+08	2.56908e+07	2.31518e+06	1.72946e+08
Acad8	Q9D7B6	Isobutyryl-CoA dehydrogenase, mitochondrial OS=Mus musculus OX=10090 GN=Acad8 PE=1 SV=2	2.54663e+08	2.55973e+08	2.6337e+08	2.58552e+08	2.42823e+08	2.63052e+08	2.54809e+08	2.76598e+08	2.6939e+08	2.99806e+08	2.55438e+08	2.62091e+08	2.2271e+08	2.27713e+08	1.81736e+08	2.34903e+08	2.69908e+08
Acad9	Q8JZN5	Complex I assembly factor ACAD9, mitochondrial OS=Mus musculus OX=10090 GN=Acad9 PE=1 SV=2	2.05754e+08	2.06303e+08	2.06287e+08	2.33158e+08	2.40147e+08	2.42923e+08	2.07011e+08	2.07475e+08	1.80517e+08	2.19446e+08	1.88477e+08	1.68007e+08	1.99047e+08	2.10358e+08	1.8374e+08	2.3004e+08	1.97991e+08
Acadl	P51174	Long-chain specific acyl-CoA dehydrogenase, mitochondrial OS=Mus musculus OX=10090 GN=Acadl PE=1 SV=2	9.90442e+08	9.74493e+08	1.09855e+09	1.03092e+09	1.0628e+09	1.06817e+09	1.09304e+09	1.11626e+09	1.31348e+09	1.18332e+09	1.16414e+09	1.14863e+09	2.26865e+09	1.50348e+09	1.91022e+09	2.40971e+09	1.59163e+09
Acadm	P45952	Medium-chain specific acyl-CoA dehydrogenase, mitochondrial OS=Mus musculus OX=10090 GN=Acadm PE=1 SV=1	1.51242e+09	1.44345e+09	1.43824e+09	2.04471e+09	2.06359e+09	2.01258e+09	1.46003e+09	1.40762e+09	1.4627e+09	1.48501e+09	1.53677e+09	1.29619e+09	2.11913e+09	1.80045e+09	1.90161e+09	2.29341e+09	1.85452e+09
Acads	Q07417	Short-chain specific acyl-CoA dehydrogenase, mitochondrial OS=Mus musculus OX=10090 GN=Acads PE=1 SV=2	6.9605e+08	6.73992e+08	6.53676e+08	7.20938e+08	7.25619e+08	7.20445e+08	6.21616e+08	6.16619e+08	6.97232e+08	6.36852e+08	5.51269e+08	5.80886e+08	8.77364e+08	6.75472e+08	6.97682e+08	9.95601e+08	6.88839e+08
Acadsb	Q9DBL1	Short/branched chain specific acyl-CoA dehydrogenase, mitochondrial OS=Mus musculus OX=10090 GN=Acadsb PE=1 SV=1	9.53262e+07	8.18946e+07	9.43671e+07	1.06588e+08	8.73117e+07	1.00466e+08	9.63703e+07	8.57358e+07	1.05797e+08	9.75598e+07	8.94878e+07	9.56438e+07	3.66324e+07	7.59464e+07	4.32377e+07	2.98163e+07	9.09387e+07
Acadvl	P50544	Very long-chain specific acyl-CoA dehydrogenase, mitochondrial OS=Mus musculus OX=10090 GN=Acadvl PE=1 SV=3	7.42649e+08	7.3271e+08	7.38085e+08	7.24769e+08	7.13735e+08	7.26532e+08	8.23271e+08	8.58491e+08	1.01892e+09	8.76231e+08	8.7992e+08	9.05045e+08	4.4745e+08	1.00841e+09	6.28985e+08	4.60441e+08	1.03722e+09
Acap1	Q8K2H4	Arf-GAP with coiled-coil, ANK repeat and PH domain-containing protein 1 OS=Mus musculus OX=10090 GN=Acap1 PE=1 SV=1	240296	3385.04	3385.04	167863	3385.04	3385.04	2.36266e+06	2.82447e+06	3.6518e+06	2.70651e+06	3.23978e+06	1.59246e+06	3385.04	3385.04	3385.04	3385.04	3385.04
Acap2	Q6ZQK5	Arf-GAP with coiled-coil, ANK repeat and PH domain-containing protein 2 OS=Mus musculus OX=10090 GN=Acap2 PE=1 SV=2	1.78216e+06	1.87873e+06	1.89773e+06	1.65517e+06	2.29815e+06	2.1044e+06	1.13264e+06	1.14423e+06	1.07409e+06	2.04755e+06	1.83518e+06	1.52406e+06	467471	523595	588266	286009	1.00606e+06
Acat1	Q8QZT1	Acetyl-CoA acetyltransferase, mitochondrial OS=Mus musculus OX=10090 GN=Acat1 PE=1 SV=1	1.94517e+09	1.92849e+09	1.92459e+09	2.23159e+09	2.08332e+09	2.06588e+09	1.47353e+09	1.45366e+09	1.10595e+09	1.39007e+09	1.27551e+09	1.23229e+09	2.51044e+09	1.76451e+09	1.70567e+09	2.92411e+09	2.01181e+09
Acat2	Q8CAY6	Acetyl-CoA acetyltransferase, cytosolic OS=Mus musculus OX=10090 GN=Acat2 PE=1 SV=2	1.68489e+08	1.73931e+08	1.68498e+08	1.77893e+08	1.79119e+08	1.83428e+08	1.64525e+08	1.71721e+08	1.60214e+08	1.81875e+08	1.50579e+08	1.71673e+08	2.11852e+08	1.97338e+08	1.83299e+08	2.35896e+08	1.62679e+08
Acbd3	Q8BMP6	Golgi resident protein GCP60 OS=Mus musculus OX=10090 GN=Acbd3 PE=1 SV=3	9.33613e+06	9.71121e+06	8.15949e+06	9.92292e+06	1.00704e+07	9.37569e+06	8.64249e+06	8.63836e+06	7.99511e+06	7.64813e+06	9.41338e+06	1.01651e+07	1.46013e+07	1.09595e+07	1.37593e+07	1.38145e+07	1.0338e+07
Acbd5	Q5XG73	Acyl-CoA-binding domain-containing protein 5 OS=Mus musculus OX=10090 GN=Acbd5 PE=1 SV=1	1.78868e+07	2.26892e+07	1.99462e+07	2.26109e+07	2.51134e+07	2.22552e+07	2.00259e+07	1.7032e+07	2.15341e+07	1.44446e+07	2.28979e+07	1.66751e+07	1.34249e+07	1.01206e+07	1.49743e+07	1.36288e+07	1.07985e+07
Acbd6	Q9D061	Acyl-CoA-binding domain-containing protein 6 OS=Mus musculus OX=10090 GN=Acbd6 PE=1 SV=2	890836	892614	806840	1.07424e+06	952476	1.08505e+06	855892	1.02519e+06	903555	958253	984854	1.07828e+06	3385.04	3385.04	3385.04	3385.04	3385.04
Accs	A2AIG8	1-aminocyclopropane-1-carboxylate synthase-like protein 1 OS=Mus musculus OX=10090 GN=Accs PE=2 SV=1	3385.04	3385.04	3385.04	3385.04	3385.04	3385.04	3385.04	3385.04	3385.04	3385.04	3385.04	3385.04	335316	236693	344138	276031	313801
Ace	P09470	Angiotensin-converting enzyme OS=Mus musculus OX=10090 GN=Ace PE=1 SV=3	7.11642e+07	6.77731e+07	7.29295e+07	1.18988e+08	1.15364e+08	1.19825e+08	2.70352e+07	3.20895e+07	2.68978e+07	3.26413e+07	2.06799e+07	3.91721e+07	4.75855e+07	2.44654e+07	4.1585e+07	4.34526e+07	2.2963e+07
Ace2	Q8R0I0	Angiotensin-converting enzyme 2 OS=Mus musculus OX=10090 GN=Ace2 PE=1 SV=1	7.29646e+07	6.93176e+07	6.07765e+07	7.54122e+07	7.15604e+07	7.41224e+07	8.74193e+07	7.40223e+07	7.7829e+07	9.72956e+07	8.16838e+07	7.22657e+07	8.54772e+07	6.05652e+07	5.80158e+07	8.08994e+07	7.62175e+07
Acin1	Q9JIX8	Apoptotic chromatin condensation inducer in the nucleus OS=Mus musculus OX=10090 GN=Acin1 PE=1 SV=3	3.36694e+07	4.24632e+07	3.57088e+07	4.43819e+07	3.29054e+07	3.24821e+07	4.68748e+07	5.48949e+07	4.04926e+07	4.17718e+07	4.86869e+07	3.41789e+07	2.26705e+07	1.74825e+07	2.80862e+07	2.41516e+07	1.91469e+07
Acly	Q91V92	ATP-citrate synthase OS=Mus musculus OX=10090 GN=Acly PE=1 SV=1	2.59172e+08	2.54106e+08	2.56697e+08	2.24381e+08	2.42723e+08	2.45702e+08	2.21602e+08	2.20726e+08	1.63035e+08	2.24406e+08	2.37944e+08	2.22687e+08	1.56841e+07	1.29061e+08	3.96771e+07	6.68166e+06	1.07725e+08
Acmsd	Q8R519	2-amino-3-carboxymuconate-6-semialdehyde decarboxylase OS=Mus musculus OX=10090 GN=Acmsd PE=1 SV=2	6.96693e+07	5.85838e+07	5.21139e+07	4.84637e+07	4.48744e+07	4.62736e+07	5.99516e+07	6.14376e+07	8.1474e+07	5.90312e+07	5.51277e+07	4.10406e+07	1.00646e+08	6.43758e+07	6.36936e+07	1.07641e+08	5.79981e+07
Acnat1	A2AKK5	Acyl-coenzyme A amino acid N-acyltransferase 1 OS=Mus musculus OX=10090 GN=Acnat1 PE=1 SV=1	1.72967e+07	1.75253e+07	1.73385e+07	1.67895e+07	1.78099e+07	1.92011e+07	1.40533e+07	1.39329e+07	1.57573e+07	1.51744e+07	1.45205e+07	1.58192e+07	2.32593e+07	1.33569e+07	1.5743e+07	2.60178e+07	1.2332e+07
Acnat2	Q8BGG9	Acyl-coenzyme A amino acid N-acyltransferase 2 OS=Mus musculus OX=10090 GN=Acnat2 PE=1 SV=1	4.79701e+07	5.06166e+07	4.72556e+07	4.61237e+07	4.54822e+07	4.24512e+07	5.90265e+07	5.6019e+07	5.73182e+07	5.76851e+07	5.94169e+07	5.83936e+07	8.31451e+07	7.65532e+07	6.10181e+07	1.01103e+08	5.98378e+07
Aco1	P28271	Cytoplasmic aconitate hydratase OS=Mus musculus OX=10090 GN=Aco1 PE=1 SV=3	8.48028e+08	8.43582e+08	8.57411e+08	9.10318e+08	9.15507e+08	8.93764e+08	1.04699e+09	1.03862e+09	8.64918e+08	1.12221e+09	1.00446e+09	8.85605e+08	1.49564e+09	1.18236e+09	1.27364e+09	1.66132e+09	1.16e+09
Aco2	Q99KI0	Aconitate hydratase, mitochondrial OS=Mus musculus OX=10090 GN=Aco2 PE=1 SV=1	3.05808e+09	3.10684e+09	3.09242e+09	3.24575e+09	3.18649e+09	3.15219e+09	3.88929e+09	3.97045e+09	4.38768e+09	4.04459e+09	4.03221e+09	3.86352e+09	5.21602e+09	4.45055e+09	3.93767e+09	5.53355e+09	4.10075e+09
Acod1	P54987	Cis-aconitate decarboxylase OS=Mus musculus OX=10090 GN=Acod1 PE=1 SV=2	3385.04	3385.04	3385.04	3385.04	3385.04	3385.04	3385.04	3385.04	3385.04	3385.04	3385.04	3385.04	3385.04	3385.04	3385.04	3385.04	3385.04
Acot1	O55137	Acyl-coenzyme A thioesterase 1 OS=Mus musculus OX=10090 GN=Acot1 PE=1 SV=1	3.03383e+08	3.04582e+08	3.06136e+08	3.0169e+08	2.89975e+08	2.72384e+08	4.17195e+08	4.15828e+08	6.60003e+08	4.60844e+08	5.12267e+08	3.79097e+08	7.62428e+08	7.58633e+08	7.23239e+08	8.85808e+08	7.78556e+08
Acot11	Q8VHQ9	Acyl-coenzyme A thioesterase 11 OS=Mus musculus OX=10090 GN=Acot11 PE=1 SV=1	7.87975e+06	6.99726e+06	8.08286e+06	5.67215e+06	5.84214e+06	4.72555e+06	1.38563e+07	1.22036e+07	1.02478e+07	1.37475e+07	8.71682e+06	9.96683e+06	933535	5.8258e+06	2.26102e+06	254256	6.22998e+06
Acot12	Q9DBK0	Acetyl-coenzyme A thioesterase OS=Mus musculus OX=10090 GN=Acot12 PE=1 SV=1	2.16054e+08	2.15768e+08	2.17672e+08	2.50012e+08	2.59221e+08	2.62292e+08	1.36111e+08	1.43607e+08	1.34374e+08	1.50022e+08	1.41552e+08	1.1909e+08	6.27102e+07	8.44015e+07	8.42561e+07	6.1315e+07	1.07447e+08
Acot13	Q9CQR4	Acyl-coenzyme A thioesterase 13 OS=Mus musculus OX=10090 GN=Acot13 PE=1 SV=1	1.64409e+08	1.72883e+08	1.49968e+08	1.74021e+08	1.65025e+08	1.52075e+08	1.8234e+08	1.91334e+08	2.16326e+08	2.04071e+08	2.32701e+08	1.67046e+08	1.3576e+08	1.5091e+08	1.22716e+08	1.66338e+08	1.52447e+08
Acot2	Q9QYR9	Acyl-coenzyme A thioesterase 2, mitochondrial OS=Mus musculus OX=10090 GN=Acot2 PE=1 SV=2	7.43195e+07	9.11873e+07	7.98774e+07	6.54226e+07	5.97305e+07	7.80561e+07	9.32272e+07	1.09987e+08	1.64786e+08	1.12066e+08	1.39765e+08	9.36624e+07	2.00188e+08	1.91784e+08	1.9198e+08	2.21978e+08	1.82976e+08
Acot3	Q9QYR7	Acyl-coenzyme A thioesterase 3 OS=Mus musculus OX=10090 GN=Acot3 PE=1 SV=1	1.46898e+06	1.44469e+06	1.85743e+06	1.32657e+06	1.60712e+06	2.00242e+06	2.37721e+06	1.92619e+06	2.48595e+06	1.3932e+06	1.52492e+06	1.69365e+06	1.56813e+07	1.4484e+07	1.19151e+07	1.44774e+07	1.32956e+07
Acot4	Q8BWN8	Peroxisomal succinyl-coenzyme A thioesterase OS=Mus musculus OX=10090 GN=Acot4 PE=1 SV=1	5.38601e+07	5.2547e+07	5.18617e+07	6.24346e+07	6.10302e+07	6.66294e+07	4.28503e+07	3.87718e+07	5.82944e+07	4.50149e+07	3.84971e+07	4.24559e+07	7.25926e+07	3.17506e+07	3.95848e+07	6.19065e+07	3.4571e+07
Acot7	Q91V12	Cytosolic acyl coenzyme A thioester hydrolase OS=Mus musculus OX=10090 GN=Acot7 PE=1 SV=2	2.36644e+07	2.63293e+07	2.64891e+07	2.9829e+07	3.24893e+07	3.05433e+07	2.04311e+07	2.10205e+07	2.62668e+07	2.60454e+07	2.66757e+07	2.24148e+07	6.09394e+06	5.80136e+06	5.65454e+06	5.87473e+06	5.39923e+06
Acot8	P58137	Acyl-coenzyme A thioesterase 8 OS=Mus musculus OX=10090 GN=Acot8 PE=1 SV=1	3.12121e+07	3.1274e+07	3.19575e+07	4.12867e+07	3.66073e+07	3.77409e+07	2.16787e+07	2.3731e+07	2.65558e+07	2.49593e+07	1.95216e+07	2.22505e+07	1.73563e+07	1.99841e+07	1.48153e+07	2.60108e+07	1.35755e+07
Acot9	Q9R0X4	Acyl-coenzyme A thioesterase 9, mitochondrial OS=Mus musculus OX=10090 GN=Acot9 PE=1 SV=1	1.03802e+08	1.05628e+08	1.06937e+08	1.20732e+08	1.34278e+08	1.29666e+08	8.34966e+07	8.03094e+07	9.85074e+07	8.82394e+07	9.33423e+07	1.25827e+08	4.10834e+07	9.97033e+07	5.00102e+07	5.16694e+07	1.03195e+08
Acox1	Q9R0H0	Peroxisomal acyl-coenzyme A oxidase 1 OS=Mus musculus OX=10090 GN=Acox1 PE=1 SV=5	2.23288e+09	2.22185e+09	2.23368e+09	2.37104e+09	2.39521e+09	2.47542e+09	1.13345e+09	1.16075e+09	1.40277e+09	1.1186e+09	1.04958e+09	8.0373e+08	1.32051e+09	1.24466e+09	1.12775e+09	1.44164e+09	1.14501e+09
Acox2	Q9QXD1	Peroxisomal acyl-coenzyme A oxidase 2 OS=Mus musculus OX=10090 GN=Acox2 PE=1 SV=2	1.21536e+08	1.25774e+08	1.12136e+08	2.08248e+08	1.98061e+08	1.96047e+08	1.23771e+08	1.36843e+08	1.90002e+08	1.63007e+08	1.2585e+08	2.02097e+08	1.71567e+08	1.72095e+08	1.54118e+08	2.38107e+08	2.20562e+08
Acox3	Q9EPL9	Peroxisomal acyl-coenzyme A oxidase 3 OS=Mus musculus OX=10090 GN=Acox3 PE=1 SV=2	4.6287e+08	4.63417e+08	5.88055e+08	6.15839e+08	6.12054e+08	5.90668e+08	2.17915e+08	2.00187e+08	1.68579e+08	2.06373e+08	1.79829e+08	2.59358e+08	1.28767e+08	1.4344e+08	1.29688e+08	1.68584e+08	1.23784e+08
Acp1	Q9D358	Low molecular weight phosphotyrosine protein phosphatase OS=Mus musculus OX=10090 GN=Acp1 PE=1 SV=3	1.57957e+07	1.8253e+07	1.80556e+07	1.96744e+07	1.53639e+07	1.97048e+07	2.0184e+07	1.24258e+07	1.64952e+07	1.68219e+07	1.87476e+07	1.87744e+07	2.45963e+07	2.3762e+07	2.34953e+07	2.67683e+07	3.0326e+07
Acp2	P24638	Lysosomal acid phosphatase OS=Mus musculus OX=10090 GN=Acp2 PE=1 SV=2	2.42058e+06	2.61005e+06	2.50084e+06	2.40769e+06	1.98944e+06	2.44976e+06	2.72298e+06	2.46317e+06	2.81894e+06	2.98106e+06	2.10183e+06	2.99302e+06	3.01478e+06	1.33718e+07	1.13256e+07	5.93422e+06	1.14573e+07
Acp5	Q05117	Tartrate-resistant acid phosphatase type 5 OS=Mus musculus OX=10090 GN=Acp5 PE=1 SV=2	1.41697e+07	1.4853e+07	1.61161e+07	1.85885e+07	1.65322e+07	1.97415e+07	8.96214e+06	8.68883e+06	8.16129e+06	1.04942e+07	9.06667e+06	8.45434e+06	572212	626799	979685	384830	490133
Acp6	Q8BP40	Lysophosphatidic acid phosphatase type 6 OS=Mus musculus OX=10090 GN=Acp6 PE=1 SV=1	6.40287e+07	6.58328e+07	6.67942e+07	6.26004e+07	6.26166e+07	5.98368e+07	7.56382e+07	7.48678e+07	9.86755e+07	8.17722e+07	8.58977e+07	6.88302e+07	3.06385e+07	9.66759e+07	4.66194e+07	2.86503e+07	1.27354e+08
Acsf2	Q8VCW8	Medium-chain acyl-CoA ligase ACSF2, mitochondrial OS=Mus musculus OX=10090 GN=Acsf2 PE=1 SV=1	2.08496e+07	2.40875e+07	2.28976e+07	2.43774e+07	2.0829e+07	2.30575e+07	6.14734e+07	6.87424e+07	1.22773e+08	8.9243e+07	7.93769e+07	1.12156e+08	1.0007e+08	1.70849e+08	1.64742e+08	1.18888e+08	1.78421e+08
Acsf3	Q3URE1	Malonate--CoA ligase ACSF3, mitochondrial OS=Mus musculus OX=10090 GN=Acsf3 PE=1 SV=2	6.86206e+07	6.95002e+07	6.66829e+07	6.63918e+07	6.48425e+07	6.79351e+07	6.37581e+07	6.52581e+07	6.07029e+07	7.07463e+07	1.51028e+08	5.83508e+07	2.42647e+06	3.09488e+07	1.2093e+07	453375	3.87309e+07
Acsl1	P41216	Long-chain-fatty-acid--CoA ligase 1 OS=Mus musculus OX=10090 GN=Acsl1 PE=1 SV=2	5.86862e+08	5.8544e+08	6.3507e+08	4.98132e+08	5.80461e+08	6.37138e+08	6.66536e+08	6.89128e+08	9.08752e+08	6.69846e+08	8.08556e+08	7.71767e+08	1.05119e+09	9.38911e+08	8.55651e+08	1.16024e+09	1.01542e+09
Acsl3	Q9CZW4	Long-chain-fatty-acid--CoA ligase 3 OS=Mus musculus OX=10090 GN=Acsl3 PE=1 SV=2	212623	194235	500153	3385.04	3385.04	232900	3385.04	274550	280154	572667	698155	633467	3385.04	3385.04	3385.04	3385.04	3385.04
Acsl4	Q9QUJ7	Long-chain-fatty-acid--CoA ligase 4 OS=Mus musculus OX=10090 GN=Acsl4 PE=1 SV=2	6.3634e+06	7.70311e+06	7.69975e+06	5.90315e+06	6.57328e+06	7.27382e+06	1.15746e+07	6.89432e+06	1.17253e+07	9.9879e+06	1.16469e+07	1.48727e+07	5.37266e+06	9.92557e+06	8.48561e+06	5.26601e+06	8.13682e+06
Acsl5	Q8JZR0	Long-chain-fatty-acid--CoA ligase 5 OS=Mus musculus OX=10090 GN=Acsl5 PE=1 SV=1	2.49398e+07	2.22008e+07	2.3518e+07	2.12023e+07	2.35253e+07	2.28e+07	3.22918e+07	2.64809e+07	3.04388e+07	2.54058e+07	2.35643e+07	3.53043e+07	2.24157e+06	6.30532e+06	5.22317e+06	2.46972e+06	7.76147e+06
Acsm1	Q91VA0	Acyl-coenzyme A synthetase ACSM1, mitochondrial OS=Mus musculus OX=10090 GN=Acsm1 PE=1 SV=1	6.35697e+08	6.46972e+08	6.632e+08	6.88506e+08	7.10069e+08	7.20856e+08	2.89537e+08	2.94177e+08	5.81373e+08	2.80186e+08	4.33635e+08	3.71791e+08	6.98178e+08	5.86548e+08	2.39876e+08	7.39162e+08	4.3147e+08
Acsm2	Q8K0L3	Acyl-coenzyme A synthetase ACSM2, mitochondrial OS=Mus musculus OX=10090 GN=Acsm2 PE=1 SV=1	8.7055e+09	8.76335e+09	8.31088e+09	7.73891e+09	7.8456e+09	7.7431e+09	5.5907e+09	5.46675e+09	5.37585e+09	5.5907e+09	4.81023e+09	4.33234e+09	8.44284e+09	6.32114e+09	5.99986e+09	8.1055e+09	6.11981e+09
Acsm3	Q3UNX5	Acyl-coenzyme A synthetase ACSM3, mitochondrial OS=Mus musculus OX=10090 GN=Acsm3 PE=1 SV=2	4.13789e+08	4.22407e+08	4.35468e+08	6.21674e+08	6.31956e+08	6.33457e+08	1.39874e+08	1.29401e+08	1.51688e+08	1.47635e+08	1.40127e+08	1.33229e+08	7.01226e+07	6.73683e+07	8.23919e+07	7.44897e+07	6.38266e+07
Acsm5	Q8BGA8	Acyl-coenzyme A synthetase ACSM5, mitochondrial OS=Mus musculus OX=10090 GN=Acsm5 PE=1 SV=1	1.45386e+08	1.46191e+08	1.48271e+08	1.27249e+08	1.31248e+08	1.36922e+08	1.2304e+08	1.20965e+08	2.11031e+08	1.49927e+08	1.64197e+08	1.22963e+08	2.02492e+08	2.42349e+08	1.67092e+08	2.10992e+08	2.22025e+08
Acss1	Q99NB1	Acetyl-coenzyme A synthetase 2-like, mitochondrial OS=Mus musculus OX=10090 GN=Acss1 PE=1 SV=1	4.82482e+08	4.64918e+08	4.4626e+08	3.95791e+08	3.83892e+08	3.71807e+08	6.87231e+08	6.9668e+08	9.50846e+08	7.62479e+08	7.2028e+08	6.83318e+08	2.72361e+08	4.89495e+08	3.27583e+08	2.55447e+08	5.17184e+08
Acss2	Q9QXG4	Acetyl-coenzyme A synthetase, cytoplasmic OS=Mus musculus OX=10090 GN=Acss2 PE=1 SV=2	1.54657e+08	1.36303e+08	1.51784e+08	1.64532e+08	1.62928e+08	1.43202e+08	1.43959e+08	1.37018e+08	1.11989e+08	1.21115e+08	1.2974e+08	1.10975e+08	7.45138e+07	9.11049e+07	1.03645e+08	8.26129e+07	1.00799e+08
Acss3	Q14DH7	Acyl-CoA synthetase short-chain family member 3, mitochondrial OS=Mus musculus OX=10090 GN=Acss3 PE=1 SV=2	1.16309e+07	1.16857e+07	1.09056e+07	9.65486e+06	9.74109e+06	8.78095e+06	1.387e+07	1.20751e+07	1.59188e+07	1.36344e+07	8.44961e+06	1.10023e+07	2.16976e+07	1.57479e+07	1.47702e+07	1.73116e+07	1.38071e+07
Acta2	P62737	Actin, aortic smooth muscle OS=Mus musculus OX=10090 GN=Acta2 PE=1 SV=1	2.56979e+08	2.67925e+08	3.35371e+08	2.38539e+08	2.25793e+08	2.6502e+08	3.12968e+08	3.29167e+08	3.24396e+08	3.50032e+08	3.70683e+08	4.08511e+08	3.94833e+08	5.32823e+08	7.8773e+08	5.39895e+08	8.68741e+08
Actb	P60710	Actin, cytoplasmic 1 OS=Mus musculus OX=10090 GN=Actb PE=1 SV=1	3385.04	3385.04	3385.04	3385.04	3385.04	3385.04	3385.04	3385.04	3385.04	3385.04	3385.04	3385.04	1.18543e+10	9.40457e+09	1.31695e+10	1.01835e+10	9.82169e+09
Actbl2	Q8BFZ3	Beta-actin-like protein 2 OS=Mus musculus OX=10090 GN=Actbl2 PE=1 SV=1	4.99568e+08	4.66977e+08	4.92759e+08	5.09995e+08	4.59594e+08	5.16392e+08	5.04432e+08	5.14126e+08	5.13345e+08	4.14556e+08	4.36698e+08	4.70042e+08	5.01261e+07	4.56845e+07	5.07962e+07	6.25542e+07	3.19361e+07
Actg1	P63260	Actin, cytoplasmic 2 OS=Mus musculus OX=10090 GN=Actg1 PE=1 SV=1	7.64606e+09	8.0615e+09	7.82217e+09	8.34568e+09	7.61669e+09	7.44739e+09	8.31694e+09	8.32522e+09	8.29686e+09	7.44043e+09	7.95523e+09	8.73752e+09	3385.04	3385.04	3385.04	3385.04	3385.04
Actl6a	Q9Z2N8	Actin-like protein 6A OS=Mus musculus OX=10090 GN=Actl6a PE=1 SV=2	3.77916e+07	4.17729e+07	3.93547e+07	3.03646e+07	2.9157e+07	3.12556e+07	3.82514e+07	4.67371e+07	3.9034e+07	5.58285e+07	5.31156e+07	3.72497e+07	8.06194e+06	9.02894e+06	1.47535e+07	7.72949e+06	8.64821e+06
Actl7a	Q9QY84	Actin-like protein 7A OS=Mus musculus OX=10090 GN=Actl7a PE=1 SV=1	3385.04	3385.04	3385.04	3385.04	3385.04	3385.04	3385.04	3385.04	3385.04	3385.04	3385.04	3385.04	3385.04	639974	505222	3385.04	629279
Actn1	Q7TPR4	Alpha-actinin-1 OS=Mus musculus OX=10090 GN=Actn1 PE=1 SV=1	1.45272e+08	1.37384e+08	1.39831e+08	1.37929e+08	1.40073e+08	1.41627e+08	1.50049e+08	1.42869e+08	1.4044e+08	1.50868e+08	1.87651e+08	2.26163e+08	1.92797e+08	1.85421e+08	3.63223e+08	1.74426e+08	1.51622e+08
Actn2	Q9JI91	Alpha-actinin-2 OS=Mus musculus OX=10090 GN=Actn2 PE=1 SV=2	586858	687114	3.71969e+06	633431	462045	2.1527e+06	659378	522511	722681	527199	486982	680608	3385.04	3385.04	3385.04	3385.04	3385.04
Actn4	P57780	Alpha-actinin-4 OS=Mus musculus OX=10090 GN=Actn4 PE=1 SV=1	1.34884e+09	1.35438e+09	1.32465e+09	1.27897e+09	1.30015e+09	1.33207e+09	1.49577e+09	1.48529e+09	1.44592e+09	1.49007e+09	1.54453e+09	1.73606e+09	1.7926e+09	1.58755e+09	1.99205e+09	1.72208e+09	1.41957e+09
Actr10	Q9QZB7	Actin-related protein 10 OS=Mus musculus OX=10090 GN=Actr10 PE=1 SV=2	1.48108e+07	1.5023e+07	1.42244e+07	1.40828e+07	1.41638e+07	1.38134e+07	1.20641e+07	1.29272e+07	1.28872e+07	1.47831e+07	1.33554e+07	1.4962e+07	5.99867e+06	8.56213e+06	6.77283e+06	4.64586e+06	7.78738e+06
Actr1a	P61164	Alpha-centractin OS=Mus musculus OX=10090 GN=Actr1a PE=1 SV=1	7.85621e+07	7.31312e+07	8.14408e+07	7.72698e+07	8.01348e+07	8.39781e+07	7.98974e+07	8.67167e+07	7.21792e+07	8.87146e+07	8.41601e+07	9.27064e+07	7.79439e+07	9.05843e+07	8.23617e+07	7.30234e+07	9.0414e+07
Actr1b	Q8R5C5	Beta-centractin OS=Mus musculus OX=10090 GN=Actr1b PE=1 SV=1	6.66826e+06	6.96482e+06	5.89605e+06	4.71746e+06	5.7894e+06	7.27323e+06	8.06594e+06	6.33114e+06	7.96057e+06	6.8835e+06	7.94926e+06	7.27849e+06	4.35685e+06	5.24849e+06	4.99408e+06	2.25365e+06	6.0404e+06
Actr2	P61161	Actin-related protein 2 OS=Mus musculus OX=10090 GN=Actr2 PE=1 SV=1	1.80993e+08	1.87247e+08	1.84781e+08	1.784e+08	1.83295e+08	1.85162e+08	1.66752e+08	1.58454e+08	1.46745e+08	1.67477e+08	1.70944e+08	1.99115e+08	7.89444e+07	1.51366e+08	1.68846e+08	7.3888e+07	1.58008e+08
Actr3	Q99JY9	Actin-related protein 3 OS=Mus musculus OX=10090 GN=Actr3 PE=1 SV=3	1.75436e+08	1.5629e+08	1.70086e+08	1.76926e+08	1.65402e+08	1.63185e+08	1.52562e+08	1.6087e+08	1.4639e+08	1.44614e+08	1.73475e+08	1.82783e+08	1.40152e+08	1.31298e+08	1.6342e+08	1.63151e+08	1.27269e+08
Actrt1	Q9D9J3	Actin-related protein T1 OS=Mus musculus OX=10090 GN=Actrt1 PE=2 SV=1	898282	768470	717056	1.16529e+06	1.29604e+06	1.18062e+06	698831	653671	781699	668695	863330	1.23124e+06	1.81084e+06	1.055e+06	2.97585e+06	1.71832e+06	1.0446e+06
Acy1	Q99JW2	Aminoacylase-1 OS=Mus musculus OX=10090 GN=Acy1 PE=1 SV=1	2.36834e+08	2.35427e+08	2.18548e+08	2.85466e+08	2.76806e+08	2.50454e+08	1.52644e+08	1.54321e+08	9.74267e+07	1.45846e+08	1.27724e+08	1.52768e+08	1.69303e+08	1.2441e+08	1.35626e+08	1.56664e+08	1.2903e+08
Acy3	Q91XE4	N-acyl-aromatic-L-amino acid amidohydrolase (carboxylate-forming) OS=Mus musculus OX=10090 GN=Acy3 PE=1 SV=1	1.79784e+09	1.83574e+09	1.75906e+09	2.16529e+09	2.08786e+09	2.09911e+09	5.91069e+08	5.92688e+08	3.24502e+08	6.12822e+08	3.60966e+08	4.94922e+08	1.17423e+09	6.36181e+08	8.02259e+08	8.9466e+08	4.85426e+08
Acyp1	P56376	Acylphosphatase-1 OS=Mus musculus OX=10090 GN=Acyp1 PE=1 SV=2	2.04576e+07	2.20006e+07	2.30449e+07	2.20763e+07	2.01134e+07	2.16586e+07	1.96321e+07	2.27688e+07	2.0066e+07	1.95563e+07	1.86907e+07	2.30108e+07	2.63578e+07	2.35256e+07	2.58729e+07	2.81903e+07	2.24936e+07
Acyp2	P56375	Acylphosphatase-2 OS=Mus musculus OX=10090 GN=Acyp2 PE=1 SV=2	2.84447e+07	2.96241e+07	2.90155e+07	2.7154e+07	2.68129e+07	2.95618e+07	2.49057e+07	2.49227e+07	1.80002e+07	2.62257e+07	2.40298e+07	2.25167e+07	4.59694e+07	3.60296e+07	3.81664e+07	4.6929e+07	3.41771e+07
Ada	P03958	Adenosine deaminase OS=Mus musculus OX=10090 GN=Ada PE=1 SV=3	6.87155e+06	6.80695e+06	6.29035e+06	4.47764e+06	4.97126e+06	3.64773e+06	4.92306e+06	3.75335e+06	4.94761e+06	4.14281e+06	6.03665e+06	1.01628e+07	1.87609e+07	1.46358e+07	2.33761e+07	1.82456e+07	1.57559e+07
Adam10	O35598	Disintegrin and metalloproteinase domain-containing protein 10 OS=Mus musculus OX=10090 GN=Adam10 PE=1 SV=2	2.73225e+07	2.76745e+07	2.69139e+07	2.60674e+07	2.58587e+07	2.61399e+07	2.2161e+07	2.23304e+07	2.00336e+07	2.16522e+07	2.27013e+07	2.38167e+07	1.42797e+07	1.13701e+07	1.57653e+07	1.20747e+07	1.10436e+07
Adam17	Q9Z0F8	Disintegrin and metalloproteinase domain-containing protein 17 OS=Mus musculus OX=10090 GN=Adam17 PE=1 SV=3	1.39342e+07	1.30225e+07	1.23316e+07	1.0664e+07	1.10166e+07	1.17113e+07	8.94547e+06	9.84506e+06	1.22786e+07	1.16101e+07	1.25601e+07	1.04102e+07	3.55128e+06	2.84897e+06	3.73252e+06	3.21784e+06	2.44289e+06
Adam9	Q61072	Disintegrin and metalloproteinase domain-containing protein 9 OS=Mus musculus OX=10090 GN=Adam9 PE=1 SV=2	198323	225887	252211	3385.04	156757	166881	319114	388499	152769	273562	261751	599117	283924	1.38851e+06	1.50141e+06	497920	431790
Adamtsl1	Q8BLI0	ADAMTS-like protein 1 OS=Mus musculus OX=10090 GN=Adamtsl1 PE=2 SV=2	3385.04	3385.04	3385.04	3385.04	3385.04	3385.04	3385.04	3385.04	3385.04	3385.04	3385.04	3385.04	3385.04	970227	1.27671e+06	446424	3385.04
Adap2	Q8R2V5	Arf-GAP with dual PH domain-containing protein 2 OS=Mus musculus OX=10090 GN=Adap2 PE=1 SV=1	2.47299e+06	1.94412e+06	3.26154e+06	2.5571e+06	2.81458e+06	2.76365e+06	3.00139e+06	1.50775e+06	1.8931e+06	2.34353e+06	2.37834e+06	1.50769e+06	3385.04	3385.04	3385.04	3385.04	3385.04
Adck1	Q9D0L4	AarF domain-containing protein kinase 1 OS=Mus musculus OX=10090 GN=Adck1 PE=1 SV=1	1.4743e+07	1.41683e+07	1.36505e+07	1.46626e+07	1.27564e+07	1.42813e+07	1.38519e+07	1.35654e+07	1.16997e+07	1.42138e+07	1.36871e+07	1.56629e+07	373116	2.6102e+06	3385.04	3385.04	3.74042e+06
Adck5	Q80V03	Uncharacterized aarF domain-containing protein kinase 5 OS=Mus musculus OX=10090 GN=Adck5 PE=2 SV=2	1.28574e+07	1.2607e+07	1.35001e+07	1.34687e+07	1.40862e+07	1.42505e+07	1.43726e+07	1.46198e+07	1.89338e+07	1.48862e+07	1.56982e+07	1.44096e+07	2.7707e+06	4.42265e+06	6.99089e+06	1.82385e+06	4.08071e+06
Adcy6	Q01341	Adenylate cyclase type 6 OS=Mus musculus OX=10090 GN=Adcy6 PE=1 SV=1	3.31459e+06	3.17384e+06	3.97549e+06	4.30661e+06	2.85519e+06	3.85611e+06	3.41639e+06	3.63827e+06	2.5554e+06	3.35767e+06	3.37588e+06	4.92447e+06	401079	863772	886312	256911	1.25102e+06
Add1	Q9QYC0	Alpha-adducin OS=Mus musculus OX=10090 GN=Add1 PE=1 SV=2	7.49196e+07	7.99253e+07	8.30101e+07	6.81103e+07	6.95085e+07	7.37158e+07	7.44034e+07	7.59929e+07	7.77502e+07	7.98449e+07	6.80928e+07	5.61134e+07	1.01717e+08	1.25767e+08	1.31041e+08	9.72596e+07	1.34465e+08
Add3	Q9QYB5	Gamma-adducin OS=Mus musculus OX=10090 GN=Add3 PE=1 SV=2	7.7688e+07	8.71499e+07	7.9952e+07	7.41559e+07	7.42571e+07	6.72798e+07	6.7523e+07	6.09174e+07	7.22076e+07	7.47859e+07	6.35589e+07	6.25356e+07	1.05528e+08	1.00218e+08	1.13346e+08	9.54072e+07	1.17901e+08
Adgre1	Q61549	Adhesion G protein-coupled receptor E1 OS=Mus musculus OX=10090 GN=Adgre1 PE=1 SV=1	3385.04	3385.04	239377	3385.04	3385.04	280939	3385.04	760621	172513	986619	3385.04	3385.04	3385.04	3385.04	3385.04	3385.04	3385.04
Adgre5	Q9Z0M6	Adhesion G protein-coupled receptor E5 OS=Mus musculus OX=10090 GN=Adgre5 PE=1 SV=2	3385.04	3385.04	3385.04	3385.04	3385.04	3385.04	3385.04	3385.04	3385.04	3385.04	3385.04	3385.04	3385.04	3385.04	3385.04	3385.04	3385.04
Adgrf5	G5E8Q8	Adhesion G protein-coupled receptor F5 OS=Mus musculus OX=10090 GN=Adgrf5 PE=1 SV=1	1.14671e+06	1.15205e+06	1.02792e+06	1.49408e+06	1.40604e+06	1.31917e+06	1.13793e+06	580322	1.99723e+06	1.38725e+06	1.48248e+06	1.64531e+06	1.07412e+06	983777	846374	916774	983518
Adgrg1	Q8K209	Adhesion G-protein coupled receptor G1 OS=Mus musculus OX=10090 GN=Adgrg1 PE=1 SV=1	7.54778e+07	6.41718e+07	5.66401e+07	8.25815e+07	5.50904e+07	7.6849e+07	4.89596e+07	5.89126e+07	4.30607e+07	3.34344e+07	3.35921e+07	2.1221e+07	2.01399e+06	2.10432e+06	1.75086e+06	1.1524e+06	1.11544e+06
Adh1	P00329	Alcohol dehydrogenase 1 OS=Mus musculus OX=10090 GN=Adh1 PE=1 SV=2	8.13425e+08	7.93344e+08	8.48004e+08	1.06626e+09	1.07423e+09	1.1e+09	2.80768e+08	2.95969e+08	3.0034e+08	3.97462e+08	2.29337e+08	2.83681e+08	3.01853e+08	2.57967e+08	3.68038e+08	1.80264e+08	2.60865e+08
Adh5	P28474	Alcohol dehydrogenase class-3 OS=Mus musculus OX=10090 GN=Adh5 PE=1 SV=3	3.16873e+08	3.09573e+08	2.93215e+08	3.57324e+08	3.52563e+08	3.30535e+08	2.99175e+08	3.06193e+08	2.67146e+08	2.9033e+08	3.34067e+08	2.92245e+08	3.73117e+08	4.42459e+08	3.98268e+08	6.8269e+08	3.66243e+08
Adh7	Q64437	All-trans-retinol dehydrogenase [NAD(+)] ADH7 OS=Mus musculus OX=10090 GN=Adh7 PE=2 SV=2	3385.04	3385.04	3385.04	1.08228e+06	819645	3385.04	902364	1.02383e+06	926850	1.56026e+06	3385.04	899216	3385.04	3385.04	3385.04	3385.04	3385.04
Adhfe1	Q8R0N6	Hydroxyacid-oxoacid transhydrogenase, mitochondrial OS=Mus musculus OX=10090 GN=Adhfe1 PE=1 SV=2	3.24193e+07	3.89975e+07	3.75605e+07	3.47203e+07	2.97213e+07	3.42171e+07	3.7642e+07	3.86787e+07	3.87667e+07	4.19127e+07	3.78959e+07	3.65929e+07	1.42606e+08	5.75447e+07	5.46302e+07	6.43119e+07	4.90597e+07
Adi1	Q99JT9	1,2-dihydroxy-3-keto-5-methylthiopentene dioxygenase OS=Mus musculus OX=10090 GN=Adi1 PE=1 SV=1	6.38409e+06	5.92357e+06	4.75104e+06	5.14454e+06	4.98204e+06	5.0066e+06	9.06938e+06	7.52744e+06	4.77922e+06	8.86326e+06	9.64822e+06	5.66537e+06	1.2297e+07	1.17764e+07	1.46336e+07	1.17794e+07	9.23673e+06
Adk	P55264	Adenosine kinase OS=Mus musculus OX=10090 GN=Adk PE=1 SV=2	2.14896e+08	2.1588e+08	2.39491e+08	2.21865e+08	2.29181e+08	2.37057e+08	2.52857e+08	2.56782e+08	2.04777e+08	2.45154e+08	2.71956e+08	2.25855e+08	3.75874e+08	2.82217e+08	3.18684e+08	4.38376e+08	2.87149e+08
Adnp	Q9Z103	Activity-dependent neuroprotector homeobox protein OS=Mus musculus OX=10090 GN=Adnp PE=1 SV=2	1.02045e+06	923294	948559	636669	319520	349912	867601	563174	717486	689655	1.29451e+06	557030	3385.04	3385.04	3385.04	3385.04	3385.04
Ado	Q6PDY2	2-aminoethanethiol dioxygenase OS=Mus musculus OX=10090 GN=Ado PE=1 SV=2	4.97336e+06	3.618e+06	4.58387e+06	2.80809e+06	4.26726e+06	4.15951e+06	4.30612e+06	2.75857e+06	4.41351e+06	4.44584e+06	4.73915e+06	4.56504e+06	5.39976e+06	6.06923e+06	7.6959e+06	7.08067e+06	5.46137e+06
Adpgk	Q8VDL4	ADP-dependent glucokinase OS=Mus musculus OX=10090 GN=Adpgk PE=1 SV=2	3.56787e+06	3.19501e+06	2.28304e+06	3.54653e+06	3.50548e+06	3.41852e+06	2.24836e+06	1.99606e+06	1.60198e+06	2.09829e+06	1.69982e+06	1.99167e+06	1.50954e+06	1.00987e+06	1.92638e+06	1.26162e+06	1.2898e+06
Adprh	P54923	[Protein ADP-ribosylarginine] hydrolase OS=Mus musculus OX=10090 GN=Adprh PE=1 SV=1	6.13966e+06	6.04301e+06	6.3211e+06	7.49877e+06	6.13344e+06	6.0469e+06	8.0686e+06	8.04862e+06	9.84901e+06	7.93016e+06	8.82951e+06	1.14945e+07	3.78625e+06	6.44258e+06	7.07243e+06	2.74759e+06	7.31282e+06
Adprm	Q99KS6	Manganese-dependent ADP-ribose/CDP-alcohol diphosphatase OS=Mus musculus OX=10090 GN=Adprm PE=1 SV=1	3385.04	3385.04	3385.04	3385.04	3385.04	3385.04	3385.04	3385.04	3385.04	3385.04	3385.04	3385.04	644532	3385.04	3385.04	875623	3385.04
Adprs	Q8CG72	ADP-ribose glycohydrolase ARH3 OS=Mus musculus OX=10090 GN=Adprs PE=1 SV=1	2.95731e+07	2.84884e+07	2.94938e+07	2.56863e+07	2.56585e+07	2.59475e+07	2.99229e+07	3.3415e+07	2.91963e+07	2.81661e+07	3.18789e+07	3.28352e+07	4.63136e+06	7.44517e+06	8.2724e+06	4.37831e+06	7.34942e+06
Adra2b	P30545	Alpha-2B adrenergic receptor OS=Mus musculus OX=10090 GN=Adra2b PE=1 SV=2	726234	709057	610310	283546	608007	623734	797367	615455	474719	999996	572576	480401	3385.04	3385.04	3385.04	3385.04	3385.04
Adrm1	Q9JKV1	Proteasomal ubiquitin receptor ADRM1 OS=Mus musculus OX=10090 GN=Adrm1 PE=1 SV=2	2.19365e+06	2.4463e+06	2.05015e+06	2.67276e+06	2.64578e+06	2.28177e+06	4.68584e+06	2.35018e+06	2.91232e+06	4854319	4.17661e+06	2.12517e+06	7.75343e+06	8.54654e+06	1.03885e+07	6.1336e+06	9.14035e+06
Adsl	P54822	Adenylosuccinate lyase OS=Mus musculus OX=10090 GN=Adsl PE=1 SV=2	5.97653e+07	5.72676e+07	5.83704e+07	5.60794e+07	5.91082e+07	5.7879e+07	5.05649e+07	5.20662e+07	4.89719e+07	5.02504e+07	5.10054e+07	5.23947e+07	9.19147e+07	6.23293e+07	9.18855e+07	8.6456e+07	6.07697e+07
Adss1	P28650	Adenylosuccinate synthetase isozyme 1 OS=Mus musculus OX=10090 GN=Adss1 PE=1 SV=2	8.20463e+07	1.05426e+08	7.98229e+07	1.00556e+08	9.7414e+07	1.04179e+08	2.93813e+07	3.46111e+07	2.3888e+07	3.26097e+07	2.8138e+07	3.01991e+07	1.05419e+08	6.44173e+07	1.00221e+08	1.07948e+08	8.96643e+07
Adss2	P46664	Adenylosuccinate synthetase isozyme 2 OS=Mus musculus OX=10090 GN=Adss2 PE=1 SV=2	3.03504e+08	2.79923e+08	2.72609e+08	2.49832e+08	2.2484e+08	3.02221e+08	1.78825e+08	1.82278e+08	2.28817e+08	1.6787e+08	1.50029e+08	1.26314e+08	3.92938e+07	3.18195e+07	3.49429e+07	4.43312e+07	2.99107e+07
Adtrp	Q8C138	Androgen-dependent TFPI-regulating protein OS=Mus musculus OX=10090 GN=Adtrp PE=2 SV=2	7.29306e+06	7.81161e+06	7.32069e+06	6.06126e+06	7.11165e+06	7.81183e+06	6.05139e+06	4.91965e+06	6.56147e+06	6.55802e+06	6.32229e+06	5.88983e+06	3385.04	3385.04	3385.04	3385.04	3385.04
Aebp1	Q640N1	Adipocyte enhancer-binding protein 1 OS=Mus musculus OX=10090 GN=Aebp1 PE=1 SV=1	462537	649574	480841	968276	782466	947081	227923	3385.04	389350	292942	413821	335381	3385.04	3385.04	927540	3385.04	3385.04
Afap1	Q80YS6	Actin filament-associated protein 1 OS=Mus musculus OX=10090 GN=Afap1 PE=1 SV=1	3.09272e+06	2.39219e+06	2.64999e+06	1.39525e+06	2.26496e+06	2.43315e+06	1.66557e+06	2.15272e+06	2.88555e+06	3.18692e+06	4.5481e+06	2.37275e+06	725671	866382	2.08427e+06	737374	2.14799e+06
Afdn	Q9QZQ1	Afadin OS=Mus musculus OX=10090 GN=Afdn PE=1 SV=3	3.16959e+07	3.30005e+07	2.87291e+07	2.92218e+07	2.92015e+07	3.0823e+07	3.19458e+07	3.04311e+07	2.94208e+07	3.1686e+07	3.78024e+07	3.73914e+07	2.53477e+07	3.58992e+07	2.94013e+07	2.53705e+07	3.75335e+07
Afg1l	Q3V384	AFG1-like ATPase OS=Mus musculus OX=10090 GN=Afg1l PE=1 SV=1	3.72238e+07	3.64399e+07	3.46508e+07	3.21226e+07	3.49857e+07	2.93949e+07	5.32912e+07	5.13243e+07	4.39202e+07	53193002	4.7729e+07	5.11887e+07	6.46601e+06	2.30986e+07	9.87391e+06	2.94168e+06	2.24269e+07
Afg3l1	Q920A7	AFG3-like protein 1 OS=Mus musculus OX=10090 GN=Afg3l1 PE=1 SV=2	2.49506e+07	2.4137e+07	2.54957e+07	3.42274e+07	3.41458e+07	3.56891e+07	1.63792e+07	1.67247e+07	2.24127e+07	1.8143e+07	1.68551e+07	1.58543e+07	3.11554e+06	6.56598e+06	5.75346e+06	3.12038e+06	4.29446e+06
Afg3l2	Q8JZQ2	AFG3-like protein 2 OS=Mus musculus OX=10090 GN=Afg3l2 PE=1 SV=1	1.2594e+08	1.2228e+08	1.17016e+08	1.26937e+08	1.3161e+08	1.32168e+08	1.2405e+08	1.28588e+08	1.30279e+08	1.27911e+08	1.20503e+08	1.28107e+08	1.41165e+08	1.61982e+08	1.82578e+08	1.1415e+08	1.59048e+08
Afm	O89020	Afamin OS=Mus musculus OX=10090 GN=Afm PE=1 SV=2	305286	247300	290038	163710	233010	115102	133371	3385.04	188589	168709	260576	237761	3385.04	569044	182394	302378	417004
Afmid	Q8K4H1	Kynurenine formamidase OS=Mus musculus OX=10090 GN=Afmid PE=1 SV=1	1.108e+07	1.05376e+07	1.12099e+07	8.67083e+06	9.20162e+06	9.03393e+06	9.63708e+06	8.56784e+06	5.61844e+06	9.32115e+06	1.27568e+07	8.79051e+06	1.33769e+06	3.22741e+06	1.57408e+06	819405	3.80639e+06
Aftph	Q80WT5	Aftiphilin OS=Mus musculus OX=10090 GN=Aftph PE=1 SV=2	1.69753e+07	1.5335e+07	1.65673e+07	1.58908e+07	1.79823e+07	1.58728e+07	2.10209e+07	2.39046e+07	1.86522e+07	1.3358e+07	1.39514e+07	1.88609e+07	1.94444e+07	2.43247e+07	2.18811e+07	1.73567e+07	2.40778e+07
Ag2	Q3UPL5	Uncharacterized protein C11orf96 homolog OS=Mus musculus OX=10090 GN=Ag2 PE=1 SV=2	3385.04	3385.04	3385.04	3385.04	3385.04	3385.04	3385.04	3385.04	3385.04	3385.04	3385.04	3385.04	108882	254971	3385.04	3385.04	513913
Agap1	Q8BXK8	Arf-GAP with GTPase, ANK repeat and PH domain-containing protein 1 OS=Mus musculus OX=10090 GN=Agap1 PE=1 SV=1	603827	757951	663988	639374	678903	3.14549e+06	384058	1.73396e+06	429026	522341	3.12062e+06	518533	3385.04	3385.04	3385.04	3385.04	3385.04
Agfg1	Q8K2K6	Arf-GAP domain and FG repeat-containing protein 1 OS=Mus musculus OX=10090 GN=Agfg1 PE=1 SV=2	2.74237e+06	3.05254e+06	797721	2.88551e+06	2.99193e+06	2.98273e+06	2.99014e+06	2.51746e+06	2.18502e+06	2.76754e+06	2.92718e+06	3.32357e+06	713382	5.42211e+06	1.96145e+06	3385.04	5.09863e+06
Agfg2	Q80WC7	Arf-GAP domain and FG repeat-containing protein 2 OS=Mus musculus OX=10090 GN=Agfg2 PE=1 SV=1	7.664e+06	1.08886e+07	9.3829e+06	9.59025e+06	1.15748e+07	1.30673e+07	1.23634e+07	1.12675e+07	8.48941e+06	1.15914e+07	1.26866e+07	8.77498e+06	4.70779e+06	1.43932e+07	9.26126e+06	8.09045e+06	1.56077e+07
Agk	Q9ESW4	Acylglycerol kinase, mitochondrial OS=Mus musculus OX=10090 GN=Agk PE=1 SV=1	3.21402e+07	3.28619e+07	4.38075e+07	3.39059e+07	3.52741e+07	3.39802e+07	4.12108e+07	4.37232e+07	3.57627e+07	3.92228e+07	3.50888e+07	3.91586e+07	9.1086e+06	2.25424e+07	2.05783e+07	9.67379e+06	2.78797e+07
Agmat	A2AS89	Agmatinase, mitochondrial OS=Mus musculus OX=10090 GN=Agmat PE=1 SV=1	3385.04	3385.04	183856	3385.04	3385.04	3385.04	3385.04	3385.04	911380	280337	3385.04	3385.04	3385.04	3385.04	3385.04	3385.04	3385.04
Ago2	Q8CJG0	Protein argonaute-2 OS=Mus musculus OX=10090 GN=Ago2 PE=1 SV=3	9.26444e+06	1.14919e+07	1.17351e+07	9.05567e+06	1.08523e+07	1.13493e+07	9.7202e+06	9.33553e+06	1.01205e+07	1.0673e+07	1.10708e+07	1.12053e+07	418940	4.76335e+06	2.54755e+06	944542	4.95039e+06
Agpat1	O35083	1-acyl-sn-glycerol-3-phosphate acyltransferase alpha OS=Mus musculus OX=10090 GN=Agpat1 PE=1 SV=1	1.00454e+07	9.33346e+06	9.91716e+06	1.09607e+07	1.00436e+07	6.59333e+06	7.53584e+06	4.38165e+06	4.80671e+06	6.18037e+06	7.70597e+06	7.35445e+06	1.36949e+06	4.80996e+06	2.0488e+06	887967	6.07381e+06
Agpat2	Q8K3K7	1-acyl-sn-glycerol-3-phosphate acyltransferase beta OS=Mus musculus OX=10090 GN=Agpat2 PE=1 SV=1	2.02303e+06	1.91335e+06	450345	239951	391509	327480	3385.04	3385.04	3385.04	3385.04	3385.04	305482	3385.04	3385.04	3385.04	3385.04	3385.04
Agpat3	Q9D517	1-acyl-sn-glycerol-3-phosphate acyltransferase gamma OS=Mus musculus OX=10090 GN=Agpat3 PE=1 SV=2	1.33578e+08	1.35897e+08	1.28247e+08	1.4178e+08	1.36581e+08	1.33232e+08	1.14077e+08	1.07438e+08	1.25699e+08	1.18403e+08	1.37441e+08	1.61183e+08	1.12246e+08	1.20785e+08	1.53198e+08	1.24276e+08	1.30698e+08
Agpat4	Q8K4X7	1-acyl-sn-glycerol-3-phosphate acyltransferase delta OS=Mus musculus OX=10090 GN=Agpat4 PE=1 SV=1	259060	262977	196654	3385.04	3385.04	3385.04	3385.04	180815	3385.04	3385.04	3385.04	3385.04	3385.04	3385.04	3385.04	3385.04	3385.04
Agpat5	Q9D1E8	1-acyl-sn-glycerol-3-phosphate acyltransferase epsilon OS=Mus musculus OX=10090 GN=Agpat5 PE=1 SV=2	3385.04	1.07994e+06	809064	3385.04	3385.04	3385.04	3385.04	563213	3385.04	3385.04	3385.04	3385.04	3385.04	3385.04	3385.04	3385.04	3385.04
Agps	Q8C0I1	Alkyldihydroxyacetonephosphate synthase, peroxisomal OS=Mus musculus OX=10090 GN=Agps PE=1 SV=1	2.38259e+08	2.21824e+08	2.03541e+08	2.69356e+08	3.17166e+08	2.76817e+08	1.29451e+08	1.02095e+08	1.27072e+08	1.35126e+08	1.26256e+08	1.16176e+08	1.4274e+07	2.19793e+07	2.06012e+07	9.82601e+06	2.28832e+07
Agrn	A2ASQ1	Agrin OS=Mus musculus OX=10090 GN=Agrn PE=1 SV=1	1.06466e+08	1.12069e+08	1.07424e+08	7.82705e+07	7.9604e+07	8.05186e+07	9.97734e+07	1.03417e+08	8.50433e+07	9.68452e+07	8.63114e+07	9.92518e+07	6.21029e+07	5.10144e+07	8.51915e+07	5.68267e+07	4.32383e+07
Agt	P11859	Angiotensinogen OS=Mus musculus OX=10090 GN=Agt PE=1 SV=1	4.08048e+06	4.46061e+06	5.59017e+06	1.93754e+06	4.34301e+06	3.61874e+06	4.78075e+06	9.35739e+06	3.22939e+06	7.55988e+06	1.11755e+07	1.19873e+07	8.1983e+06	6.1744e+06	9.79934e+06	8.25597e+06	3.53459e+06
Agtr1a	P29754	Type-1A angiotensin II receptor OS=Mus musculus OX=10090 GN=Agtr1a PE=1 SV=1	345145	263512	319937	3385.04	268341	3385.04	194302	175507	221589	197875	226212	178406	3385.04	3385.04	3385.04	3385.04	3385.04
Agtrap	Q9WVK0	Type-1 angiotensin II receptor-associated protein OS=Mus musculus OX=10090 GN=Agtrap PE=1 SV=2	3385.04	3385.04	3385.04	3385.04	3385.04	3385.04	3385.04	3385.04	3385.04	3385.04	3385.04	3385.04	985733	848442	1.17146e+06	1.09858e+06	888082
Agxt2	Q3UEG6	Alanine--glyoxylate aminotransferase 2, mitochondrial OS=Mus musculus OX=10090 GN=Agxt2 PE=1 SV=1	1.80001e+08	1.81545e+08	1.67843e+08	1.49314e+08	1.51357e+08	1.52057e+08	3.03638e+08	2.87499e+08	2.26308e+08	2.98837e+08	2.39696e+08	1.77318e+08	5.2242e+08	3.18189e+08	3.48289e+08	5.3184e+08	3.68008e+08
Ahctf1	Q8CJF7	Protein ELYS OS=Mus musculus OX=10090 GN=Ahctf1 PE=1 SV=1	3.21011e+07	3.22344e+07	3.02252e+07	3.25683e+07	2.99289e+07	3.08634e+07	2.38966e+07	2.56097e+07	3.57111e+07	3.38556e+07	3.33599e+07	3.50569e+07	3385.04	3385.04	3385.04	3385.04	3385.04
Ahcy	P50247	Adenosylhomocysteinase OS=Mus musculus OX=10090 GN=Ahcy PE=1 SV=3	9.04101e+08	8.66477e+08	8.56487e+08	1.01073e+09	1.01208e+09	9.93862e+08	7.28192e+08	7.45514e+08	6.46402e+08	7.86784e+08	7.37149e+08	6.21112e+08	1.09404e+09	8.74128e+08	9.93684e+08	1.24481e+09	9.56648e+08
Ahcyl1	Q80SW1	S-adenosylhomocysteine hydrolase-like protein 1 OS=Mus musculus OX=10090 GN=Ahcyl1 PE=1 SV=1	1.8798e+08	1.77731e+08	1.84265e+08	1.70502e+08	1.83855e+08	1.89183e+08	2.14624e+08	2.16792e+08	2.06176e+08	1.8766e+08	1.90114e+08	1.94638e+08	2.40741e+08	2.95321e+08	2.50816e+08	2.39345e+08	3.21786e+08
Ahcyl2	Q68FL4	Putative adenosylhomocysteinase 3 OS=Mus musculus OX=10090 GN=Ahcyl2 PE=1 SV=1	1.3927e+08	1.44079e+08	1.43412e+08	1.5088e+08	1.51599e+08	1.35311e+08	1.45772e+08	1.39837e+08	1.3432e+08	1.34767e+08	1.37384e+08	1.4411e+08	2.15132e+07	2.45166e+07	2.5664e+07	2.05889e+07	2.96408e+07
Ahsa1	Q8BK64	Activator of 90 kDa heat shock protein ATPase homolog 1 OS=Mus musculus OX=10090 GN=Ahsa1 PE=1 SV=2	3.9421e+07	4.27174e+07	3.7499e+07	4.23088e+07	3.71521e+07	3.4864e+07	2.6097e+07	3.02021e+07	1.99018e+07	3.07783e+07	2.4576e+07	2.29172e+07	2.26602e+07	6.03626e+07	8.81185e+07	1.27554e+07	3.89755e+07
Ahsa2	Q8N9S3	Activator of 90 kDa heat shock protein ATPase homolog 2 OS=Mus musculus OX=10090 GN=Ahsa2 PE=1 SV=2	327435	391837	309516	548961	413198	552306	3385.04	3385.04	3385.04	3385.04	3385.04	3385.04	3385.04	3385.04	3385.04	3385.04	3385.04
Ahsg	P29699	Alpha-2-HS-glycoprotein OS=Mus musculus OX=10090 GN=Ahsg PE=1 SV=1	2.21003e+07	2.15377e+07	2.477e+07	1.50647e+07	1.9233e+07	1.88756e+07	1.4347e+07	1.35309e+07	1.35896e+07	1.42656e+07	2.17399e+07	2.07995e+07	1.7678e+07	6.11139e+07	1.87054e+07	2.4735e+07	2.38962e+07
Aif1	O70200	Allograft inflammatory factor 1 OS=Mus musculus OX=10090 GN=Aif1 PE=1 SV=1	338100	223306	263313	458775	628271	338898	140625	182948	206388	491847	3385.04	1.17829e+06	775269	852322	7.8787e+06	590960	522272
Aif1l	Q9EQX4	Allograft inflammatory factor 1-like OS=Mus musculus OX=10090 GN=Aif1l PE=1 SV=1	4.0708e+07	3.59297e+07	3.72589e+07	3.51079e+07	3.80191e+07	3.52964e+07	4.41023e+07	4.21244e+07	4.47728e+07	4.7275e+07	4.97003e+07	6.50445e+07	7.0375e+07	6.31282e+07	8.50598e+07	8.31587e+07	7.60975e+07
Aifm1	Q9Z0X1	Apoptosis-inducing factor 1, mitochondrial OS=Mus musculus OX=10090 GN=Aifm1 PE=1 SV=1	4.30892e+08	4.25465e+08	4.47298e+08	4.31017e+08	4.14926e+08	4.1503e+08	4.65808e+08	4.66879e+08	4.69176e+08	4.19004e+08	4.20332e+08	4.11226e+08	4.93036e+08	5.62088e+08	4.78761e+08	4.48378e+08	5.84184e+08
Aifm2	Q8BUE4	Ferroptosis suppressor protein 1 OS=Mus musculus OX=10090 GN=Aifm2 PE=1 SV=1	1.78614e+07	1.55517e+07	1.2016e+07	1.79541e+07	1.70754e+07	1.57519e+07	1.5583e+07	1.63061e+07	1.20992e+07	1.63221e+07	1.81127e+07	1.71813e+07	3385.04	3385.04	3385.04	3385.04	3385.04
Aimp1	P31230	Aminoacyl tRNA synthase complex-interacting multifunctional protein 1 OS=Mus musculus OX=10090 GN=Aimp1 PE=1 SV=2	3.12676e+07	2.97891e+07	2.86178e+07	4.01148e+07	2.7776e+07	2.74062e+07	3.06425e+07	3.24601e+07	2.47111e+07	2.93378e+07	3.17127e+07	2.97762e+07	2.54974e+07	3.31498e+07	3.29345e+07	2.20988e+07	3.26549e+07
Aimp2	Q8R010	Aminoacyl tRNA synthase complex-interacting multifunctional protein 2 OS=Mus musculus OX=10090 GN=Aimp2 PE=1 SV=2	1.52311e+07	1.60319e+07	1.52044e+07	1.40043e+07	1.50966e+07	1.57674e+07	1.49777e+07	1.60438e+07	1.31856e+07	14269841	1.23409e+07	1.61243e+07	8.16937e+06	1.2194e+07	1.03034e+07	7.49115e+06	1.21624e+07
Aip	O08915	AH receptor-interacting protein OS=Mus musculus OX=10090 GN=Aip PE=1 SV=1	5.97337e+06	6.12093e+06	5.74996e+06	5.80801e+06	5.40446e+06	5.88385e+06	6.75038e+06	6.50324e+06	6.24869e+06	5.88958e+06	6.94448e+06	4.02876e+07	6.6584e+06	7.09963e+06	7.5271e+06	5.00116e+06	6.12379e+06
Ak1	Q9R0Y5	Adenylate kinase isoenzyme 1 OS=Mus musculus OX=10090 GN=Ak1 PE=1 SV=1	9.05274e+07	8.64274e+07	9.75946e+07	9.03335e+07	9.43308e+07	1.02708e+08	7.53985e+07	7.68633e+07	7.92342e+07	7.16654e+07	8.08573e+07	9.60278e+07	4.82405e+07	4.54631e+07	5.20627e+07	4.83333e+07	4.97786e+07
Ak2	Q9WTP6	Adenylate kinase 2, mitochondrial OS=Mus musculus OX=10090 GN=Ak2 PE=1 SV=5	3.35259e+08	3.3677e+08	3.7125e+08	3.12801e+08	3.25149e+08	3.15987e+08	4.12504e+08	4.52687e+08	4.39869e+08	3.92528e+08	4.36662e+08	3.17988e+08	5.13514e+08	3.2114e+08	4.16419e+08	5.19539e+08	4.04773e+08
Ak3	Q9WTP7	GTP:AMP phosphotransferase AK3, mitochondrial OS=Mus musculus OX=10090 GN=Ak3 PE=1 SV=3	3.67867e+08	3.62886e+08	3.67928e+08	3.3262e+08	3.40296e+08	3.36736e+08	4.08671e+08	3.82072e+08	4.21225e+08	4.3091e+08	3.92091e+08	3.81851e+08	4.90739e+08	4.22231e+08	4.31249e+08	3.93383e+08	3.82332e+08
Ak4	Q9WUR9	Adenylate kinase 4, mitochondrial OS=Mus musculus OX=10090 GN=Ak4 PE=1 SV=1	3.17862e+08	3.37701e+08	3.25892e+08	3.46632e+08	3.37436e+08	3.49387e+08	3.36301e+08	3.02803e+08	2.71617e+08	3.39292e+08	2.99981e+08	2.31579e+08	3.20891e+08	2.91068e+08	2.62696e+08	3.00953e+08	2.62746e+08
Akap1	O08715	A-kinase anchor protein 1, mitochondrial OS=Mus musculus OX=10090 GN=Akap1 PE=1 SV=4	2.49346e+07	2.57187e+07	2.61473e+07	2.68323e+07	2.69309e+07	2.7217e+07	2.30359e+07	2.13672e+07	2.2834e+07	2.32222e+07	2.25848e+07	2.64351e+07	1.62104e+08	1.25057e+08	1.44637e+08	1.55105e+08	1.13252e+08
Akap10	O88845	A-kinase anchor protein 10, mitochondrial OS=Mus musculus OX=10090 GN=Akap10 PE=1 SV=3	1.33429e+06	1.32965e+06	1.56131e+06	2.39315e+06	1.21516e+06	1.23574e+06	679393	685148	535232	1.43986e+06	1.24717e+06	1.47019e+06	3.01328e+06	4.42401e+06	1.15303e+07	2.06286e+06	4.62277e+06
Akap12	Q9WTQ5	A-kinase anchor protein 12 OS=Mus musculus OX=10090 GN=Akap12 PE=1 SV=1	1.52235e+06	2.28321e+06	5.40162e+06	4.73217e+06	501957	1.71268e+06	5.47023e+06	4.43468e+06	3.98075e+06	1.85447e+06	4.18705e+06	3.42935e+06	8.40916e+06	9.43956e+06	2.05947e+07	8.96005e+06	8.36451e+06
Akap2	O54931	A-kinase anchor protein 2 OS=Mus musculus OX=10090 GN=Akap2 PE=1 SV=3	2.46782e+07	2.50693e+07	2.47893e+07	2.09637e+07	2.00316e+07	2.42426e+07	2.04036e+07	2.64744e+07	2.86285e+07	2.43924e+07	2.43472e+07	2.30842e+07	5.95754e+07	4.47415e+07	5.47289e+07	5.9237e+07	4.10871e+07
Akap4	Q60662	A-kinase anchor protein 4 OS=Mus musculus OX=10090 GN=Akap4 PE=1 SV=1	1.69503e+06	1.99119e+06	753535	3.46937e+06	4.07805e+06	907657	1.89331e+06	1.25363e+06	902282	1.75965e+06	6.42517e+06	1.0507e+07	3385.04	3385.04	3385.04	3385.04	3385.04
Akap8	Q9DBR0	A-kinase anchor protein 8 OS=Mus musculus OX=10090 GN=Akap8 PE=1 SV=1	2.33181e+07	2.29006e+07	1.13985e+07	1.5495e+07	1.82432e+07	1.33254e+07	1.18832e+07	1.1084e+07	1.14841e+07	8.17999e+06	1.2729e+07	2.13007e+07	7.92293e+06	6.15689e+06	7.91271e+06	8.0047e+06	6.75922e+06
Akap8l	Q9R0L7	A-kinase anchor protein 8-like OS=Mus musculus OX=10090 GN=Akap8l PE=1 SV=1	3385.04	3385.04	3385.04	3385.04	3385.04	3385.04	3385.04	3385.04	3385.04	3385.04	3385.04	3385.04	2.15046e+06	2.28623e+06	4.77548e+06	1.95387e+06	2.0543e+06
Akap9	Q70FJ1	A-kinase anchor protein 9 OS=Mus musculus OX=10090 GN=Akap9 PE=1 SV=2	2.00956e+07	2.26457e+07	1.8864e+07	2.35949e+07	2.41803e+07	2.61255e+07	1.16501e+07	5.46704e+06	9.58087e+06	1.28399e+07	1.01395e+07	1.42097e+07	3.45205e+06	4.00993e+06	4.10947e+06	4.38984e+06	3.65788e+06
Akr1a1	Q9JII6	Aldo-keto reductase family 1 member A1 OS=Mus musculus OX=10090 GN=Akr1a1 PE=1 SV=3	2.30332e+09	2.32133e+09	2.40086e+09	2.38718e+09	2.24391e+09	2.34382e+09	2.74317e+09	2.78305e+09	2.4832e+09	2.74666e+09	2.5944e+09	2.37956e+09	3.18121e+09	2.56831e+09	2.70368e+09	3.26927e+09	2.5788e+09
Akr1b1	P45376	Aldo-keto reductase family 1 member B1 OS=Mus musculus OX=10090 GN=Akr1b1 PE=1 SV=3	2.00395e+08	1.95552e+08	1.85964e+08	2.66973e+08	2.53933e+08	2.28725e+08	1.28184e+08	1.24816e+08	1.30509e+08	9.51665e+07	1.75919e+08	2.96293e+08	1.81384e+08	1.89002e+08	4.47143e+08	6.05256e+08	5.21598e+08
Akr1b7	P21300	Aldo-keto reductase family 1 member B7 OS=Mus musculus OX=10090 GN=Akr1b7 PE=1 SV=4	1.6856e+07	2.23907e+07	1.66233e+07	1.63359e+07	1.54384e+07	1.62151e+07	1.46452e+07	1.86625e+07	1.45984e+07	1.80718e+07	1.56304e+07	2.17963e+07	1.5316e+07	2.67273e+07	2.78585e+07	2.44074e+07	2.09125e+07
Akr1b8	P45377	Aldose reductase-related protein 2 OS=Mus musculus OX=10090 GN=Akr1b8 PE=1 SV=2	7.11061e+06	6.32627e+06	6.7578e+06	8.1617e+06	8.33989e+06	9.38846e+06	6.55352e+06	5.72883e+06	6.07053e+06	5.80186e+06	5.56872e+06	1.0041e+07	3385.04	3385.04	3385.04	3385.04	3385.04
Akr1c13	Q8VC28	Aldo-keto reductase family 1 member C13 OS=Mus musculus OX=10090 GN=Akr1c13 PE=1 SV=2	7.77826e+07	7.43364e+07	6.82917e+07	7.44493e+07	7.29515e+07	7.59213e+07	8.67713e+07	8.54616e+07	1.15651e+08	1.08409e+08	1.28917e+08	9.28402e+07	3.81713e+07	2.68728e+07	2.25778e+07	4.02266e+07	3.29582e+07
Akr1c21	Q91WR5	Aldo-keto reductase family 1 member C21 OS=Mus musculus OX=10090 GN=Akr1c21 PE=1 SV=2	1.29988e+09	1.29157e+09	1.27786e+09	1.26942e+09	1.23837e+09	1.25186e+09	1.2385e+09	1.17972e+09	7.58085e+08	1.32589e+09	1.12814e+09	9.53481e+08	1.69857e+09	1.00622e+09	1.21078e+09	1.63479e+09	1.28216e+09
Akr1e2	Q9DCT1	1,5-anhydro-D-fructose reductase OS=Mus musculus OX=10090 GN=Akr1e2 PE=1 SV=1	4.7894e+07	4.81693e+07	5.58059e+07	4.57895e+07	4.81011e+07	5.58577e+07	5.61003e+07	5.85982e+07	5.27327e+07	5.98536e+07	5.1069e+07	5.10862e+07	7.36326e+07	5.45127e+07	5.68215e+07	7.31564e+07	6.11139e+07
Akr7a2	Q8CG76	Aflatoxin B1 aldehyde reductase member 2 OS=Mus musculus OX=10090 GN=Akr7a2 PE=1 SV=3	7.57464e+08	7.41313e+08	6.86003e+08	8.4532e+08	8.06413e+08	7.12133e+08	7.99814e+08	7.71518e+08	7.42473e+08	7.15825e+08	7.7157e+08	7.05883e+08	7.58962e+08	6.07317e+08	6.0865e+08	7.22152e+08	6.70447e+08
Akt1	P31750	RAC-alpha serine/threonine-protein kinase OS=Mus musculus OX=10090 GN=Akt1 PE=1 SV=2	6.96584e+06	7.29397e+06	7.96045e+06	5.63049e+06	4.92981e+06	7.01807e+06	7.38118e+06	4.67138e+06	7.83043e+06	7.18608e+06	7.0326e+06	6.2696e+06	3385.04	861025	708786	224309	650516
Akt1s1	Q9D1F4	Proline-rich AKT1 substrate 1 OS=Mus musculus OX=10090 GN=Akt1s1 PE=1 SV=1	1.22464e+06	1.05565e+06	1.00788e+06	1.03723e+06	1.26971e+06	1.49285e+06	500994	1.11894e+06	1.64284e+06	1.12527e+06	1.1319e+06	1.30311e+06	3.54601e+06	2.46872e+06	3.56414e+06	3.94945e+06	2.63208e+06
Akt2	Q60823	RAC-beta serine/threonine-protein kinase OS=Mus musculus OX=10090 GN=Akt2 PE=1 SV=1	1.8279e+06	2.0293e+06	1.83705e+06	1.45511e+06	1.39848e+06	1.93398e+06	1.47205e+06	1.28484e+06	1.79593e+06	1.25462e+06	1.12979e+06	1.42631e+06	272826	616250	482912	3385.04	428317
Aktip	Q64362	AKT-interacting protein OS=Mus musculus OX=10090 GN=Aktip PE=1 SV=1	974420	1.18232e+06	1.16821e+06	2.30779e+06	794297	1.61056e+06	858784	1.27782e+06	685908	1.33675e+06	1.96948e+06	989878	3385.04	942110	701957	382051	750550
Alad	P10518	Delta-aminolevulinic acid dehydratase OS=Mus musculus OX=10090 GN=Alad PE=1 SV=1	7.83858e+07	8.76047e+07	7.53967e+07	6.73653e+07	6.87204e+07	6.99811e+07	7.99505e+07	9.09445e+07	9.18185e+07	8.1543e+07	9.72643e+07	7.54003e+07	1.03301e+08	8.74896e+07	8.60384e+07	1.13974e+08	9.63365e+07
Alas1	Q8VC19	5-aminolevulinate synthase, nonspecific, mitochondrial OS=Mus musculus OX=10090 GN=Alas1 PE=1 SV=2	2.15458e+06	1.69085e+06	2.25824e+06	2.3923e+06	2.50028e+06	2.487e+06	1.76189e+06	1.72089e+06	2.87275e+06	1.33029e+06	821348	1.35108e+06	621459	2.34915e+06	1.402e+06	933286	1.04892e+06
Alb	P07724	Albumin OS=Mus musculus OX=10090 GN=Alb PE=1 SV=3	2.65472e+09	2.71677e+09	2.69595e+09	1.96247e+09	1.86085e+09	1.79566e+09	1.6975e+09	1.74253e+09	1.76717e+09	1.8873e+09	3.84198e+09	2.41281e+09	2.79458e+09	6.37416e+09	3.32936e+09	5.61021e+09	6.09369e+09
Alcam	Q61490	CD166 antigen OS=Mus musculus OX=10090 GN=Alcam PE=1 SV=3	2.98851e+06	3.45144e+06	2.54775e+06	2.08493e+06	2.69382e+06	2.64341e+06	3.23439e+06	3.14582e+06	3.17356e+06	2.72164e+06	2.92787e+06	3.61193e+06	6.90591e+07	5.97228e+07	3.35411e+07	1.18231e+08	4.76071e+07
Aldh16a1	Q571I9	Aldehyde dehydrogenase family 16 member A1 OS=Mus musculus OX=10090 GN=Aldh16a1 PE=1 SV=2	2.61409e+07	2.99263e+07	2.98659e+07	2.84809e+07	3.52557e+07	3.23951e+07	2.10355e+07	2.58679e+07	2.70122e+07	2.22313e+07	2.91484e+07	2.67714e+07	2.97928e+07	3.20812e+07	3.38109e+07	4.19499e+07	2.96071e+07
Aldh18a1	Q9Z110	Delta-1-pyrroline-5-carboxylate synthase OS=Mus musculus OX=10090 GN=Aldh18a1 PE=1 SV=2	559167	719657	377035	751843	742383	194014	343695	280821	549131	367241	546403	1.47025e+06	3385.04	3385.04	3385.04	3385.04	3385.04
Aldh1a1	P24549	Retinal dehydrogenase 1 OS=Mus musculus OX=10090 GN=Aldh1a1 PE=1 SV=5	3.42301e+08	3.37971e+08	4.79618e+08	3.22339e+08	3.3044e+08	3.4087e+08	6.99317e+08	6.92834e+08	5.46783e+08	7.13388e+08	5.38855e+08	5.30509e+08	9.77914e+08	8.2505e+08	5.486e+08	7.33073e+08	7.75117e+08
Aldh1a2	Q62148	Retinal dehydrogenase 2 OS=Mus musculus OX=10090 GN=Aldh1a2 PE=1 SV=2	3.63467e+06	3.74059e+06	1.61661e+06	1.59152e+06	2.61442e+06	2.8587e+06	1.37291e+06	3.015e+06	3.06422e+06	1.51003e+06	3.24248e+06	3.46301e+06	3385.04	3385.04	3385.04	3385.04	3385.04
Aldh1a3	Q9JHW9	Aldehyde dehydrogenase family 1 member A3 OS=Mus musculus OX=10090 GN=Aldh1a3 PE=1 SV=1	528034	463184	1.60198e+06	300223	271909	847761	596585	1.52251e+06	1.38535e+06	1.21741e+06	972960	874359	3385.04	3385.04	3385.04	3385.04	3385.04
Aldh1a7	O35945	Aldehyde dehydrogenase, cytosolic 1 OS=Mus musculus OX=10090 GN=Aldh1a7 PE=1 SV=1	1.05884e+08	1.07429e+08	1.15823e+08	9.62365e+07	1.01288e+08	1.0303e+08	1.74633e+08	1.5967e+08	1.0633e+08	1.69337e+08	1.17767e+08	9.93378e+07	2.24038e+08	1.73891e+08	1.26153e+08	1.49842e+08	1.46901e+08
Aldh1b1	Q9CZS1	Aldehyde dehydrogenase X, mitochondrial OS=Mus musculus OX=10090 GN=Aldh1b1 PE=1 SV=1	329663	484265	579977	719656	615290	333926	2.14502e+06	2.09967e+06	5.01799e+06	2.06964e+06	2.704e+06	2.60482e+06	695425	694760	1.35465e+06	1.17115e+06	977486
Aldh1l1	Q8R0Y6	Cytosolic 10-formyltetrahydrofolate dehydrogenase OS=Mus musculus OX=10090 GN=Aldh1l1 PE=1 SV=1	1.15319e+09	1.26652e+09	1.26169e+09	1.26929e+09	1.2897e+09	1.38503e+09	1.30652e+09	1.35888e+09	1.31651e+09	1.31063e+09	1.21305e+09	9.98226e+08	1.05552e+09	1.07542e+09	1.02447e+09	1.13375e+09	1.0963e+09
Aldh2	P47738	Aldehyde dehydrogenase, mitochondrial OS=Mus musculus OX=10090 GN=Aldh2 PE=1 SV=1	1.26837e+09	1.28795e+09	1.25103e+09	1.26885e+09	1.21968e+09	1.18583e+09	1.39546e+09	1.43516e+09	1.21671e+09	1.47699e+09	1.33675e+09	1.24171e+09	2.05995e+09	1.64771e+09	1.37806e+09	2.04662e+09	1.54719e+09
Aldh3a1	P47739	Aldehyde dehydrogenase, dimeric NADP-preferring OS=Mus musculus OX=10090 GN=Aldh3a1 PE=1 SV=2	3385.04	3385.04	250183	3385.04	239512	3385.04	3385.04	3385.04	135139	3385.04	186498	3385.04	3385.04	248688	795617	336781	566536
Aldh3a2	P47740	Aldehyde dehydrogenase family 3 member A2 OS=Mus musculus OX=10090 GN=Aldh3a2 PE=1 SV=2	2.56416e+08	2.57392e+08	2.37959e+08	2.72284e+08	2.75196e+08	2.60372e+08	1.457e+08	1.45028e+08	1.46092e+08	1.58394e+08	1.27687e+08	1.34358e+08	3.27423e+08	1.85963e+08	2.34109e+08	2.69039e+08	1.81757e+08
Aldh3b1	Q80VQ0	Aldehyde dehydrogenase family 3 member B1 OS=Mus musculus OX=10090 GN=Aldh3b1 PE=1 SV=1	434787	132677	308852	154452	195295	364165	1.58671e+06	1.67941e+06	1.51552e+06	1.23623e+06	1.6063e+06	2.7837e+06	1.02957e+06	529882	865573	531316	483904
Aldh3b2	E9Q3E1	Aldehyde dehydrogenase family 3 member B2 OS=Mus musculus OX=10090 GN=Aldh3b2 PE=1 SV=1	854552	588276	665484	1.22572e+06	3385.04	642170	466232	3385.04	773964	804998	881175	1.08637e+06	3385.04	3385.04	3385.04	3385.04	3385.04
Aldh4a1	Q8CHT0	Delta-1-pyrroline-5-carboxylate dehydrogenase, mitochondrial OS=Mus musculus OX=10090 GN=Aldh4a1 PE=1 SV=3	1.55766e+09	1.54609e+09	1.45448e+09	1.40569e+09	1.37289e+09	1.43846e+09	1.64957e+09	1.58692e+09	1.5686e+09	1.78941e+09	1.5222e+09	1.25279e+09	2.4465e+09	2.03244e+09	2.29038e+09	3.05736e+09	2.09778e+09
Aldh5a1	Q8BWF0	Succinate-semialdehyde dehydrogenase, mitochondrial OS=Mus musculus OX=10090 GN=Aldh5a1 PE=1 SV=1	2.46324e+08	2.26037e+08	2.2664e+08	2.37923e+08	2.35949e+08	2.40011e+08	2.44419e+08	2.33202e+08	2.64901e+08	261186688	2.34169e+08	2.09462e+08	3.85419e+08	2.65651e+08	2.76882e+08	3.94574e+08	2.55462e+08
Aldh6a1	Q9EQ20	Methylmalonate-semialdehyde dehydrogenase [acylating], mitochondrial OS=Mus musculus OX=10090 GN=Aldh6a1 PE=1 SV=1	3.42078e+09	3.41847e+09	3.41505e+09	3.43046e+09	3.39412e+09	3.37637e+09	4.03809e+09	4.29328e+09	3.53824e+09	3.76976e+09	3.61307e+09	3.11905e+09	4.62947e+09	3.976e+09	3.94704e+09	5.59916e+09	4.50481e+09
Aldh7a1	Q9DBF1	Alpha-aminoadipic semialdehyde dehydrogenase OS=Mus musculus OX=10090 GN=Aldh7a1 PE=1 SV=4	6.46063e+08	6.47011e+08	6.37501e+08	5.84277e+08	5.77444e+08	5.64076e+08	9.17894e+08	8.43938e+08	8.72993e+08	8.88203e+08	8.62931e+08	5.87132e+08	1.55983e+09	1.18492e+09	1.15515e+09	1.66552e+09	1.23554e+09
Aldh8a1	Q8BH00	2-aminomuconic semialdehyde dehydrogenase OS=Mus musculus OX=10090 GN=Aldh8a1 PE=1 SV=1	6.22965e+08	5.81906e+08	6.12045e+08	6.73292e+08	6.40927e+08	6.68366e+08	6.45349e+08	6.38812e+08	5.74798e+08	6.41836e+08	6.36441e+08	5.41482e+08	7.49261e+08	4.3986e+08	5.15176e+08	6.23868e+08	4.72369e+08
Aldh9a1	Q9JLJ2	4-trimethylaminobutyraldehyde dehydrogenase OS=Mus musculus OX=10090 GN=Aldh9a1 PE=1 SV=1	1.09555e+09	1.0778e+09	1.10627e+09	1.05354e+09	1.0512e+09	1.03739e+09	1.09196e+09	1.06553e+09	1.01799e+09	1.15519e+09	1.10404e+09	8.23393e+08	1.63416e+09	1.2659e+09	1.38687e+09	1.91646e+09	1.27368e+09
Aldoa	P05064	Fructose-bisphosphate aldolase A OS=Mus musculus OX=10090 GN=Aldoa PE=1 SV=2	9.91475e+08	9.76961e+08	9.87897e+08	1.0043e+09	9.49007e+08	9.6738e+08	9.68435e+08	9.6799e+08	9.77364e+08	9.74675e+08	1.03834e+09	1.15275e+09	1.51684e+09	1.2937e+09	1.3637e+09	1.88989e+09	1.284e+09
Aldob	Q91Y97	Fructose-bisphosphate aldolase B OS=Mus musculus OX=10090 GN=Aldob PE=1 SV=3	5.91313e+09	5.99946e+09	5.87959e+09	5.78009e+09	5.96104e+09	5.67477e+09	7.29394e+09	6.84782e+09	6.07342e+09	7.19157e+09	6.68808e+09	5.7661e+09	8.60833e+09	7.2168e+09	7.44307e+09	8.29115e+09	7.08331e+09
Aldoc	P05063	Fructose-bisphosphate aldolase C OS=Mus musculus OX=10090 GN=Aldoc PE=1 SV=4	9.96715e+06	1.13905e+07	1.01142e+07	1.54304e+07	1.89133e+07	2.07202e+07	8.71596e+06	1.29287e+07	2.01886e+07	1.29487e+07	1.82823e+07	3.41205e+07	2.55265e+07	1.52793e+07	2.11338e+07	2.8825e+07	1.93342e+07
Alg10b	Q3UGP8	Putative Dol-P-Glc:Glc(2)Man(9)GlcNAc(2)-PP-Dol alpha-1,2-glucosyltransferase OS=Mus musculus OX=10090 GN=Alg10b PE=1 SV=1	1.57497e+06	1.61016e+06	1.3815e+06	1.26696e+06	1.41237e+06	1.36314e+06	1.00784e+06	1.28656e+06	1.07325e+06	1.15341e+06	533824	426994	3385.04	3385.04	3385.04	3385.04	3385.04
Alg11	Q3TZM9	GDP-Man:Man(3)GlcNAc(2)-PP-Dol alpha-1,2-mannosyltransferase OS=Mus musculus OX=10090 GN=Alg11 PE=2 SV=1	4.02189e+06	3.92633e+06	3.85397e+06	3.85298e+06	3.77145e+06	3.95298e+06	4.16834e+06	3.71357e+06	4.76943e+06	4.59166e+06	4.1631e+06	3.99991e+06	531050	848954	945308	322614	1.23797e+06
Alg12	Q8VDB2	Dol-P-Man:Man(7)GlcNAc(2)-PP-Dol alpha-1,6-mannosyltransferase OS=Mus musculus OX=10090 GN=Alg12 PE=2 SV=2	3385.04	615113	561592	761409	640231	407526	3385.04	3385.04	3385.04	3385.04	3385.04	3385.04	3385.04	3385.04	3385.04	3385.04	3385.04
Alg14	Q9D081	UDP-N-acetylglucosamine transferase subunit ALG14 homolog OS=Mus musculus OX=10090 GN=Alg14 PE=1 SV=1	4.77877e+06	4.43036e+06	2.73639e+06	3.62015e+06	3.56983e+06	3.31025e+06	3.94032e+06	2.95341e+06	4.02703e+06	5.07122e+06	4.77075e+06	2.81275e+06	3385.04	3385.04	3385.04	3385.04	3385.04
Alg2	Q9DBE8	Alpha-1,3/1,6-mannosyltransferase ALG2 OS=Mus musculus OX=10090 GN=Alg2 PE=1 SV=2	5.44123e+06	7.59345e+06	6.07987e+06	5.38586e+06	6.70177e+06	5.69877e+06	8.21141e+06	6.46539e+06	5.73165e+06	6.06737e+06	6.59704e+06	7.67758e+06	1.25996e+06	2.8779e+06	2.90932e+06	1.40856e+06	2.87656e+06
Alg3	Q8K2A8	Dol-P-Man:Man(5)GlcNAc(2)-PP-Dol alpha-1,3-mannosyltransferase OS=Mus musculus OX=10090 GN=Alg3 PE=1 SV=2	760272	553280	541409	733527	804231	590779	448913	453114	281795	453234	301337	457816	3385.04	3385.04	3385.04	3385.04	3385.04
Alg5	Q9DB25	Dolichyl-phosphate beta-glucosyltransferase OS=Mus musculus OX=10090 GN=Alg5 PE=1 SV=1	4.95979e+07	4.87436e+07	4.52925e+07	5.99388e+07	5.64846e+07	5.32062e+07	5.72353e+07	5.04223e+07	5.22427e+07	5.8527e+07	6.04733e+07	5.78745e+07	1.30831e+08	9.04705e+07	9.48172e+07	1.26368e+08	8.85095e+07
Alg6	Q3TAE8	Dolichyl pyrophosphate Man9GlcNAc2 alpha-1,3-glucosyltransferase OS=Mus musculus OX=10090 GN=Alg6 PE=2 SV=1	1.0039e+06	974586	1.0119e+06	1.03171e+06	1.09654e+06	879608	1.06835e+06	1.05247e+06	1.12705e+06	1.00236e+06	1.15359e+06	1.71701e+06	3385.04	3385.04	3385.04	3385.04	3385.04
Alg8	Q6P8H8	Probable dolichyl pyrophosphate Glc1Man9GlcNAc2 alpha-1,3-glucosyltransferase OS=Mus musculus OX=10090 GN=Alg8 PE=2 SV=2	383769	418879	374612	284615	353140	339740	449732	575490	337896	304791	441810	279079	3385.04	3385.04	3385.04	3385.04	3385.04
Alkbh3	Q8K1E6	Alpha-ketoglutarate-dependent dioxygenase alkB homolog 3 OS=Mus musculus OX=10090 GN=Alkbh3 PE=1 SV=1	305301	277625	550097	231049	393920	612014	3385.04	3385.04	320245	360416	3385.04	374586	3385.04	3385.04	3385.04	3385.04	3385.04
Alkbh5	Q3TSG4	RNA demethylase ALKBH5 OS=Mus musculus OX=10090 GN=Alkbh5 PE=1 SV=2	1.41976e+06	1.75224e+06	1.31547e+06	1.70797e+06	1.59539e+06	1.673e+06	2.28039e+06	1.87248e+06	1.68713e+06	2.17515e+06	2.35538e+06	2.5255e+06	664087	1.07388e+06	1.03727e+06	1.12713e+06	876925
Alkbh7	Q9D6Z0	Alpha-ketoglutarate-dependent dioxygenase alkB homolog 7, mitochondrial OS=Mus musculus OX=10090 GN=Alkbh7 PE=1 SV=1	3385.04	3385.04	3385.04	3385.04	3385.04	3385.04	3385.04	3385.04	3385.04	3385.04	3385.04	3385.04	1.83669e+06	1.35504e+06	1.76151e+06	2.43206e+06	1.63943e+06
Alox12	P39655	Polyunsaturated fatty acid lipoxygenase ALOX12 OS=Mus musculus OX=10090 GN=Alox12 PE=1 SV=4	3385.04	3385.04	3385.04	2.01134e+06	455686	3385.04	3385.04	1.4329e+06	235224	287904	320084	514889	3385.04	3385.04	3385.04	3385.04	3385.04
Alox12b	O70582	Arachidonate 12-lipoxygenase, 12R-type OS=Mus musculus OX=10090 GN=Alox12b PE=1 SV=1	3385.04	3385.04	3385.04	3385.04	3385.04	3385.04	3385.04	3385.04	3385.04	3385.04	3385.04	3385.04	699161	661832	1.80786e+06	722689	330532
Alox15	P39654	Polyunsaturated fatty acid lipoxygenase ALOX15 OS=Mus musculus OX=10090 GN=Alox15 PE=1 SV=4	4.10154e+08	4.09111e+08	3.87359e+08	5.05683e+08	5.04459e+08	4.9786e+08	4.51889e+08	3.52925e+08	4.69409e+08	4.44478e+08	4.45178e+08	4.82006e+08	3385.04	3385.04	3385.04	3385.04	3385.04
Alox5ap	P30355	Arachidonate 5-lipoxygenase-activating protein OS=Mus musculus OX=10090 GN=Alox5ap PE=1 SV=2	593827	1.29858e+06	754503	1.45207e+06	1.26983e+06	1.43132e+06	517011	1.02803e+06	588237	100186	827589	2.05251e+06	387106	634262	1.74413e+06	3385.04	299822
Alpk2	Q91ZB0	Alpha-protein kinase 2 OS=Mus musculus OX=10090 GN=Alpk2 PE=2 SV=3	4.56091e+06	5.29276e+06	4.93158e+06	5.78991e+06	4.37336e+06	5.5411e+06	4.86811e+06	5.85748e+06	4.00368e+06	5.02662e+06	4.39877e+06	3.85062e+06	3385.04	3385.04	3385.04	3385.04	3385.04
Alpl	P09242	Alkaline phosphatase, tissue-nonspecific isozyme OS=Mus musculus OX=10090 GN=Alpl PE=1 SV=2	1.66922e+08	1.53878e+08	1.53129e+08	9.12911e+07	8.25848e+07	9.8586e+07	1.784e+08	1.87977e+08	1.33551e+08	1.02502e+08	9.03537e+07	1.05788e+08	4.10765e+08	1.60572e+08	2.45662e+08	4.54639e+08	2.39821e+08
Alyref	O08583	THO complex subunit 4 OS=Mus musculus OX=10090 GN=Alyref PE=1 SV=3	8.73407e+07	8.26574e+07	8.3366e+07	8.08184e+07	7.73672e+07	7.42328e+07	7.83181e+07	7.59256e+07	8.46249e+07	8.8187e+07	9.72686e+07	1.00395e+08	3.84394e+07	3.56233e+07	6.20036e+07	3.56777e+07	2.84537e+07
Amacr	O09174	Alpha-methylacyl-CoA racemase OS=Mus musculus OX=10090 GN=Amacr PE=1 SV=4	4.24175e+08	4.0554e+08	4.05861e+08	5.32279e+08	5.36832e+08	5.4276e+08	1.55443e+08	1.58536e+08	1.6509e+08	1.5971e+08	1.22363e+08	1.2236e+08	2.85969e+08	1.70795e+08	2.1995e+08	2.92814e+08	1.86515e+08
Ambp	Q07456	Protein AMBP OS=Mus musculus OX=10090 GN=Ambp PE=1 SV=2	9.76519e+06	9.02202e+06	8.74287e+06	1.14834e+07	1.18581e+07	1.22885e+07	1.79055e+07	1.68191e+07	8.12646e+06	1.3467e+07	1.26966e+07	4.98579e+07	2.32969e+07	2.01332e+07	1.88158e+07	2.42668e+07	1.34685e+07
Amdhd2	Q8JZV7	N-acetylglucosamine-6-phosphate deacetylase OS=Mus musculus OX=10090 GN=Amdhd2 PE=1 SV=1	7.64935e+07	7.68881e+07	8.89548e+07	7.15719e+07	7.17603e+07	8.059e+07	9.64746e+07	9.52688e+07	1.12374e+08	9.59024e+07	9.07247e+07	1.03245e+08	3.43168e+07	3.74469e+07	3.56995e+07	3.30857e+07	3.84081e+07
Amfr	Q9R049	E3 ubiquitin-protein ligase AMFR OS=Mus musculus OX=10090 GN=Amfr PE=1 SV=2	2.33448e+07	2.35579e+07	2.38763e+07	2.13107e+07	1.93793e+07	2.11364e+07	2.16548e+07	2.55887e+07	1.69418e+07	1.73751e+07	2.11381e+07	2.20316e+07	3385.04	3385.04	3385.04	3385.04	3385.04
Amn	Q99JB7	Protein amnionless OS=Mus musculus OX=10090 GN=Amn PE=1 SV=1	2.31547e+07	2.38221e+07	2.55932e+07	2.10193e+07	1.96746e+07	1.9765e+07	2.5907e+07	2.7499e+07	2.36024e+07	2.42847e+07	2.09599e+07	1.92841e+07	3.72899e+07	2.59526e+07	2.88859e+07	2.93791e+07	2.98682e+07
Ampd2	Q9DBT5	AMP deaminase 2 OS=Mus musculus OX=10090 GN=Ampd2 PE=1 SV=1	1.90961e+06	1.77017e+06	2.32781e+06	2.58582e+06	2.78868e+06	2.59128e+06	1.38259e+06	1.36023e+06	2.32598e+06	1.64087e+06	2.29932e+06	2.36777e+06	3.43345e+06	5.53723e+06	6.20866e+06	4.51886e+06	6.0641e+06
Ampd3	O08739	AMP deaminase 3 OS=Mus musculus OX=10090 GN=Ampd3 PE=1 SV=2	3.39783e+06	3.14324e+06	1.19715e+06	9.15889e+06	1.58943e+06	1.08934e+07	2.65849e+06	3.45304e+06	5.99369e+06	3.18886e+06	4.20557e+06	5.81003e+06	1.08709e+06	7.015e+06	3385.04	3385.04	6.00207e+06
Amt	Q8CFA2	Aminomethyltransferase, mitochondrial OS=Mus musculus OX=10090 GN=Amt PE=1 SV=1	6.13247e+07	5.9629e+07	6.02609e+07	6.06737e+07	4.70055e+07	4.79059e+07	1.16424e+08	1.12527e+08	9.05698e+07	127176427	1.09154e+08	8.67733e+07	1.69468e+07	6.64838e+07	2.90378e+07	2.12529e+07	8.68413e+07
Amy1	P00687	Alpha-amylase 1 OS=Mus musculus OX=10090 GN=Amy1 PE=1 SV=2	3385.04	3385.04	3385.04	3385.04	3385.04	53542.8	705437	721971	108358	1.13089e+06	1.09186e+06	3.66532e+06	3.4454e+06	709428	3.23332e+06	3.04103e+06	850288
Anapc2	Q8BZQ7	Anaphase-promoting complex subunit 2 OS=Mus musculus OX=10090 GN=Anapc2 PE=1 SV=2	3.23293e+06	3.03593e+06	2.95727e+06	3.51605e+06	3.57339e+06	3.30674e+06	3.48856e+06	3.6639e+06	3.37356e+06	3.73899e+06	3.78039e+06	3.13028e+06	5.54369e+06	3.05605e+06	4.91234e+06	6.41707e+06	3.42643e+06
Anapc4	Q91W96	Anaphase-promoting complex subunit 4 OS=Mus musculus OX=10090 GN=Anapc4 PE=1 SV=1	281422	237658	3385.04	314596	293604	3385.04	218682	183116	217697	288426	3385.04	265363	3385.04	3385.04	3385.04	3385.04	3385.04
Anapc5	Q8BTZ4	Anaphase-promoting complex subunit 5 OS=Mus musculus OX=10090 GN=Anapc5 PE=1 SV=1	342775	3385.04	3385.04	3385.04	3385.04	216388	220662	3385.04	3385.04	267085	207116	3385.04	3385.04	3385.04	3385.04	3385.04	3385.04
Angel2	Q8K1C0	Protein angel homolog 2 OS=Mus musculus OX=10090 GN=Angel2 PE=1 SV=1	208097	3385.04	647694	156131	323976	646760	959427	629463	808466	436462	427314	922147	1.25722e+06	1.62395e+06	1.52486e+06	1.26083e+06	909747
Angptl3	Q9R182	Angiopoietin-related protein 3 OS=Mus musculus OX=10090 GN=Angptl3 PE=1 SV=1	3385.04	3385.04	3385.04	3385.04	3385.04	3385.04	3385.04	3385.04	3385.04	3385.04	3385.04	3385.04	601741	573464	692608	798474	377583
Ank1	Q02357	Ankyrin-1 OS=Mus musculus OX=10090 GN=Ank1 PE=1 SV=2	1.57974e+06	1.16822e+06	1.59769e+06	1.87831e+06	2.09097e+06	1.55945e+06	3385.04	3385.04	1.40808e+06	680261	189096	207557	3385.04	3385.04	3385.04	3385.04	3385.04
Ank2	Q8C8R3	Ankyrin-2 OS=Mus musculus OX=10090 GN=Ank2 PE=1 SV=2	1.47346e+06	2.67253e+06	1.85299e+06	3.18751e+06	2.42221e+06	2.21555e+06	1.86199e+06	1.93213e+06	3.42254e+06	1.87651e+06	3.58074e+06	6.66843e+06	759464	1.30555e+06	2.2844e+06	668890	1.12013e+06
Ank3	G5E8K5	Ankyrin-3 OS=Mus musculus OX=10090 GN=Ank3 PE=1 SV=1	2.13709e+08	2.08078e+08	2.21493e+08	2.08658e+08	2.01165e+08	2.0433e+08	1.76112e+08	1.85906e+08	1.90583e+08	1.95143e+08	2.00167e+08	2.07741e+08	1.32192e+08	1.53001e+08	1.35367e+08	1.22741e+08	1.67736e+08
Ankar	A2RT91	Ankyrin and armadillo repeat-containing protein OS=Mus musculus OX=10090 GN=Ankar PE=2 SV=1	3.22648e+06	3385.04	2.95416e+06	3385.04	4.23158e+06	301802	3385.04	3385.04	3385.04	3385.04	3385.04	2.4382e+06	3385.04	3385.04	3385.04	3385.04	3385.04
Ankfy1	Q810B6	Rabankyrin-5 OS=Mus musculus OX=10090 GN=Ankfy1 PE=1 SV=2	4.31169e+07	3.98112e+07	4.13684e+07	3.97594e+07	4.03565e+07	4.39163e+07	4.57255e+07	5.19406e+07	4.23173e+07	4.69635e+07	4.64135e+07	5.06775e+07	1.2247e+07	3.65036e+07	2.4811e+07	1.06477e+07	3.60898e+07
Ankib1	Q6ZPS6	Ankyrin repeat and IBR domain-containing protein 1 OS=Mus musculus OX=10090 GN=Ankib1 PE=1 SV=2	1.25299e+06	1.41162e+06	1.72768e+06	1.776e+06	1.52819e+06	1.16137e+06	1.16181e+06	920180	1.75237e+06	1.36111e+06	1.05949e+06	1.52476e+06	403793	615308	798446	154649	1.15408e+06
Ankle2	Q6P1H6	Ankyrin repeat and LEM domain-containing protein 2 OS=Mus musculus OX=10090 GN=Ankle2 PE=1 SV=2	4.67499e+07	3.90858e+07	1.92769e+07	4.08741e+07	4.19629e+07	1.68209e+07	2.95712e+07	5.79283e+07	4.37914e+07	40213700	3.38897e+07	2.25761e+07	3385.04	3385.04	3385.04	3385.04	3385.04
Ankmy2	Q3TPE9	Ankyrin repeat and MYND domain-containing protein 2 OS=Mus musculus OX=10090 GN=Ankmy2 PE=1 SV=1	2.07748e+06	3.13118e+06	3.23015e+06	2.36999e+06	1.43769e+06	2.12404e+06	2.35291e+06	1.91992e+06	1.2766e+06	2.18861e+06	1.80378e+06	2.71723e+06	3385.04	458425	448666	3385.04	528667
Ankrd13a	Q80UP5	Ankyrin repeat domain-containing protein 13A OS=Mus musculus OX=10090 GN=Ankrd13a PE=1 SV=2	126834	318112	155060	383585	3385.04	241867	242563	474648	974567	486010	691333	3385.04	3385.04	3385.04	978098	3385.04	3385.04
Ankrd17	Q99NH0	Ankyrin repeat domain-containing protein 17 OS=Mus musculus OX=10090 GN=Ankrd17 PE=1 SV=2	2.38864e+07	2.58648e+07	2.55239e+07	1.75322e+07	1.89214e+07	1.90434e+07	2.78337e+07	2.99603e+07	2.63532e+07	3.03883e+07	2.85696e+07	3.25564e+07	3.33209e+06	4.04563e+06	3.0677e+06	2.49004e+06	4.15554e+06
Ankrd28	Q505D1	Serine/threonine-protein phosphatase 6 regulatory ankyrin repeat subunit A OS=Mus musculus OX=10090 GN=Ankrd28 PE=1 SV=1	326210	354050	259130	413556	333513	312253	487356	502936	484028	497397	346520	383439	2.93643e+06	5.29747e+06	4.09805e+06	2.00681e+06	4.50184e+06
Ankrd40	Q5SUE8	Ankyrin repeat domain-containing protein 40 OS=Mus musculus OX=10090 GN=Ankrd40 PE=1 SV=1	3385.04	3385.04	3385.04	3385.04	3385.04	3385.04	3385.04	3385.04	3385.04	3385.04	3385.04	3385.04	1.7938e+06	7.53088e+06	8.3481e+06	571829	5.84588e+06
Ankrd44	B2RXR6	Serine/threonine-protein phosphatase 6 regulatory ankyrin repeat subunit B OS=Mus musculus OX=10090 GN=Ankrd44 PE=1 SV=1	2.31246e+06	1.95618e+06	1.44818e+06	2.75826e+06	2.33681e+06	2.00132e+06	1.67179e+06	1.31305e+06	2.37545e+06	2.31558e+06	2.11547e+06	2.83926e+06	3385.04	3385.04	3385.04	3385.04	3385.04
Anks1a	P59672	Ankyrin repeat and SAM domain-containing protein 1A OS=Mus musculus OX=10090 GN=Anks1a PE=1 SV=3	4.10074e+06	4.35257e+06	3.54458e+06	3.949e+06	4.33697e+06	4.92129e+06	4.01704e+06	3.60416e+06	4.41923e+06	3.43271e+06	4.4634e+06	4.74356e+06	1.27258e+06	2.41743e+06	1.65488e+06	1.90434e+06	915677
Anks3	Q9CZK6	Ankyrin repeat and SAM domain-containing protein 3 OS=Mus musculus OX=10090 GN=Anks3 PE=1 SV=2	3385.04	3385.04	3385.04	3385.04	3385.04	246996	246385	520122	3385.04	3385.04	194936	482600	3385.04	3385.04	3385.04	3385.04	3385.04
Anks4b	Q8K3X6	Ankyrin repeat and SAM domain-containing protein 4B OS=Mus musculus OX=10090 GN=Anks4b PE=1 SV=1	1.46061e+07	1.3961e+07	1.45386e+07	1.37597e+07	1.61089e+07	1.68203e+07	1.48157e+07	1.41048e+07	1.45365e+07	1.6621e+07	1.69885e+07	1.53842e+07	2.85449e+07	2.27575e+07	2.24732e+07	2.64371e+07	2.33776e+07
Ano10	Q8BH79	Anoctamin-10 OS=Mus musculus OX=10090 GN=Ano10 PE=1 SV=1	3.42896e+06	3.33071e+06	2.55162e+06	2.00244e+06	3.4626e+06	3.17808e+06	2.92292e+06	2.78564e+06	2.94701e+06	3.0081e+06	2.82922e+06	3.33468e+06	3385.04	3385.04	3385.04	3385.04	3385.04
Ano6	Q6P9J9	Anoctamin-6 OS=Mus musculus OX=10090 GN=Ano6 PE=1 SV=1	2.11895e+07	1.83497e+07	1.29331e+07	1.40053e+07	2.54746e+07	1.52609e+07	2.36481e+07	1.31622e+07	1.1746e+07	1.43149e+07	1.37683e+07	2.45997e+07	4.90519e+07	4.5603e+07	4.31638e+07	4.99215e+07	4.9356e+07
Anp32a	O35381	Acidic leucine-rich nuclear phosphoprotein 32 family member A OS=Mus musculus OX=10090 GN=Anp32a PE=1 SV=1	1.89719e+08	1.87235e+08	1.6928e+08	1.66675e+08	1.67533e+08	1.5776e+08	1.82492e+08	2.00048e+08	1.72557e+08	1.84425e+08	2.2207e+08	2.02991e+08	2.11751e+08	1.92807e+08	2.86294e+08	2.28006e+08	1.80176e+08
Anp32b	Q9EST5	Acidic leucine-rich nuclear phosphoprotein 32 family member B OS=Mus musculus OX=10090 GN=Anp32b PE=1 SV=1	2.2705e+07	2.22487e+07	2.10583e+07	2.1977e+07	2.12352e+07	2.06901e+07	2.10423e+07	2.62149e+07	1.97574e+07	2.07994e+07	2.49555e+07	2.58746e+07	2.64515e+07	2.13512e+07	3.64321e+07	2.80885e+07	2.65892e+07
Anp32e	P97822	Acidic leucine-rich nuclear phosphoprotein 32 family member E OS=Mus musculus OX=10090 GN=Anp32e PE=1 SV=2	1.36639e+07	1.52524e+07	1.00817e+07	1.14301e+07	1.00801e+07	1.24078e+07	1.99176e+07	2.30907e+07	8.68126e+06	1.98526e+07	1.85486e+07	1.48699e+07	1.67989e+07	1.35338e+07	1.73992e+07	1.4991e+07	1.16621e+07
Anpep	P97449	Aminopeptidase N OS=Mus musculus OX=10090 GN=Anpep PE=1 SV=4	6.12066e+08	5.95892e+08	6.23559e+08	6.44696e+08	6.22148e+08	6.50826e+08	9.58895e+08	9.91426e+08	7.4824e+08	8.32543e+08	7.58251e+08	8.94084e+08	1.25755e+09	6.98553e+08	9.41599e+08	1.18655e+09	7.53886e+08
Antkmt	Q501J2	Adenine nucleotide translocase lysine N-methyltransferase OS=Mus musculus OX=10090 GN=Antkmt PE=1 SV=1	5.22699e+06	5.38494e+06	4.5897e+06	4.78428e+06	5.30154e+06	5.55478e+06	7.08719e+06	7.32459e+06	7.01978e+06	5.29912e+06	6.78133e+06	8.99417e+06	234487	3.64275e+06	2.40537e+06	1.11565e+06	4.45882e+06
Anxa1	P10107	Annexin A1 OS=Mus musculus OX=10090 GN=Anxa1 PE=1 SV=2	3.20882e+07	3.69044e+07	3.00574e+07	3.41851e+07	3.72221e+07	3.71809e+07	3.44765e+07	3.16716e+07	3.15602e+07	3.76473e+07	5.83132e+07	6.99369e+07	4.72859e+07	5.68245e+07	1.43157e+08	4.22733e+07	4.77977e+07
Anxa11	P97384	Annexin A11 OS=Mus musculus OX=10090 GN=Anxa11 PE=1 SV=2	1.1493e+08	1.05796e+08	9.627e+07	1.09521e+08	1.09722e+08	1.17215e+08	1.04076e+08	1.03547e+08	1.01184e+08	1.0922e+08	1.27674e+08	1.25151e+08	1.9002e+08	2.36633e+08	2.33739e+08	1.56236e+08	2.35123e+08
Anxa13	Q99JG3	Annexin A13 OS=Mus musculus OX=10090 GN=Anxa13 PE=1 SV=3	1.36124e+07	1.48256e+07	1.50149e+07	2.2693e+07	2.13403e+07	2.20092e+07	1.34967e+07	1.33069e+07	2.25495e+06	9.26427e+06	7.3669e+06	1.01637e+07	8.15745e+07	4.02828e+07	5.46032e+07	5.99503e+07	5.97048e+07
Anxa2	P07356	Annexin A2 OS=Mus musculus OX=10090 GN=Anxa2 PE=1 SV=2	2.17292e+08	2.30691e+08	2.15208e+08	2.44917e+08	2.4834e+08	2.50465e+08	2.07963e+08	2.10936e+08	2.27799e+08	2.0965e+08	2.4835e+08	3.13045e+08	2.62347e+08	3.2626e+08	5.05864e+08	2.2785e+08	3.32171e+08
Anxa3	O35639	Annexin A3 OS=Mus musculus OX=10090 GN=Anxa3 PE=1 SV=4	4.98476e+07	5.16399e+07	4.939e+07	4.79728e+07	5.44418e+07	5.36137e+07	5.11223e+07	5.15909e+07	9.55813e+07	4.30429e+07	5.10102e+07	7.13983e+07	5.27541e+07	4.83579e+07	1.05626e+08	5.20063e+07	4.00794e+07
Anxa4	P97429	Annexin A4 OS=Mus musculus OX=10090 GN=Anxa4 PE=1 SV=4	1.44242e+08	1.57311e+08	1.52913e+08	1.60013e+08	1.63678e+08	1.3909e+08	1.60681e+08	1.74181e+08	1.38824e+08	1.51852e+08	1.91753e+08	2.23229e+08	1.22224e+08	1.50343e+08	2.00647e+08	1.03311e+08	1.67041e+08
Anxa5	P48036	Annexin A5 OS=Mus musculus OX=10090 GN=Anxa5 PE=1 SV=1	5.27592e+08	5.60401e+08	5.56982e+08	6.26437e+08	6.15457e+08	6.06667e+08	4.95795e+08	5.06675e+08	4.61873e+08	4.94076e+08	5.14431e+08	7.89318e+08	7.36904e+08	6.98817e+08	1.04872e+09	7.83302e+08	7.20844e+08
Anxa6	P14824	Annexin A6 OS=Mus musculus OX=10090 GN=Anxa6 PE=1 SV=3	3.85095e+08	3.92201e+08	3.90676e+08	4.12306e+08	4.10108e+08	4.00461e+08	5.45109e+08	5.29926e+08	5.89022e+08	5.38603e+08	5.61687e+08	7.00134e+08	4.81695e+08	4.68048e+08	6.72544e+08	4.76531e+08	4.5719e+08
Anxa7	Q07076	Annexin A7 OS=Mus musculus OX=10090 GN=Anxa7 PE=1 SV=2	1.42055e+08	1.29166e+08	1.34469e+08	1.27472e+08	1.29639e+08	1.27843e+08	1.24088e+08	1.19814e+08	1.16476e+08	1.29319e+08	1.307e+08	1.4394e+08	5.53682e+07	1.13676e+08	9.35112e+07	2.694e+07	1.24585e+08
Anxa9	Q9JHQ0	Annexin A9 OS=Mus musculus OX=10090 GN=Anxa9 PE=2 SV=2	3385.04	3385.04	196709	3385.04	226039	3385.04	3385.04	3385.04	3385.04	3385.04	3385.04	397830	3385.04	3385.04	269431	3385.04	611737
Aoah	O35298	Acyloxyacyl hydrolase OS=Mus musculus OX=10090 GN=Aoah PE=1 SV=1	1.40077e+06	764981	1.22922e+06	1.37344e+06	1.3666e+06	539538	580890	1.24455e+06	242270	937273	422634	1.10802e+06	5.2365e+06	1.30334e+07	6.4567e+06	3.21272e+06	1.51375e+07
Aoc1	Q8JZQ5	Amiloride-sensitive amine oxidase [copper-containing] OS=Mus musculus OX=10090 GN=Aoc1 PE=2 SV=1	4.86913e+06	4.68513e+06	4.30122e+06	4.45006e+06	4.24003e+06	4.16016e+06	4.77711e+06	5.04654e+06	4.05715e+06	4.7954e+06	4.73869e+06	5.46692e+06	3385.04	3385.04	3385.04	3385.04	3385.04
Aoc3	O70423	Membrane primary amine oxidase OS=Mus musculus OX=10090 GN=Aoc3 PE=1 SV=3	2.36798e+06	2.16156e+06	2.92961e+06	1.83419e+06	2.04574e+06	2.4081e+06	2.02269e+06	2.43383e+06	2.47334e+06	2.31484e+06	2.98559e+06	3.49446e+06	4.8741e+06	4.85978e+06	1.07143e+07	8.77586e+06	5.99593e+06
Aox3	G3X982	Aldehyde oxidase 3 OS=Mus musculus OX=10090 GN=Aox3 PE=1 SV=1	324865	382597	478373	3385.04	3385.04	151904	337094	504056	435710	211832	427743	497726	3385.04	3385.04	3385.04	3385.04	3385.04
Ap1b1	O35643	AP-1 complex subunit beta-1 OS=Mus musculus OX=10090 GN=Ap1b1 PE=1 SV=2	3.54682e+08	3.52236e+08	3.58512e+08	3.71165e+08	3.47194e+08	3.65817e+08	3.74381e+08	3.92706e+08	3.38351e+08	3.68394e+08	3.66809e+08	3.93066e+08	2.26725e+08	3.467e+08	3.22359e+08	1.62621e+08	3.4451e+08
Ap1g1	P22892	AP-1 complex subunit gamma-1 OS=Mus musculus OX=10090 GN=Ap1g1 PE=1 SV=3	1.21273e+08	1.14292e+08	1.18142e+08	1.06869e+08	1.21322e+08	1.20296e+08	1.13133e+08	1.16646e+08	1.14512e+08	1.07908e+08	1.13348e+08	1.23428e+08	1.29211e+07	7.47643e+07	3.28239e+07	6.82883e+06	9.30685e+07
Ap1g2	O88512	AP-1 complex subunit gamma-like 2 OS=Mus musculus OX=10090 GN=Ap1g2 PE=1 SV=2	333916	497966	624699	675120	524097	818455	916091	1.01272e+06	538689	326975	1.26877e+06	1.33373e+06	3385.04	3385.04	3385.04	3385.04	3385.04
Ap1m1	P35585	AP-1 complex subunit mu-1 OS=Mus musculus OX=10090 GN=Ap1m1 PE=1 SV=3	9.59085e+07	9.77581e+07	8.03539e+07	8.52886e+07	9.34476e+07	9.38459e+07	1.01509e+08	7.80028e+07	6.91201e+07	7.75765e+07	9.26869e+07	9.52492e+07	1.43148e+07	4.93053e+07	2.84712e+07	5.6764e+06	5.26617e+07
Ap1m2	Q9WVP1	AP-1 complex subunit mu-2 OS=Mus musculus OX=10090 GN=Ap1m2 PE=1 SV=3	6.98996e+06	7.84276e+06	8.77303e+06	8.855e+06	9.17068e+06	8.16418e+06	5.31131e+06	7.06646e+06	5.80332e+06	5.80359e+06	5.86608e+06	6.0888e+06	3385.04	1.49403e+06	807925	3385.04	1.83403e+06
Ap1s1	P61967	AP-1 complex subunit sigma-1A OS=Mus musculus OX=10090 GN=Ap1s1 PE=1 SV=1	1.94867e+07	1.87331e+07	2.04371e+07	1.76914e+07	1.82239e+07	1.82291e+07	2.1923e+07	2.21145e+07	1.85998e+07	2.09366e+07	2.07026e+07	2.22196e+07	4.44932e+06	1.44208e+07	8.81617e+06	2.95497e+06	1.50274e+07
Ap1s2	Q9DB50	AP-1 complex subunit sigma-2 OS=Mus musculus OX=10090 GN=Ap1s2 PE=1 SV=1	404855	526134	512429	629715	520267	511190	482367	431870	463861	561549	565598	709224	3385.04	3385.04	3385.04	3385.04	3385.04
Ap1s3	Q7TN05	AP-1 complex subunit sigma-3 OS=Mus musculus OX=10090 GN=Ap1s3 PE=1 SV=1	1.61416e+06	1.33551e+06	1.32042e+06	1.58699e+06	1.68541e+06	1.47959e+06	951756	1.0039e+06	988776	1.37737e+06	1.41333e+06	1.40584e+06	290309	825183	550972	3385.04	734541
Ap2a1	P17426	AP-2 complex subunit alpha-1 OS=Mus musculus OX=10090 GN=Ap2a1 PE=1 SV=1	5.34955e+07	4.07664e+07	4.21578e+07	5.55446e+07	4.96219e+07	4.84184e+07	3.94362e+07	4.6695e+07	3.88406e+07	5.13999e+07	3.87879e+07	5.7616e+07	1.30092e+07	4.60912e+07	4.4768e+07	8.7754e+06	4.70154e+07
Ap2a2	P17427	AP-2 complex subunit alpha-2 OS=Mus musculus OX=10090 GN=Ap2a2 PE=1 SV=2	4.25582e+08	4.56118e+08	4.38347e+08	4.13781e+08	4.11614e+08	3.85439e+08	4.48456e+08	4.48269e+08	3.42939e+08	3.9665e+08	4.00905e+08	4.328e+08	1.17664e+08	2.83708e+08	1.95141e+08	6.3308e+07	2.73097e+08
Ap2b1	Q9DBG3	AP-2 complex subunit beta OS=Mus musculus OX=10090 GN=Ap2b1 PE=1 SV=1	1.05071e+08	1.09097e+08	1.11052e+08	1.41888e+08	1.07066e+08	1.1098e+08	1.01086e+08	1.11741e+08	9.11584e+07	1.08466e+08	1.04142e+08	1.12059e+08	2.76755e+07	8.09676e+07	6.39395e+07	1.6809e+07	8.61443e+07
Ap2m1	P84091	AP-2 complex subunit mu OS=Mus musculus OX=10090 GN=Ap2m1 PE=1 SV=1	2.66094e+08	2.60221e+08	2.39095e+08	2.1869e+08	2.25601e+08	2.04185e+08	2.09447e+08	2.08007e+08	2.00198e+08	2.28277e+08	2.87236e+08	2.55228e+08	7.20198e+07	2.1621e+08	1.05719e+08	1.10203e+08	1.96765e+08
Ap2s1	P62743	AP-2 complex subunit sigma OS=Mus musculus OX=10090 GN=Ap2s1 PE=1 SV=1	3.92351e+07	4.0794e+07	4.39115e+07	4.10994e+07	3.62577e+07	4.06905e+07	4.31938e+07	3.55596e+07	3.58104e+07	4.02465e+07	3.54309e+07	4.23504e+07	1.50376e+07	2.46339e+07	1.93387e+07	9.77664e+06	2.78533e+07
Ap3b1	Q9Z1T1	AP-3 complex subunit beta-1 OS=Mus musculus OX=10090 GN=Ap3b1 PE=1 SV=2	5.70429e+07	5.66969e+07	5.55139e+07	6.10775e+07	8.4117e+07	5.36887e+07	5.44099e+07	5.27391e+07	5.1742e+07	5.48913e+07	5.19528e+07	5.93939e+07	2.2021e+07	4.34167e+07	3.75507e+07	1.24616e+07	3.64418e+07
Ap3d1	O54774	AP-3 complex subunit delta-1 OS=Mus musculus OX=10090 GN=Ap3d1 PE=1 SV=1	7.64169e+07	6.54865e+07	6.79292e+07	7.87331e+07	8.86011e+07	8.07302e+07	9.05611e+07	8.78743e+07	7.85413e+07	7.66816e+07	5.68771e+07	7.15088e+07	1.14109e+07	2.18342e+07	1.63946e+07	7.09057e+06	2.34769e+07
Ap3m1	Q9JKC8	AP-3 complex subunit mu-1 OS=Mus musculus OX=10090 GN=Ap3m1 PE=1 SV=1	3.27792e+07	3.43511e+07	3.28391e+07	3.19296e+07	3.35272e+07	3.23015e+07	3.76809e+07	4.44903e+07	3.13644e+07	32291043	3.62967e+07	3.47106e+07	2.72643e+07	2.99617e+07	2.94466e+07	2.96669e+07	3.77064e+07
Ap3s1	Q9DCR2	AP-3 complex subunit sigma-1 OS=Mus musculus OX=10090 GN=Ap3s1 PE=1 SV=2	2.55784e+06	2.82201e+06	2.7576e+06	2.76725e+06	2.50334e+06	2.75205e+06	2.2478e+06	2.99787e+06	2.39982e+06	2.00161e+06	2.02059e+06	2.78461e+06	2.25826e+06	4.48659e+06	3.47843e+06	2.23236e+06	3.43131e+06
Ap3s2	Q8BSZ2	AP-3 complex subunit sigma-2 OS=Mus musculus OX=10090 GN=Ap3s2 PE=1 SV=1	414077	1.01329e+06	884236	773304	1.04973e+06	697701	1.06419e+06	909401	1.19964e+06	1.13719e+06	1.2823e+06	1.33118e+06	1.64123e+06	1.84626e+06	2.21347e+06	1.89597e+06	1.92026e+06
Ap4b1	Q9WV76	AP-4 complex subunit beta-1 OS=Mus musculus OX=10090 GN=Ap4b1 PE=1 SV=2	323516	390173	309432	405367	429967	317720	317038	221808	202466	292522	205910	225177	3385.04	3385.04	3385.04	3385.04	3385.04
Ap4m1	Q9JKC7	AP-4 complex subunit mu-1 OS=Mus musculus OX=10090 GN=Ap4m1 PE=1 SV=1	1.29734e+06	1.20672e+06	1.38974e+06	1.5428e+06	650700	1.81576e+06	1.20721e+06	3385.04	1.33521e+06	1.00084e+06	3385.04	871147	3385.04	3385.04	3385.04	3385.04	3385.04
Ap5b1	Q3TAP4	AP-5 complex subunit beta-1 OS=Mus musculus OX=10090 GN=Ap5b1 PE=1 SV=1	249495	206289	212899	269108	3385.04	169831	266487	73501.6	103149	214664	234830	305686	3385.04	3385.04	3385.04	3385.04	3385.04
Ap5s1	Q9D742	AP-5 complex subunit sigma-1 OS=Mus musculus OX=10090 GN=Ap5s1 PE=1 SV=1	777514	693361	907493	649147	626702	837399	746695	1.20528e+06	802230	678069	747690	772209	3385.04	3385.04	3385.04	3385.04	3385.04
Apaf1	O88879	Apoptotic protease-activating factor 1 OS=Mus musculus OX=10090 GN=Apaf1 PE=1 SV=3	3385.04	3385.04	3385.04	3385.04	3385.04	3385.04	3385.04	3385.04	3385.04	3385.04	3385.04	3385.04	3385.04	3385.04	3385.04	3385.04	3385.04
Apba1	B2RUJ5	Amyloid-beta A4 precursor protein-binding family A member 1 OS=Mus musculus OX=10090 GN=Apba1 PE=1 SV=2	1.8566e+06	1.72145e+06	1.61554e+06	2.26814e+06	2.39463e+06	2.28162e+06	1.54037e+06	992493	2.13624e+06	1478765	1.46807e+06	1.71296e+06	6.53982e+06	3385.04	3.07484e+06	4.93009e+06	1.95987e+06
Apbb1ip	Q8R5A3	Amyloid beta A4 precursor protein-binding family B member 1-interacting protein OS=Mus musculus OX=10090 GN=Apbb1ip PE=1 SV=2	135076	171816	3385.04	91755.7	3385.04	3385.04	168972	3385.04	256643	125657	416388	286643	3385.04	3385.04	3385.04	3385.04	3385.04
Apeh	Q8R146	Acylamino-acid-releasing enzyme OS=Mus musculus OX=10090 GN=Apeh PE=1 SV=3	1.56931e+08	1.5345e+08	1.52755e+08	1.81795e+08	1.78819e+08	1.83554e+08	1.37308e+08	1.37191e+08	1.07981e+08	1.43558e+08	1.18033e+08	1.24596e+08	1.93627e+08	1.56835e+08	1.6497e+08	2.20002e+08	1.45703e+08
Apex1	P28352	DNA-(apurinic or apyrimidinic site) endonuclease OS=Mus musculus OX=10090 GN=Apex1 PE=1 SV=2	2.30242e+07	2.82263e+07	2.79821e+07	3.09375e+07	3.54437e+07	2.55752e+07	3.09127e+07	2.91439e+07	2.70977e+07	2.87614e+07	3.94249e+07	2.6209e+07	3.13647e+07	3.51774e+07	4.00777e+07	3.12533e+07	3.94678e+07
Api5	O35841	Apoptosis inhibitor 5 OS=Mus musculus OX=10090 GN=Api5 PE=1 SV=2	3.1478e+07	2.99056e+07	2.97963e+07	2.70938e+07	2.74189e+07	2.78224e+07	2.75418e+07	2.59787e+07	2.46944e+07	2.75736e+07	3.45394e+07	2.9506e+07	2.86873e+07	2.95361e+07	4.25519e+07	2.94849e+07	2.72632e+07
Apip	Q9WVQ5	Methylthioribulose-1-phosphate dehydratase OS=Mus musculus OX=10090 GN=Apip PE=1 SV=1	1.86088e+07	1.90391e+07	1.75623e+07	1.65068e+07	1.72599e+07	1.95034e+07	1.72928e+07	2.05979e+07	1.67329e+07	1.82501e+07	1.80248e+07	1.86405e+07	1.42186e+07	1.3291e+07	1.37318e+07	1.67127e+07	1.21481e+07
Aplp2	Q06335	Amyloid-like protein 2 OS=Mus musculus OX=10090 GN=Aplp2 PE=1 SV=4	316684	309472	285358	3385.04	253077	247675	224350	443799	608909	233129	257535	330050	1.09055e+06	1.42415e+06	685905	1.09512e+06	903469
Apmap	Q9D7N9	Adipocyte plasma membrane-associated protein OS=Mus musculus OX=10090 GN=Apmap PE=1 SV=1	7.1085e+07	6.63426e+07	6.99318e+07	6.13077e+07	6.13911e+07	6.05195e+07	7.6066e+07	7.81818e+07	9.72212e+07	8.36068e+07	8.03516e+07	8.59468e+07	1.21214e+08	9.03248e+07	1.12348e+08	1.41328e+08	1.04359e+08
Apoa1	Q00623	Apolipoprotein A-I OS=Mus musculus OX=10090 GN=Apoa1 PE=1 SV=2	1.96003e+08	1.95836e+08	1.90578e+08	1.57508e+08	1.63864e+08	1.59247e+08	1.11443e+08	9.12867e+07	1.19608e+08	1.38637e+08	2.18006e+08	2.19802e+08	2.91381e+08	5.08822e+08	1.61477e+08	3.56303e+08	2.99318e+08
Apoa2	P09813	Apolipoprotein A-II OS=Mus musculus OX=10090 GN=Apoa2 PE=1 SV=2	1.7719e+07	1.52414e+07	1.53419e+07	3.09669e+06	1.21663e+07	1.26436e+07	1.71898e+07	9.87059e+06	3.2966e+06	31550068	3.50902e+07	4.38881e+07	9.67123e+07	1.44734e+08	4.55548e+07	1.09511e+08	7.59423e+07
Apoa4	P06728	Apolipoprotein A-IV OS=Mus musculus OX=10090 GN=Apoa4 PE=1 SV=3	5.66811e+07	5.45652e+07	5.31092e+07	4.42085e+07	4.57174e+07	4.66051e+07	9.52812e+07	9.35596e+07	6.66515e+07	5.21105e+07	8.75585e+07	1.58774e+08	1.4724e+08	1.44984e+08	9.55615e+07	1.52711e+08	6.12998e+07
Apob	E9Q414	Apolipoprotein B-100 OS=Mus musculus OX=10090 GN=Apob PE=1 SV=1	126646	3385.04	129473	3385.04	3385.04	89467.7	180087	3385.04	188906	284532	342293	251084	3385.04	615801	3385.04	3385.04	3385.04
Apoc1	P34928	Apolipoprotein C-I OS=Mus musculus OX=10090 GN=Apoc1 PE=1 SV=1	2.70713e+07	3.33664e+07	2.35839e+07	3.77302e+07	2.83127e+07	3.01914e+07	1.0086e+08	7.35266e+07	7.11582e+07	7.40935e+07	4.61474e+07	5.11273e+07	4.68554e+07	5.134e+07	4.89769e+07	7.15588e+07	4.60148e+07
Apoc3	P33622	Apolipoprotein C-III OS=Mus musculus OX=10090 GN=Apoc3 PE=1 SV=2	1.94141e+06	2.1014e+06	1.95395e+06	2.41444e+06	1.47706e+06	1.49498e+06	2.26647e+06	2.37566e+06	2.64012e+06	3.98415e+06	2.71385e+06	4.49676e+06	6.58044e+06	5.74932e+06	3.05498e+06	1.10493e+07	3.34666e+06
Apoe	P08226	Apolipoprotein E OS=Mus musculus OX=10090 GN=Apoe PE=1 SV=2	4.53293e+07	4.89252e+07	5.06236e+07	3.79445e+07	4.12699e+07	4.18852e+07	5.40707e+07	5.48292e+07	2.80234e+07	4.93261e+07	5.07687e+07	9.63267e+07	1.19998e+08	8.11777e+07	1.26819e+08	1.17701e+08	6.80151e+07
Apoh	Q01339	Beta-2-glycoprotein 1 OS=Mus musculus OX=10090 GN=Apoh PE=1 SV=1	1.60491e+07	1.99479e+07	1.68949e+07	1.64982e+07	1.57601e+07	1.77361e+07	2.21863e+07	2.44067e+07	1.27714e+07	2.36253e+07	3.50331e+07	3.80898e+07	3.39427e+07	3.94777e+07	3.04331e+07	3.90394e+07	2.58588e+07
Apoo	Q9DCZ4	MICOS complex subunit Mic26 OS=Mus musculus OX=10090 GN=Apoo PE=1 SV=2	7.87188e+07	7.56012e+07	7.66199e+07	7.06841e+07	6.6642e+07	7.50487e+07	8.53601e+07	8.15907e+07	8.65511e+07	8.60516e+07	7.68918e+07	9.71675e+07	3.01121e+08	1.8565e+08	2.92981e+08	2.58293e+08	2.17639e+08
Apool	Q78IK4	MICOS complex subunit Mic27 OS=Mus musculus OX=10090 GN=Apool PE=1 SV=1	6.01329e+07	4.94673e+07	5.09604e+07	5.99777e+07	5.56317e+07	5.20067e+07	6.57334e+07	4.96845e+07	6.95575e+07	8.14818e+07	5.98198e+07	5.6327e+07	5.8799e+07	8.15581e+07	6.26782e+07	4.99641e+07	8.58624e+07
App	P12023	Amyloid-beta A4 protein OS=Mus musculus OX=10090 GN=App PE=1 SV=3	2.06358e+07	2.0989e+07	1.87719e+07	2.25087e+07	1.90266e+07	2.02242e+07	1.69791e+07	1.68819e+07	1.7317e+07	1.97085e+07	1.96712e+07	2.46703e+07	1.95505e+07	2.38411e+07	2.03587e+07	2.11007e+07	1.6881e+07
Appl1	Q8K3H0	DCC-interacting protein 13-alpha OS=Mus musculus OX=10090 GN=Appl1 PE=1 SV=1	2.06153e+07	1.83037e+07	1.86475e+07	1.78396e+07	1.76588e+07	1.80121e+07	2.17506e+07	1.50281e+07	1.48103e+07	1.96645e+07	1.8677e+07	1.96417e+07	4.80782e+06	8.77412e+06	7.46335e+06	3.58849e+06	7.72474e+06
Appl2	Q8K3G9	DCC-interacting protein 13-beta OS=Mus musculus OX=10090 GN=Appl2 PE=1 SV=1	1.95953e+06	1.91599e+06	2.11531e+06	1.61847e+06	1.75246e+06	1.47641e+06	2.61826e+06	2.41054e+06	2.33714e+06	2.1111e+06	2.67744e+06	2.39678e+06	735721	911407	1.00418e+06	613999	777078
Aprt	P08030	Adenine phosphoribosyltransferase OS=Mus musculus OX=10090 GN=Aprt PE=1 SV=2	2.54173e+07	2.6357e+07	2.21571e+07	2.67972e+07	2.22792e+07	2.19109e+07	2.82216e+07	2.55379e+07	2.69595e+07	3.23932e+07	3.84508e+07	2.98195e+07	9.61215e+06	8.91404e+06	1.40269e+07	1.1998e+07	9.80738e+06
Aqp1	Q02013	Aquaporin-1 OS=Mus musculus OX=10090 GN=Aqp1 PE=1 SV=3	2.96788e+08	3.17258e+08	2.95616e+08	2.6396e+08	2.76631e+08	3.0037e+08	2.88505e+08	3.14019e+08	2.7358e+08	1.37668e+08	2.63306e+08	3.33256e+08	5.3402e+08	3.36032e+08	4.48322e+08	4.7869e+08	4.12467e+08
Aqp11	Q8BHH1	Aquaporin-11 OS=Mus musculus OX=10090 GN=Aqp11 PE=1 SV=1	5.93874e+06	5.88881e+06	7.01309e+06	8.8675e+06	9.26048e+06	9.99459e+06	6.45878e+06	7.09126e+06	8.07353e+06	6.33629e+06	6.7406e+06	6.91496e+06	171780	1.13566e+06	3385.04	3385.04	1.93422e+06
Aqp2	P56402	Aquaporin-2 OS=Mus musculus OX=10090 GN=Aqp2 PE=1 SV=2	9.07192e+06	9.76071e+06	9.82048e+06	1.53232e+07	1.43352e+07	1.40998e+07	1.31328e+07	1.23059e+07	1.37818e+07	1.27802e+07	1.83704e+07	2.62817e+07	1.52099e+07	2.18893e+07	1.61662e+07	2.22783e+07	3.28544e+07
Aqp3	Q8R2N1	Aquaporin-3 OS=Mus musculus OX=10090 GN=Aqp3 PE=1 SV=1	4.12782e+06	1.62585e+07	3.98107e+06	1.91615e+07	3.86409e+06	1.32775e+07	2.05861e+07	1.93119e+07	3.59501e+06	5.19989e+06	2.25821e+07	1.7646e+07	1.08479e+06	9.37999e+06	755267	983330	1.3632e+06
Aqp4	P55088	Aquaporin-4 OS=Mus musculus OX=10090 GN=Aqp4 PE=1 SV=2	3.90865e+06	4.16114e+06	4.30792e+06	6.24029e+06	6.20151e+06	5.52065e+06	1.25385e+06	1.2459e+06	2.53484e+06	1.05721e+06	1.47441e+06	3.28718e+06	5.02595e+06	2.901e+06	4.15749e+06	5.03025e+06	5.11011e+06
Aqp7	O54794	Aquaporin-7 OS=Mus musculus OX=10090 GN=Aqp7 PE=1 SV=1	3.70308e+06	4.11337e+06	3.35969e+06	6.09683e+06	4.74988e+06	3.95179e+06	3.87807e+06	4.51646e+06	3.7009e+06	4.88186e+06	4.33257e+06	6.91095e+06	5.30238e+06	3.77425e+06	5.42955e+06	5.29305e+06	1.54471e+06
Aqr	Q8CFQ3	RNA helicase aquarius OS=Mus musculus OX=10090 GN=Aqr PE=1 SV=2	3.12557e+06	3.15487e+06	2.98729e+06	3.07522e+06	3.18433e+06	3.09583e+06	3.46643e+06	3.65159e+06	3.13834e+06	3.00058e+06	3.49525e+06	3.76709e+06	3385.04	3385.04	3385.04	3385.04	3385.04
Araf	P04627	Serine/threonine-protein kinase A-Raf OS=Mus musculus OX=10090 GN=Araf PE=1 SV=2	7.73053e+06	8.07981e+06	6.64141e+06	6.43639e+06	5.99883e+06	6.45872e+06	6.64069e+06	6.56199e+06	7.83242e+06	7.59525e+06	5.02995e+06	9.11767e+06	877291	2.12089e+06	1.6319e+06	1.42586e+06	2.22521e+06
Arap1	Q4LDD4	Arf-GAP with Rho-GAP domain, ANK repeat and PH domain-containing protein 1 OS=Mus musculus OX=10090 GN=Arap1 PE=1 SV=2	205078	3385.04	3385.04	3385.04	292918	223502	118265	742944	3385.04	107647	136032	210428	3385.04	3385.04	3385.04	3385.04	3385.04
Arcn1	Q5XJY5	Coatomer subunit delta OS=Mus musculus OX=10090 GN=Arcn1 PE=1 SV=2	9.36587e+07	9.36474e+07	9.18745e+07	9.61554e+07	9.22936e+07	9.94427e+07	8.07577e+07	8.42484e+07	7.852e+07	8.6512e+07	8.7048e+07	9.61294e+07	4.14244e+07	7.77411e+07	7.56573e+07	3.33402e+07	7.36554e+07
Arf1	P84078	ADP-ribosylation factor 1 OS=Mus musculus OX=10090 GN=Arf1 PE=1 SV=2	2.33861e+08	2.34379e+08	2.31921e+08	2.55959e+08	2.45526e+08	2.56271e+08	2.19226e+08	2.34089e+08	2.09166e+08	2.20937e+08	2.22941e+08	2.59662e+08	3385.04	3385.04	3385.04	3385.04	3385.04
Arf2	Q8BSL7	ADP-ribosylation factor 2 OS=Mus musculus OX=10090 GN=Arf2 PE=1 SV=2	694603	667605	1.16528e+06	958941	695509	1.07734e+06	1.21047e+06	1.74787e+06	1.34249e+06	806445	1.16413e+06	1.09087e+06	308784	876350	647914	144978	693881
Arf3	P61205	ADP-ribosylation factor 3 OS=Mus musculus OX=10090 GN=Arf3 PE=2 SV=2	3385.04	3385.04	3385.04	3385.04	3385.04	3385.04	3385.04	3385.04	3385.04	3385.04	3385.04	3385.04	2.31839e+08	4.91122e+08	3.8925e+08	1.43277e+08	4.78951e+08
Arf4	P61750	ADP-ribosylation factor 4 OS=Mus musculus OX=10090 GN=Arf4 PE=1 SV=2	3.5924e+07	3.60617e+07	3.35094e+07	3.69905e+07	3.67012e+07	3.99957e+07	2.91238e+07	2.93501e+07	2.89293e+07	3.53328e+07	3.37368e+07	3.84367e+07	1.10813e+07	3.6429e+07	2.60826e+07	7.74698e+06	3.73638e+07
Arf5	P84084	ADP-ribosylation factor 5 OS=Mus musculus OX=10090 GN=Arf5 PE=1 SV=2	2.59162e+08	2.64127e+08	2.83922e+08	2.79037e+08	2.9335e+08	3.3255e+08	3.12563e+08	3.44117e+08	2.59404e+08	2.8305e+08	2.79987e+08	3.01173e+08	1.19152e+07	3.23998e+07	2.25675e+07	8.87562e+06	3.51234e+07
Arf6	P62331	ADP-ribosylation factor 6 OS=Mus musculus OX=10090 GN=Arf6 PE=1 SV=2	8.89978e+07	8.32062e+07	7.6151e+07	8.92721e+07	8.41482e+07	7.02879e+07	1.08442e+08	1.08495e+08	1.09192e+08	9.32975e+07	9.12642e+07	9.50136e+07	1.25639e+07	3.28885e+07	2.0665e+07	6.89176e+06	3.76956e+07
Arfgap1	Q9EPJ9	ADP-ribosylation factor GTPase-activating protein 1 OS=Mus musculus OX=10090 GN=Arfgap1 PE=1 SV=2	9.56268e+06	7.47632e+06	8.40957e+06	8.55271e+06	8.19077e+06	6.91143e+06	7.21331e+06	7.0216e+06	8.12173e+06	7.88885e+06	7.95431e+06	8.7048e+06	2.19111e+06	3.39783e+06	1.16347e+06	2.35587e+06	2.73315e+06
Arfgap2	Q99K28	ADP-ribosylation factor GTPase-activating protein 2 OS=Mus musculus OX=10090 GN=Arfgap2 PE=1 SV=1	1.01635e+07	9.91295e+06	9.91634e+06	7.38147e+06	7.40265e+06	7.8329e+06	8.50423e+06	8.20189e+06	9.86549e+06	9.06489e+06	1.19293e+07	8.83496e+06	8.25396e+06	1.18153e+07	1.17465e+07	9.68006e+06	1.27067e+07
Arfgap3	Q9D8S3	ADP-ribosylation factor GTPase-activating protein 3 OS=Mus musculus OX=10090 GN=Arfgap3 PE=1 SV=2	6.42663e+07	6.6041e+07	7.03373e+07	5.43158e+07	5.12085e+07	4.56037e+07	6.85703e+07	7.53705e+07	4.24481e+07	5.05343e+07	5.17987e+07	6.02347e+07	3.69309e+06	4.16816e+06	4.81092e+06	2.97959e+06	3.54891e+06
Arfgef1	G3X9K3	Brefeldin A-inhibited guanine nucleotide-exchange protein 1 OS=Mus musculus OX=10090 GN=Arfgef1 PE=1 SV=1	1.98347e+07	2.15552e+07	1.68684e+07	2.15607e+07	2.208e+07	2.40218e+07	1.80091e+07	1.75753e+07	1.68919e+07	1.88336e+07	1.79548e+07	1.84777e+07	8.12182e+06	9.111e+06	1.03524e+07	9.20476e+06	1.22258e+07
Arfgef2	A2A5R2	Brefeldin A-inhibited guanine nucleotide-exchange protein 2 OS=Mus musculus OX=10090 GN=Arfgef2 PE=1 SV=1	3.70798e+07	3.58666e+07	3.56463e+07	3.82241e+07	3.80987e+07	3.99685e+07	4.16291e+07	3.28483e+07	3.13026e+07	3.82477e+07	3.76711e+07	4.1522e+07	3.6059e+06	1.86131e+07	1.29496e+07	3.49698e+06	1.73495e+07
Arfip2	Q8K221	Arfaptin-2 OS=Mus musculus OX=10090 GN=Arfip2 PE=1 SV=2	513008	572277	3.67282e+06	846210	404536	487217	520082	1.89687e+06	2.56451e+06	797576	754617	4.81513e+06	3.23545e+06	6.17163e+06	3.71744e+06	6.90003e+06	5.74243e+06
Arfrp1	Q8BXL7	ADP-ribosylation factor-related protein 1 OS=Mus musculus OX=10090 GN=Arfrp1 PE=1 SV=2	1.10135e+06	1.03814e+06	886841	1.11726e+06	1.12167e+06	952532	1.01726e+06	719588	492167	758049	852215	1.19229e+06	3385.04	3385.04	621143	3385.04	3385.04
Arg1	Q61176	Arginase-1 OS=Mus musculus OX=10090 GN=Arg1 PE=1 SV=1	3385.04	3385.04	3385.04	957752	1.02212e+06	614881	701818	356753	456632	3385.04	419953	180100	458767	1.02113e+06	3.00202e+06	454968	1.20603e+06
Arg2	O08691	Arginase-2, mitochondrial OS=Mus musculus OX=10090 GN=Arg2 PE=1 SV=1	1.41193e+07	1.25039e+07	1.19878e+07	1.26776e+07	1.45913e+07	1.65837e+07	1.58031e+07	1.42155e+07	1.96838e+07	1.90395e+07	2.06719e+07	2.43347e+07	2.12487e+07	3.17814e+07	4.07803e+07	2.52559e+07	2.65257e+07
Arglu1	Q3UL36	Arginine and glutamate-rich protein 1 OS=Mus musculus OX=10090 GN=Arglu1 PE=1 SV=2	1.45879e+08	1.46978e+08	1.45872e+08	1.50835e+08	1.4509e+08	1.461e+08	1.21401e+08	1.10684e+08	1.30541e+08	1.30237e+08	1.47167e+08	1.5371e+08	7.27705e+06	2.92779e+06	1.01576e+07	9.15311e+06	6.49031e+06
Arhgap1	Q5FWK3	Rho GTPase-activating protein 1 OS=Mus musculus OX=10090 GN=Arhgap1 PE=1 SV=1	9.76004e+07	1.00494e+08	1.00986e+08	9.22983e+07	9.31033e+07	8.88194e+07	1.02647e+08	9.93403e+07	1.26565e+08	1.12898e+08	1.09994e+08	1.15095e+08	4.55402e+07	7.17729e+07	6.93693e+07	3.71508e+07	7.4546e+07
Arhgap10	Q6Y5D8	Rho GTPase-activating protein 10 OS=Mus musculus OX=10090 GN=Arhgap10 PE=1 SV=2	3.21693e+06	2.80396e+06	1.90248e+06	2.29223e+06	2.94666e+06	3.77818e+06	1.25025e+06	2.29665e+06	1.66641e+06	2.74362e+06	2.31997e+06	1.97748e+06	3385.04	3385.04	3385.04	3385.04	3385.04
Arhgap12	Q8C0D4	Rho GTPase-activating protein 12 OS=Mus musculus OX=10090 GN=Arhgap12 PE=1 SV=2	756300	556067	593030	494294	450732	587527	446823	170965	494062	501954	613847	618355	3385.04	3385.04	3385.04	3385.04	3385.04
Arhgap15	Q811M1	Rho GTPase-activating protein 15 OS=Mus musculus OX=10090 GN=Arhgap15 PE=1 SV=1	3385.04	3385.04	3385.04	3385.04	3385.04	3385.04	3385.04	3385.04	3385.04	3385.04	3385.04	3385.04	3385.04	3385.04	3385.04	3385.04	3385.04
Arhgap17	Q3UIA2	Rho GTPase-activating protein 17 OS=Mus musculus OX=10090 GN=Arhgap17 PE=1 SV=1	4.579e+06	4.07938e+06	4.46095e+06	4.81033e+06	5.57938e+06	5.70967e+06	4.26166e+06	3.94058e+06	3.49477e+06	4.45751e+06	4.29089e+06	4.5075e+06	1.11462e+07	6.34068e+06	9.45122e+06	6.26902e+06	1.41139e+07
Arhgap18	Q8K0Q5	Rho GTPase-activating protein 18 OS=Mus musculus OX=10090 GN=Arhgap18 PE=1 SV=1	3.93213e+07	3.75839e+07	3.92894e+07	3.82333e+07	3.67991e+07	3.73819e+07	4.09596e+07	4.59951e+07	4.33518e+07	3.38294e+07	3.70491e+07	3.84812e+07	1.09691e+07	1.43803e+07	1.24923e+07	1.00104e+07	1.47293e+07
Arhgap23	Q69ZH9	Rho GTPase-activating protein 23 OS=Mus musculus OX=10090 GN=Arhgap23 PE=1 SV=2	3385.04	3385.04	3385.04	3385.04	3385.04	3385.04	3385.04	3385.04	3385.04	3385.04	3385.04	3385.04	3385.04	3385.04	408820	3385.04	233410
Arhgap24	Q8C4V1	Rho GTPase-activating protein 24 OS=Mus musculus OX=10090 GN=Arhgap24 PE=1 SV=2	4.03051e+06	5.61549e+06	6.23599e+06	5.98129e+06	6.10095e+06	5.86588e+06	6.92449e+06	7.55197e+06	5.68172e+06	5.7852e+06	6.16533e+06	6.83093e+06	1.47333e+07	1.06079e+07	1.61835e+07	1.30723e+07	1.26211e+07
Arhgap25	Q8BYW1	Rho GTPase-activating protein 25 OS=Mus musculus OX=10090 GN=Arhgap25 PE=1 SV=2	422621	304562	616685	175912	166110	208401	405248	3385.04	220746	346475	484525	543472	3385.04	3385.04	3385.04	3385.04	3385.04
Arhgap26	Q6ZQ82	Rho GTPase-activating protein 26 OS=Mus musculus OX=10090 GN=Arhgap26 PE=1 SV=3	815324	176042	868147	1.02301e+06	569860	665085	631525	814197	413789	517390	638722	862089	3385.04	3385.04	3385.04	3385.04	3385.04
Arhgap27	A2AB59	Rho GTPase-activating protein 27 OS=Mus musculus OX=10090 GN=Arhgap27 PE=1 SV=1	1.54396e+06	976192	1.73299e+06	1.69e+06	3.33383e+06	1.37157e+06	1.58089e+06	1.87704e+06	1.17459e+06	1.56148e+06	1.43151e+06	2.25905e+06	3385.04	3385.04	3385.04	3385.04	3385.04
Arhgap30	Q640N3	Rho GTPase-activating protein 30 OS=Mus musculus OX=10090 GN=Arhgap30 PE=1 SV=3	3385.04	212458	3385.04	3385.04	3385.04	159595	3385.04	3385.04	331541	223315	264717	260609	3385.04	3385.04	3385.04	3385.04	3385.04
Arhgap32	Q811P8	Rho GTPase-activating protein 32 OS=Mus musculus OX=10090 GN=Arhgap32 PE=1 SV=2	1.20486e+06	1.17876e+06	1.65044e+06	1.05551e+06	1.31974e+06	1.39904e+06	1.13516e+06	1.09729e+06	601089	1.13368e+06	968523	1.40359e+06	3385.04	3385.04	3385.04	3385.04	3385.04
Arhgap35	Q91YM2	Rho GTPase-activating protein 35 OS=Mus musculus OX=10090 GN=Arhgap35 PE=1 SV=3	734190	852343	801917	766124	956016	883713	781188	874455	967332	849299	1.01048e+06	1.07979e+06	3385.04	3385.04	3385.04	3385.04	3385.04
Arhgap45	Q3TBD2	Rho GTPase-activating protein 45 OS=Mus musculus OX=10090 GN=Arhgap45 PE=1 SV=2	1.44302e+07	1.51663e+07	1.48983e+07	1.39121e+07	1.26904e+07	1.2075e+07	1.61247e+07	1.4879e+07	1.59446e+07	16441162	2.02121e+07	1.19105e+07	3385.04	3385.04	3385.04	3385.04	3385.04
Arhgap5	P97393	Rho GTPase-activating protein 5 OS=Mus musculus OX=10090 GN=Arhgap5 PE=1 SV=2	1.32206e+06	1.2046e+06	1.65112e+06	1.54479e+06	1.65506e+06	2.33851e+06	1.37847e+06	1.49837e+06	702038	1.3916e+06	1.41934e+06	1.34381e+06	2.39424e+06	4.3586e+06	3.78369e+06	2.81058e+06	4.13317e+06
Arhgdia	Q99PT1	Rho GDP-dissociation inhibitor 1 OS=Mus musculus OX=10090 GN=Arhgdia PE=1 SV=3	2.35371e+08	2.41723e+08	2.35723e+08	2.45494e+08	2.42204e+08	2.55834e+08	2.60809e+08	2.56771e+08	2.46194e+08	2.36162e+08	2.64992e+08	2.97123e+08	3.67865e+08	3.0212e+08	4.19251e+08	4.03953e+08	2.99317e+08
Arhgdib	Q61599	Rho GDP-dissociation inhibitor 2 OS=Mus musculus OX=10090 GN=Arhgdib PE=1 SV=3	8.62154e+06	9.66078e+06	8.30398e+06	1.14673e+07	1.24141e+07	1.03114e+07	4.72e+06	1.01223e+07	9.11426e+06	4.81359e+06	1.32814e+07	1.57988e+07	9.01583e+06	1.2124e+07	4.39969e+07	1.39355e+07	1.2874e+07
Arhgef1	Q61210	Rho guanine nucleotide exchange factor 1 OS=Mus musculus OX=10090 GN=Arhgef1 PE=1 SV=2	1.44602e+07	1.31288e+07	1.38826e+07	1.43276e+07	1.36604e+07	1.36718e+07	1.46034e+07	1.35027e+07	1.46791e+07	1.48768e+07	1.34741e+07	1.6141e+07	3385.04	525885	710892	159209	514050
Arhgef10l	A2AWP8	Rho guanine nucleotide exchange factor 10-like protein OS=Mus musculus OX=10090 GN=Arhgef10l PE=1 SV=1	222503	285899	440385	429555	184443	346115	285994	467272	406315	388774	603480	384257	3385.04	3385.04	3385.04	3385.04	3385.04
Arhgef12	Q8R4H2	Rho guanine nucleotide exchange factor 12 OS=Mus musculus OX=10090 GN=Arhgef12 PE=1 SV=2	2.44972e+07	2.46041e+07	2.47135e+07	2.69437e+07	2.818e+07	2.88305e+07	2.05331e+07	1.9584e+07	1.97339e+07	2.51511e+07	2.03574e+07	2.60865e+07	4.77756e+06	8.5861e+06	7.5718e+06	2.33239e+06	8.32367e+06
Arhgef16	Q3U5C8	Rho guanine nucleotide exchange factor 16 OS=Mus musculus OX=10090 GN=Arhgef16 PE=1 SV=3	9.37675e+06	8.62371e+06	8.99262e+06	1.06922e+07	9.11367e+06	8.9872e+06	8.18169e+06	8.2874e+06	8.33187e+06	7.75499e+06	7.91209e+06	8.74612e+06	3385.04	3385.04	578345	3385.04	1.28343e+06
Arhgef17	Q80U35	Rho guanine nucleotide exchange factor 17 OS=Mus musculus OX=10090 GN=Arhgef17 PE=1 SV=2	3385.04	202034	151237	3385.04	3385.04	3385.04	3385.04	128844	3385.04	3385.04	3385.04	3385.04	3385.04	3385.04	3385.04	3385.04	3385.04
Arhgef18	Q6P9R4	Rho guanine nucleotide exchange factor 18 OS=Mus musculus OX=10090 GN=Arhgef18 PE=1 SV=3	1.51057e+06	2.74636e+06	1.52125e+06	1.94809e+06	1.90065e+06	918857	2.23248e+06	1.95234e+06	1.00676e+06	2.28191e+06	1.53694e+06	2.57168e+06	3385.04	945246	3385.04	537706	3385.04
Arhgef2	Q60875	Rho guanine nucleotide exchange factor 2 OS=Mus musculus OX=10090 GN=Arhgef2 PE=1 SV=4	1.09405e+07	1.08403e+07	1.20328e+07	9.12976e+06	1.04815e+07	9.80073e+06	1.21833e+07	9.22666e+06	1.33688e+07	1.26771e+07	1.27954e+07	1.31916e+07	1.01776e+07	1.64267e+07	2.15011e+07	8.88029e+06	1.24065e+07
Arhgef28	P97433	Rho guanine nucleotide exchange factor 28 OS=Mus musculus OX=10090 GN=Arhgef28 PE=1 SV=1	1.54825e+06	1.64715e+06	871147	1.99587e+06	2.14504e+06	2.74986e+06	2.08006e+06	984440	802068	1.70144e+06	1.70013e+06	1.48646e+06	3385.04	3385.04	3385.04	3385.04	3385.04
Arhgef5	E9Q7D5	Rho guanine nucleotide exchange factor 5 OS=Mus musculus OX=10090 GN=Arhgef5 PE=1 SV=1	565467	444067	506723	588972	480919	561085	516475	496904	462808	614524	543176	521009	3385.04	3385.04	3385.04	3385.04	3385.04
Arhgef6	Q8K4I3	Rho guanine nucleotide exchange factor 6 OS=Mus musculus OX=10090 GN=Arhgef6 PE=1 SV=1	4.02743e+08	4.15929e+08	3.59365e+08	3.20024e+08	3.64731e+08	3.17847e+08	3.23167e+08	2.85745e+08	4.46242e+08	354675104	3.01647e+08	2.83698e+08	3385.04	3385.04	3385.04	3385.04	3385.04
Arhgef7	Q9ES28	Rho guanine nucleotide exchange factor 7 OS=Mus musculus OX=10090 GN=Arhgef7 PE=1 SV=2	1.07233e+07	1.15067e+07	1.27639e+07	1.05517e+07	1.1995e+07	1.19837e+07	1.22187e+07	1.02225e+07	1.41141e+07	1.24256e+07	1.40071e+07	1.25136e+07	3.27594e+06	7.25723e+06	8.55836e+06	1.8913e+06	7.89635e+06
Arid1a	A2BH40	AT-rich interactive domain-containing protein 1A OS=Mus musculus OX=10090 GN=Arid1a PE=1 SV=1	524876	1.00216e+06	567667	492426	843107	454114	502228	717994	884521	402238	1.0386e+06	1.04457e+06	566396	756481	1.23294e+06	3385.04	843663
Arid1b	E9Q4N7	AT-rich interactive domain-containing protein 1B OS=Mus musculus OX=10090 GN=Arid1b PE=1 SV=1	1.59837e+06	2.36075e+06	2.62849e+06	3.34423e+06	2.75878e+06	3.04846e+06	2.47549e+06	2.97439e+06	3.13447e+06	1.97897e+06	2.78426e+06	2.42002e+06	3385.04	3385.04	3385.04	3385.04	3385.04
Arih1	Q9Z1K5	E3 ubiquitin-protein ligase ARIH1 OS=Mus musculus OX=10090 GN=Arih1 PE=1 SV=3	7.4583e+06	7.70704e+06	7.77297e+06	7.56596e+06	7.08514e+06	7.25627e+06	6.68556e+06	6.76443e+06	7.5371e+06	6.22132e+06	6.71449e+06	7.54307e+06	3.3524e+06	2.95641e+06	3.59836e+06	2.54825e+06	3.06812e+06
Arih2	Q9Z1K6	E3 ubiquitin-protein ligase ARIH2 OS=Mus musculus OX=10090 GN=Arih2 PE=1 SV=1	3.77814e+06	3.37448e+06	2.87667e+06	3.64434e+06	2.86416e+06	2.66529e+06	4.24792e+06	2.39292e+06	1.15041e+06	3.26193e+06	3.36852e+06	995786	3385.04	3385.04	3385.04	3385.04	3385.04
Arl1	P61211	ADP-ribosylation factor-like protein 1 OS=Mus musculus OX=10090 GN=Arl1 PE=1 SV=1	3.09688e+07	3.07324e+07	2.78628e+07	2.66776e+07	3.02157e+07	3.20944e+07	2.74283e+07	2.06062e+07	2.30611e+07	26081870	1.96109e+07	2.47445e+07	4.45318e+06	1.30128e+07	8.24246e+06	2.66045e+06	1.33211e+07
Arl15	Q8BGR6	ADP-ribosylation factor-like protein 15 OS=Mus musculus OX=10090 GN=Arl15 PE=1 SV=1	1.21138e+06	1.27755e+06	620667	1.04412e+06	3385.04	883238	528098	957166	854506	517110	1.2653e+06	1.89077e+06	6.80765e+06	1.66215e+07	1.24821e+07	6.0455e+06	1.34574e+07
Arl2	Q9D0J4	ADP-ribosylation factor-like protein 2 OS=Mus musculus OX=10090 GN=Arl2 PE=1 SV=1	6.7422e+06	7.78205e+06	8.30158e+06	7.40658e+06	7.64054e+06	8.09804e+06	8.73901e+06	1.0131e+07	9.21e+06	1.03331e+07	9.75355e+06	8.94369e+06	4.2569e+06	1.00674e+07	6.7808e+06	2.87223e+06	1.03704e+07
Arl3	Q9WUL7	ADP-ribosylation factor-like protein 3 OS=Mus musculus OX=10090 GN=Arl3 PE=1 SV=1	2.49381e+07	2.06846e+07	2.04885e+07	2.20985e+07	2.12445e+07	2.16489e+07	1.94535e+07	1.84876e+07	2.12953e+07	2.0597e+07	1.97215e+07	2.01231e+07	2.26578e+08	1.93072e+08	1.86432e+08	2.2409e+08	1.67529e+08
Arl5a	Q80ZU0	ADP-ribosylation factor-like protein 5A OS=Mus musculus OX=10090 GN=Arl5a PE=1 SV=1	1.11009e+06	1.15255e+06	1.24948e+06	1.17948e+06	1.27524e+06	1.07531e+06	1.22127e+06	1.2175e+06	981779	1.07908e+06	1.27428e+06	1.22401e+06	3385.04	3385.04	3385.04	3385.04	3385.04
Arl6	O88848	ADP-ribosylation factor-like protein 6 OS=Mus musculus OX=10090 GN=Arl6 PE=1 SV=1	9.39884e+06	8.44209e+06	9.27488e+06	9.60125e+06	9.33896e+06	7.8759e+06	1.08975e+07	1.14513e+07	1.1954e+07	8.25847e+06	8.8688e+06	8.2555e+06	4.12937e+06	6.67704e+06	4.86128e+06	2.26816e+06	6.94762e+06
Arl6ip1	Q9JKW0	ADP-ribosylation factor-like protein 6-interacting protein 1 OS=Mus musculus OX=10090 GN=Arl6ip1 PE=1 SV=1	4.1413e+07	4.11606e+07	4.13776e+07	4.03704e+07	4.81455e+07	5.07408e+07	4.26654e+07	2.44395e+07	2.71965e+07	3.83793e+07	2.66839e+07	2.80399e+07	2.4963e+07	2.6935e+07	4.01805e+07	3.40857e+07	3.75441e+07
Arl6ip5	Q8R5J9	PRA1 family protein 3 OS=Mus musculus OX=10090 GN=Arl6ip5 PE=1 SV=2	1.35924e+07	1.26328e+07	1.25844e+07	1.40774e+07	1.24534e+07	1.14766e+07	1.12143e+07	1.10954e+07	1.2258e+07	1.33135e+07	1.21503e+07	1.66723e+07	1.45262e+07	1.22413e+07	1.96599e+07	1.22736e+07	1.14454e+07
Arl8a	Q8VEH3	ADP-ribosylation factor-like protein 8A OS=Mus musculus OX=10090 GN=Arl8a PE=1 SV=1	7.97034e+06	7.57186e+06	8.68787e+06	1.1206e+07	1.13036e+07	1.12866e+07	4.89439e+06	5.45266e+06	5.47295e+06	5.52317e+06	5.41375e+06	6.7686e+06	1.92893e+06	3.62346e+06	2.29727e+06	1.12851e+06	4.32612e+06
Arl8b	Q9CQW2	ADP-ribosylation factor-like protein 8B OS=Mus musculus OX=10090 GN=Arl8b PE=1 SV=1	6.9755e+07	6.73534e+07	6.60649e+07	6.45994e+07	7.0251e+07	7.02434e+07	6.57482e+07	7.00786e+07	7.3679e+07	6.69211e+07	6.52859e+07	7.04757e+07	1.46672e+07	3.63422e+07	2.78338e+07	1.35614e+07	4.18932e+07
Armc1	Q9D7A8	Armadillo repeat-containing protein 1 OS=Mus musculus OX=10090 GN=Armc1 PE=1 SV=1	2.08032e+07	2.2731e+07	2.39856e+07	2.68443e+07	2.35089e+07	2.49567e+07	3.39432e+07	2.35123e+07	3.1535e+07	2.64958e+07	2.38232e+07	2.20733e+07	3.18077e+07	2.55681e+07	3.25674e+07	3.42709e+07	3.75099e+07
Armc10	Q9D0L7	Armadillo repeat-containing protein 10 OS=Mus musculus OX=10090 GN=Armc10 PE=1 SV=1	1.14029e+07	1.12059e+07	1.05076e+07	9.53138e+06	1.1098e+07	1.056e+07	1.08866e+07	1.04161e+07	1.10239e+07	1.13129e+07	1.14029e+07	1.11212e+07	7.78138e+06	1.01523e+07	9.44468e+06	4.67139e+06	1.03275e+07
Armc6	Q8BNU0	Armadillo repeat-containing protein 6 OS=Mus musculus OX=10090 GN=Armc6 PE=1 SV=1	6.15871e+06	6.31147e+06	6.34803e+06	3.96596e+06	4.90509e+06	5.50733e+06	5.86487e+06	6.44473e+06	5.24807e+06	4.7727e+06	6.06253e+06	5.34644e+06	3.81569e+06	2.33699e+06	3.90889e+06	5.4297e+06	1.7946e+06
Armc8	Q9DBR3	Armadillo repeat-containing protein 8 OS=Mus musculus OX=10090 GN=Armc8 PE=1 SV=2	1.31263e+06	1.15026e+06	2.2764e+06	1.28203e+06	2.13711e+06	2.11921e+06	1.46595e+06	2.14034e+06	1.71526e+06	1.84334e+06	1.58453e+06	2.20827e+06	2.08768e+07	2.81098e+07	2.45929e+07	2.18028e+07	3.07281e+07
Armh3	Q6PD19	Armadillo-like helical domain-containing protein 3 OS=Mus musculus OX=10090 GN=Armh3 PE=1 SV=2	1.30709e+06	1.08994e+06	1.26653e+06	1.24993e+06	1.39939e+06	1.23695e+06	1.63082e+06	1.3755e+06	1.20478e+06	1530909	1.6393e+06	1.60047e+06	3385.04	3385.04	3385.04	3385.04	3385.04
Arpc1a	Q9R0Q6	Actin-related protein 2/3 complex subunit 1A OS=Mus musculus OX=10090 GN=Arpc1a PE=1 SV=1	8.15503e+07	7.48853e+07	7.80536e+07	8.73504e+07	8.1088e+07	7.71518e+07	5.73219e+07	5.93218e+07	5.67166e+07	6.87586e+07	6.27615e+07	5.62306e+07	8.12453e+07	1.53126e+08	1.02683e+08	9.79144e+07	1.63966e+08
Arpc1b	Q9WV32	Actin-related protein 2/3 complex subunit 1B OS=Mus musculus OX=10090 GN=Arpc1b PE=1 SV=4	5.5043e+07	5.70774e+07	5.57312e+07	5.31487e+07	5.30413e+07	5.20944e+07	5.62943e+07	5.70913e+07	5.49762e+07	5.76805e+07	6.46075e+07	7.8577e+07	1.74595e+07	5.3391e+07	6.16651e+07	2.68351e+07	4.72599e+07
Arpc2	Q9CVB6	Actin-related protein 2/3 complex subunit 2 OS=Mus musculus OX=10090 GN=Arpc2 PE=1 SV=3	1.88232e+08	1.8341e+08	1.74222e+08	1.77889e+08	1.71499e+08	1.56973e+08	1.64157e+08	1.55527e+08	1.42152e+08	1.62716e+08	1.7149e+08	1.89855e+08	7.42953e+07	1.20659e+08	1.27553e+08	9.62024e+07	1.18672e+08
Arpc3	Q9JM76	Actin-related protein 2/3 complex subunit 3 OS=Mus musculus OX=10090 GN=Arpc3 PE=1 SV=3	7.86175e+07	7.46509e+07	7.78781e+07	7.47896e+07	7.64661e+07	7.33076e+07	7.50142e+07	6.50631e+07	6.22504e+07	6.93953e+07	6.70851e+07	9.00619e+07	8.6369e+07	8.425e+07	1.06493e+08	8.26361e+07	6.33613e+07
Arpc4	P59999	Actin-related protein 2/3 complex subunit 4 OS=Mus musculus OX=10090 GN=Arpc4 PE=1 SV=3	9.88052e+07	1.02895e+08	1.08491e+08	1.09805e+08	1.05685e+08	1.08063e+08	8.99562e+07	9.84482e+07	8.89074e+07	9.11075e+07	9.9378e+07	1.04635e+08	5.98933e+07	8.1331e+07	8.45289e+07	6.85435e+07	7.98301e+07
Arpc5	Q9CPW4	Actin-related protein 2/3 complex subunit 5 OS=Mus musculus OX=10090 GN=Arpc5 PE=1 SV=3	6.32312e+07	5.62208e+07	6.55925e+07	5.42894e+07	6.09007e+07	6.2423e+07	4.83151e+07	4.52376e+07	5.08297e+07	4.64564e+07	5.76273e+07	6.95301e+07	5.82509e+07	4.69117e+07	7.23364e+07	6.21046e+07	4.22453e+07
Arpc5l	Q9D898	Actin-related protein 2/3 complex subunit 5-like protein OS=Mus musculus OX=10090 GN=Arpc5l PE=1 SV=1	2.77507e+07	2.56961e+07	2.84793e+07	2.73759e+07	2.72589e+07	2.61426e+07	2.51197e+07	2.16857e+07	2.10685e+07	2.56732e+07	2.64605e+07	2.68779e+07	2.52757e+07	1.88166e+07	2.3964e+07	2.22444e+07	1.47349e+07
Arpin	Q9D0A3	Arpin OS=Mus musculus OX=10090 GN=Arpin PE=1 SV=1	5.55085e+06	6.5418e+06	4.71677e+06	5.75014e+06	6.07519e+06	5.02607e+06	4.81803e+06	4.22042e+06	6.75625e+06	4.73646e+06	6.52145e+06	7.39029e+06	4.81916e+06	6.7376e+06	1.39643e+07	3.86071e+06	7.62888e+06
Arpp19	P56212	cAMP-regulated phosphoprotein 19 OS=Mus musculus OX=10090 GN=Arpp19 PE=1 SV=2	1.46565e+06	1.38632e+06	1.38232e+06	1.25161e+06	900639	996559	814277	680322	2.28662e+06	1.51193e+06	2.20716e+06	1.4842e+06	2.37452e+06	2.02807e+06	4.2674e+06	2.30115e+06	1.44287e+06
Arrb1	Q8BWG8	Beta-arrestin-1 OS=Mus musculus OX=10090 GN=Arrb1 PE=1 SV=1	1.61838e+07	1.44425e+07	1.4311e+07	1.96994e+07	2.03123e+07	1.78889e+07	1.24993e+07	1.13477e+07	1.64827e+07	1.2695e+07	1.37982e+07	2.29011e+07	8.2943e+06	8.00253e+06	1.46051e+07	9.2038e+06	4.1273e+06
Arrb2	Q91YI4	Beta-arrestin-2 OS=Mus musculus OX=10090 GN=Arrb2 PE=1 SV=1	3385.04	165124	3385.04	1.12454e+06	707466	714322	3385.04	3385.04	3385.04	3385.04	3385.04	3385.04	3385.04	3385.04	3385.04	3385.04	3385.04
Arrdc1	Q99KN1	Arrestin domain-containing protein 1 OS=Mus musculus OX=10090 GN=Arrdc1 PE=1 SV=2	364446	411006	306088	448286	394721	424221	433547	439210	348487	353974	400985	545312	3385.04	3385.04	3385.04	3385.04	3385.04
Arsa	P50428	Arylsulfatase A OS=Mus musculus OX=10090 GN=Arsa PE=1 SV=2	3385.04	3385.04	380404	3385.04	197063	3385.04	3385.04	304233	378856	427773	287602	482350	3385.04	3385.04	3385.04	3385.04	3385.04
Arsb	P50429	Arylsulfatase B OS=Mus musculus OX=10090 GN=Arsb PE=1 SV=3	3.16673e+07	3.07356e+07	3.55814e+07	3.68147e+07	3.90447e+07	4.1938e+07	4.24838e+07	4.39642e+07	4.86419e+07	3.89851e+07	3.96048e+07	4.33446e+07	7.13146e+07	5.97254e+07	6.73368e+07	7.49893e+07	4.96809e+07
Art4	Q9CRA0	Ecto-ADP-ribosyltransferase 4 OS=Mus musculus OX=10090 GN=Art4 PE=1 SV=1	1.80477e+06	1.52216e+06	1.81748e+06	1.2173e+06	1.37421e+06	1.34761e+06	1.52214e+06	1.86459e+06	1.5489e+06	1.40979e+06	1.43329e+06	2.21995e+06	3385.04	3385.04	3385.04	3385.04	3385.04
Arvcf	P98203	Armadillo repeat protein deleted in velo-cardio-facial syndrome homolog OS=Mus musculus OX=10090 GN=Arvcf PE=1 SV=2	2.60498e+06	2.32966e+06	2.25082e+06	2.15855e+06	2.01361e+06	1.92745e+06	1.99964e+06	1.36094e+06	1.77931e+06	2.41198e+06	1.57862e+06	2.86798e+06	1.16373e+06	1.89008e+06	989349	892011	1.6235e+06
Arxes2	C0HK80	Adipocyte-related X-chromosome expressed sequence 2 OS=Mus musculus OX=10090 GN=Arxes2 PE=1 SV=1	3385.04	3385.04	3385.04	3385.04	3385.04	3385.04	3385.04	3385.04	3385.04	3385.04	3385.04	3385.04	3385.04	3385.04	3385.04	3385.04	3385.04
As3mt	Q91WU5	Arsenite methyltransferase OS=Mus musculus OX=10090 GN=As3mt PE=1 SV=2	8.92499e+07	8.5395e+07	8.66457e+07	8.48194e+07	8.4016e+07	8.01618e+07	8.4357e+07	8.41063e+07	7.19929e+07	8.1308e+07	7.68443e+07	8.59971e+07	3.11979e+07	6.43399e+07	4.39603e+07	1.75915e+07	5.41146e+07
Asah1	Q9WV54	Acid ceramidase OS=Mus musculus OX=10090 GN=Asah1 PE=1 SV=1	7.31966e+07	7.16396e+07	6.54361e+07	6.9459e+07	7.07879e+07	6.84351e+07	8.74556e+07	8.29926e+07	9.99153e+07	8.10196e+07	1.01352e+08	1.23086e+08	8.40991e+07	7.49176e+07	1.19243e+08	7.67215e+07	6.26043e+07
Asah2	Q9JHE3	Neutral ceramidase OS=Mus musculus OX=10090 GN=Asah2 PE=1 SV=1	3.65908e+06	3.14331e+06	3.89615e+06	3.24586e+06	3.17416e+06	4.27775e+06	4.29776e+06	4.65152e+06	2.67116e+06	3.75709e+06	3.61642e+06	4.10017e+06	3.63805e+06	3.40804e+06	3.16271e+06	2.13515e+06	2.59745e+06
Asap2	Q7SIG6	Arf-GAP with SH3 domain, ANK repeat and PH domain-containing protein 2 OS=Mus musculus OX=10090 GN=Asap2 PE=1 SV=3	3.18169e+07	3.42905e+07	3.25283e+07	1.47751e+07	1.73192e+07	1.68615e+07	4.74094e+07	6.17855e+07	3.03494e+07	22197130	2.5287e+07	2.00951e+07	3385.04	3385.04	3385.04	3385.04	3385.04
Asb13	Q8VBX0	Ankyrin repeat and SOCS box protein 13 OS=Mus musculus OX=10090 GN=Asb13 PE=2 SV=1	498454	3385.04	445488	482442	526421	382977	602713	711968	953062	3385.04	3385.04	603196	3385.04	3385.04	3385.04	3385.04	3385.04
Asb9	Q91ZT8	Ankyrin repeat and SOCS box protein 9 OS=Mus musculus OX=10090 GN=Asb9 PE=1 SV=2	1.96069e+06	1.9443e+06	1.95216e+06	2.0094e+06	1.94389e+06	1.52563e+06	2.7167e+06	2.54453e+06	1.62242e+06	2.61794e+06	2.57778e+06	2.8756e+06	669978	683539	786481	530570	1.21227e+06
Ascc1	Q9D8Z1	Activating signal cointegrator 1 complex subunit 1 OS=Mus musculus OX=10090 GN=Ascc1 PE=1 SV=1	3385.04	3385.04	3385.04	3385.04	3385.04	490702	3385.04	3385.04	3385.04	3385.04	3385.04	396041	3385.04	3385.04	3385.04	3385.04	3385.04
Ascc2	Q91WR3	Activating signal cointegrator 1 complex subunit 2 OS=Mus musculus OX=10090 GN=Ascc2 PE=1 SV=1	609807	386461	711590	493998	235151	694259	553414	1.34521e+06	634762	295835	621771	1.15736e+06	3385.04	3385.04	3385.04	3385.04	3385.04
Ascc3	E9PZJ8	Activating signal cointegrator 1 complex subunit 3 OS=Mus musculus OX=10090 GN=Ascc3 PE=1 SV=1	415541	412935	392661	451470	586281	353744	561187	423669	371953	500009	450232	477071	3385.04	3385.04	3385.04	3385.04	3385.04
Ash2l	Q91X20	Set1/Ash2 histone methyltransferase complex subunit ASH2 OS=Mus musculus OX=10090 GN=Ash2l PE=1 SV=1	3385.04	3385.04	3385.04	3385.04	3385.04	242599	3385.04	3385.04	237159	165693	3385.04	182790	3385.04	3385.04	3385.04	3385.04	3385.04
Asl	Q91YI0	Argininosuccinate lyase OS=Mus musculus OX=10090 GN=Asl PE=1 SV=1	5.7377e+08	5.65449e+08	5.61676e+08	5.34178e+08	5.12519e+08	5.20676e+08	6.94995e+08	7.06574e+08	7.82061e+08	7.12814e+08	7.16869e+08	6.6263e+08	9.13018e+08	7.83205e+08	7.64212e+08	8.43274e+08	7.52722e+08
Aspa	Q8R3P0	Aspartoacylase OS=Mus musculus OX=10090 GN=Aspa PE=1 SV=2	1.09287e+08	1.10861e+08	1.06171e+08	1.08116e+08	1.23095e+08	1.27868e+08	1.21818e+08	1.14581e+08	8.98727e+07	1.46726e+08	1.28971e+08	1.05913e+08	2.06009e+08	1.19472e+08	1.43386e+08	1.66601e+08	1.24171e+08
Aspdh	Q9DCQ2	Putative L-aspartate dehydrogenase OS=Mus musculus OX=10090 GN=Aspdh PE=1 SV=1	1.84466e+08	1.86725e+08	1.72971e+08	1.66529e+08	1.96912e+08	1.97895e+08	1.01609e+08	1.02656e+08	9.17001e+07	1.11758e+08	8.90397e+07	8.12875e+07	7.78928e+07	4.66728e+07	5.92778e+07	7.07907e+07	4.12554e+07
Aspg	A0JNU3	60 kDa lysophospholipase OS=Mus musculus OX=10090 GN=Aspg PE=1 SV=1	6.67283e+06	6.88244e+06	7.55542e+06	7.41437e+06	6.7906e+06	7.88936e+06	6.08128e+06	5.99362e+06	5.22952e+06	6.95241e+06	4.76595e+06	6.04408e+06	3385.04	3385.04	3385.04	3385.04	3385.04
Asph	Q8BSY0	Aspartyl/asparaginyl beta-hydroxylase OS=Mus musculus OX=10090 GN=Asph PE=1 SV=1	2.68956e+07	2.56061e+07	2.47564e+07	2.74398e+07	2.56326e+07	2.75503e+07	3.15644e+07	4.41841e+07	4.41787e+07	2.83235e+07	2.75123e+07	3.59993e+07	4.26395e+07	3.3893e+07	4.98212e+07	4.63372e+07	3.54127e+07
Aspm	Q8CJ27	Abnormal spindle-like microcephaly-associated protein homolog OS=Mus musculus OX=10090 GN=Aspm PE=1 SV=2	2.01212e+06	1.97559e+06	107759	3385.04	1.6506e+06	395232	475311	528735	540318	3385.04	3385.04	1.23673e+06	3385.04	3385.04	3385.04	3385.04	3385.04
Aspn	Q99MQ4	Asporin OS=Mus musculus OX=10090 GN=Aspn PE=1 SV=1	1.13152e+06	1.55004e+06	738910	2.15341e+06	3.58017e+06	2.27922e+06	942587	2.47553e+06	526506	626947	2.0346e+07	2.93365e+06	3385.04	3385.04	3385.04	3385.04	3385.04
Aspscr1	Q8VBT9	Tether containing UBX domain for GLUT4 OS=Mus musculus OX=10090 GN=Aspscr1 PE=1 SV=1	3.13438e+07	3.16004e+07	3.24669e+07	2.66158e+07	2.92562e+07	2.48264e+07	2.83291e+07	3.2265e+07	2.99186e+07	3.26382e+07	2.79195e+07	3.71771e+07	1.601e+07	2.33824e+07	1.52861e+07	1.43226e+07	2.45335e+07
Asrgl1	Q8C0M9	Isoaspartyl peptidase/L-asparaginase OS=Mus musculus OX=10090 GN=Asrgl1 PE=1 SV=1	1.34949e+07	1.43236e+07	1.75521e+07	1.22852e+07	1.28309e+07	1.44139e+07	1.82009e+07	1.64428e+07	1.72767e+07	2.52292e+07	1.6837e+07	2.51659e+07	1.07169e+07	1.20195e+07	1.59044e+07	9.59768e+06	1.04728e+07
Ass1	P16460	Argininosuccinate synthase OS=Mus musculus OX=10090 GN=Ass1 PE=1 SV=1	4.57554e+09	4.59378e+09	4.537e+09	3.87236e+09	3.94632e+09	3.80202e+09	3.97566e+09	3.90092e+09	5.87198e+09	3.74568e+09	3.67736e+09	3.09905e+09	2.2403e+09	2.98863e+09	2.31515e+09	1.99849e+09	4.2117e+09
Astn2	Q80Z10	Astrotactin-2 OS=Mus musculus OX=10090 GN=Astn2 PE=1 SV=2	3385.04	3385.04	3385.04	3385.04	3385.04	3385.04	3385.04	3385.04	3385.04	3385.04	3385.04	3385.04	6.2324e+07	7.57536e+07	1.55075e+08	2.05856e+08	1.21075e+08
Atad1	Q9D5T0	ATPase family AAA domain-containing protein 1 OS=Mus musculus OX=10090 GN=Atad1 PE=1 SV=1	4.70897e+07	4.55117e+07	4.84375e+07	5.15292e+07	5.06368e+07	5.08858e+07	4.44397e+07	4.52074e+07	4.16993e+07	4.05077e+07	3.81023e+07	3.89705e+07	1.68243e+07	6.22088e+07	4.19303e+07	1.3001e+07	4.80245e+07
Atad3	Q925I1	ATPase family AAA domain-containing protein 3 OS=Mus musculus OX=10090 GN=Atad3 PE=1 SV=1	1.26909e+08	1.25548e+08	1.38111e+08	1.13775e+08	1.26925e+08	1.23152e+08	1.54559e+08	1.57738e+08	1.55599e+08	151867999	1.57199e+08	1.37405e+08	7.8554e+07	1.50111e+08	9.60585e+07	5.98135e+07	1.52721e+08
Ate1	Q9Z2A5	Arginyl-tRNA--protein transferase 1 OS=Mus musculus OX=10090 GN=Ate1 PE=1 SV=2	421315	455914	1.62336e+06	1.4188e+06	1.66436e+06	603604	1.38607e+06	651722	1.19838e+06	670107	1.63582e+06	1.29417e+06	3385.04	871394	836857	3385.04	558471
Atf2	P16951	Cyclic AMP-dependent transcription factor ATF-2 OS=Mus musculus OX=10090 GN=Atf2 PE=1 SV=2	3385.04	3385.04	3385.04	3385.04	3385.04	3385.04	3385.04	3385.04	3385.04	3385.04	3385.04	3385.04	3385.04	3385.04	3385.04	3385.04	3385.04
Atg12	Q9CQY1	Ubiquitin-like protein ATG12 OS=Mus musculus OX=10090 GN=Atg12 PE=1 SV=1	564903	3385.04	869257	1.16774e+06	3385.04	1.87973e+06	888347	1.48316e+06	946913	1.78195e+06	4.91093e+06	1.16449e+06	3385.04	3385.04	3385.04	3385.04	3385.04
Atg16l1	Q8C0J2	Autophagy-related protein 16-1 OS=Mus musculus OX=10090 GN=Atg16l1 PE=1 SV=1	3.67404e+06	3.3966e+06	3.83439e+06	3.77969e+06	3.73938e+06	4.08328e+06	4.05092e+06	3.21886e+06	2.78327e+06	3.67537e+06	4.99647e+06	4.52976e+06	1.41854e+06	1.24838e+06	1.68759e+06	2.87342e+06	981716
Atg3	Q9CPX6	Ubiquitin-like-conjugating enzyme ATG3 OS=Mus musculus OX=10090 GN=Atg3 PE=1 SV=1	9.18921e+06	1.03583e+07	1.45071e+07	1.11674e+07	1.6774e+07	1.57299e+07	2.11593e+07	7.18533e+06	1.64142e+07	6.56113e+06	7.12807e+06	8.00596e+06	9.30053e+06	8.37417e+06	1.07617e+07	7.70509e+06	7.87217e+06
Atg4a	Q8C9S8	Cysteine protease ATG4A OS=Mus musculus OX=10090 GN=Atg4a PE=2 SV=2	3385.04	3385.04	3385.04	3385.04	3385.04	3385.04	3385.04	3385.04	3385.04	3385.04	3385.04	3385.04	3385.04	499218	480052	346118	475115
Atg4b	Q8BGE6	Cysteine protease ATG4B OS=Mus musculus OX=10090 GN=Atg4b PE=1 SV=2	902605	1.08078e+06	995732	948449	3385.04	889723	943703	1.19806e+06	3385.04	799510	3385.04	1.06227e+06	270713	690573	688612	3385.04	589314
Atg5	Q99J83	Autophagy protein 5 OS=Mus musculus OX=10090 GN=Atg5 PE=1 SV=1	1.11482e+07	1.08375e+07	1.08331e+07	1.03051e+07	9.75425e+06	1.06854e+07	1.00229e+07	1.17703e+07	1.07158e+07	1.19224e+07	1.12004e+07	1.27698e+07	2.67592e+06	3.36736e+06	3.63169e+06	2.93172e+06	2.57135e+06
Atg7	Q9D906	Ubiquitin-like modifier-activating enzyme ATG7 OS=Mus musculus OX=10090 GN=Atg7 PE=1 SV=1	4.33917e+07	4.29166e+07	4.32099e+07	1.21543e+07	1.31763e+07	1.74858e+07	7.52681e+07	7.08957e+07	5.86619e+07	2.5093e+07	5.34206e+07	5.87612e+07	229302	347759	564835	250832	3385.04
Atic	Q9CWJ9	Bifunctional purine biosynthesis protein ATIC OS=Mus musculus OX=10090 GN=Atic PE=1 SV=2	5.5528e+07	5.63007e+07	5.78642e+07	5.55035e+07	5.03176e+07	5.11819e+07	6.11464e+07	6.50902e+07	5.63114e+07	5.11792e+07	5.38291e+07	5.03693e+07	6.53051e+07	4.7768e+07	7.34237e+07	7.15029e+07	5.16961e+07
Atl2	Q6PA06	Atlastin-2 OS=Mus musculus OX=10090 GN=Atl2 PE=1 SV=1	1.12473e+07	1.17424e+07	1.15644e+07	1.16222e+07	1.16779e+07	1.21488e+07	8.01995e+06	7.33941e+06	6.30985e+06	8.79794e+06	7.70597e+06	6.20818e+06	4.04247e+06	4.27481e+06	4.12732e+06	2.08091e+06	4.50854e+06
Atl3	Q91YH5	Atlastin-3 OS=Mus musculus OX=10090 GN=Atl3 PE=1 SV=1	2.98288e+07	2.96787e+07	2.66155e+07	3.0252e+07	2.90242e+07	3.33115e+07	3.00165e+07	2.71861e+07	3.30992e+07	2.53756e+07	2.97107e+07	3.11969e+07	1.76481e+07	3.15745e+07	3.42444e+07	1.3312e+07	3.0589e+07
Atm	Q62388	Serine-protein kinase ATM OS=Mus musculus OX=10090 GN=Atm PE=1 SV=2	3385.04	3385.04	3385.04	3385.04	3385.04	3385.04	3385.04	3385.04	3385.04	3385.04	3385.04	3385.04	4.10179e+07	4.68226e+07	3.20808e+07	5.34251e+07	2.94352e+07
Atox1	O08997	Copper transport protein ATOX1 OS=Mus musculus OX=10090 GN=Atox1 PE=1 SV=1	6.6748e+07	6.78806e+07	6.31212e+07	4.72864e+07	4.78865e+07	4.69085e+07	6.31342e+07	6.84701e+07	8.54623e+07	6.26364e+07	7.58237e+07	7.22043e+07	1.3767e+08	8.35996e+07	9.47182e+07	1.41164e+08	6.99469e+07
Atp11a	P98197	Probable phospholipid-transporting ATPase IH OS=Mus musculus OX=10090 GN=Atp11a PE=1 SV=1	1.22984e+08	1.19015e+08	1.67771e+08	1.97113e+08	1.96198e+08	1.46556e+08	5.06204e+07	4.67766e+07	3.07058e+07	5.237e+07	3.33727e+07	4.49331e+07	3.23401e+07	2.9487e+07	3.48975e+07	2.96858e+07	3.39534e+07
Atp11c	Q9QZW0	Phospholipid-transporting ATPase 11C OS=Mus musculus OX=10090 GN=Atp11c PE=1 SV=2	8.34987e+06	8.7301e+06	7.8826e+06	7.75833e+06	7.59736e+06	7.53442e+06	1.99307e+07	2.06799e+07	2.86368e+07	1.85358e+07	3.1027e+07	1.29535e+07	1.42463e+06	2.31442e+06	1.54265e+06	1.30863e+06	1.93245e+06
Atp13a1	Q9EPE9	Manganese-transporting ATPase 13A1 OS=Mus musculus OX=10090 GN=Atp13a1 PE=1 SV=2	4.02378e+07	4.13192e+07	3.85171e+07	4.33535e+07	4.38286e+07	4.05778e+07	4.04531e+07	4.05529e+07	3.64214e+07	4.0025e+07	3.86657e+07	4.08464e+07	1.71071e+06	6.18953e+06	2.28082e+06	548551	8.94826e+06
Atp13a3	Q5XF89	Probable cation-transporting ATPase 13A3 OS=Mus musculus OX=10090 GN=Atp13a3 PE=1 SV=1	3385.04	3385.04	3385.04	3385.04	3385.04	3385.04	3385.04	3385.04	3385.04	3385.04	3385.04	3385.04	1.30123e+06	656653	3385.04	3385.04	986949
Atp1a1	Q8VDN2	Sodium/potassium-transporting ATPase subunit alpha-1 OS=Mus musculus OX=10090 GN=Atp1a1 PE=1 SV=1	7.07123e+09	7.037e+09	6.93742e+09	7.21615e+09	7.11913e+09	7.05115e+09	8.20012e+09	7.87007e+09	9.35344e+09	8.41745e+09	8.56809e+09	1.03782e+10	8.41108e+09	8.76609e+09	8.30542e+09	6.98056e+09	9.16827e+09
Atp1a2	Q6PIE5	Sodium/potassium-transporting ATPase subunit alpha-2 OS=Mus musculus OX=10090 GN=Atp1a2 PE=1 SV=1	2.79849e+06	2.61865e+06	2.33425e+06	2.06515e+06	1.41552e+06	395546	3.89985e+06	3.63556e+06	3.06674e+06	3.65115e+06	3.61951e+06	2.87396e+06	3385.04	3385.04	3385.04	3385.04	3385.04
Atp1a3	Q6PIC6	Sodium/potassium-transporting ATPase subunit alpha-3 OS=Mus musculus OX=10090 GN=Atp1a3 PE=1 SV=1	832884	756720	633385	825455	886804	704913	535998	480433	518352	572228	639742	596780	3385.04	3385.04	3385.04	3385.04	3385.04
Atp1b1	P14094	Sodium/potassium-transporting ATPase subunit beta-1 OS=Mus musculus OX=10090 GN=Atp1b1 PE=1 SV=1	1.5383e+09	1.57373e+09	1.63087e+09	1.73387e+09	1.68742e+09	1.75124e+09	1.80522e+09	1.93741e+09	2.21909e+09	2011926114	2.00783e+09	2.41282e+09	2.19982e+09	1.85758e+09	1.91425e+09	1.99188e+09	1.97665e+09
Atp1b3	P97370	Sodium/potassium-transporting ATPase subunit beta-3 OS=Mus musculus OX=10090 GN=Atp1b3 PE=1 SV=1	1.91124e+07	1.7877e+07	1.83015e+07	2.11313e+07	2.06214e+07	1.93171e+07	2.0891e+07	2.2069e+07	2.44421e+07	2.07009e+07	2.26047e+07	2.70226e+07	2.02688e+07	1.98349e+07	2.34271e+07	2.41193e+07	2.0729e+07
Atp2a2	O55143	Sarcoplasmic/endoplasmic reticulum calcium ATPase 2 OS=Mus musculus OX=10090 GN=Atp2a2 PE=1 SV=2	4.60899e+08	4.71169e+08	4.83641e+08	4.84271e+08	4.78186e+08	5.02693e+08	3.54461e+08	3.60494e+08	3.83237e+08	3.86486e+08	3.72837e+08	3.84975e+08	1.19899e+08	3.31839e+08	1.90027e+08	7.42398e+07	3.6681e+08
Atp2a3	Q64518	Sarcoplasmic/endoplasmic reticulum calcium ATPase 3 OS=Mus musculus OX=10090 GN=Atp2a3 PE=1 SV=3	3.99313e+06	3.44564e+06	3.66583e+06	2.38396e+06	1.49026e+06	3.92807e+06	2.39181e+06	2.21245e+06	3.83397e+06	2.69088e+06	2.0185e+06	4.16466e+06	3385.04	3385.04	3385.04	3385.04	3385.04
Atp2b1	G5E829	Plasma membrane calcium-transporting ATPase 1 OS=Mus musculus OX=10090 GN=Atp2b1 PE=1 SV=1	6.59988e+07	6.51688e+07	6.32368e+07	5.07866e+07	5.42222e+07	5.71754e+07	7.50638e+07	7.58058e+07	6.07172e+07	7.10456e+07	6.90771e+07	6.9571e+07	3.62737e+07	5.12578e+07	5.25704e+07	2.41792e+07	5.92021e+07
Atp2b4	Q6Q477	Plasma membrane calcium-transporting ATPase 4 OS=Mus musculus OX=10090 GN=Atp2b4 PE=1 SV=1	8.01322e+06	9.09262e+06	7.19347e+06	5.45528e+06	5.38537e+06	5.39006e+06	1.66129e+07	2.24308e+07	1.43546e+07	2.19972e+07	1.63391e+07	1.91542e+07	6.18737e+06	1.33782e+07	8.82528e+06	4.47063e+06	1.63071e+07
Atp2c1	Q80XR2	Calcium-transporting ATPase type 2C member 1 OS=Mus musculus OX=10090 GN=Atp2c1 PE=1 SV=2	708293	212635	455445	736107	592648	475785	3385.04	332806	3385.04	671717	434332	766142	3385.04	3385.04	3385.04	3385.04	3385.04
Atp5f1a	Q03265	ATP synthase subunit alpha, mitochondrial OS=Mus musculus OX=10090 GN=Atp5f1a PE=1 SV=1	6.94166e+09	6.90476e+09	7.13911e+09	6.62483e+09	6.53584e+09	6.83331e+09	8.20702e+09	8.14476e+09	8.88782e+09	7.91356e+09	8.17549e+09	8.04984e+09	2.59434e+09	6.15096e+09	3.66642e+09	1.81839e+09	7.44666e+09
Atp5f1b	P56480	ATP synthase subunit beta, mitochondrial OS=Mus musculus OX=10090 GN=Atp5f1b PE=1 SV=2	5.47233e+09	5.65472e+09	5.77534e+09	5.60003e+09	5.55683e+09	5.35734e+09	6.44386e+09	6.88605e+09	7.24849e+09	6.26848e+09	6.33482e+09	6.5229e+09	7.85099e+09	6.67721e+09	6.70493e+09	6.86282e+09	7.04253e+09
Atp5f1c	Q91VR2	ATP synthase subunit gamma, mitochondrial OS=Mus musculus OX=10090 GN=Atp5f1c PE=1 SV=1	1.18951e+09	1.15881e+09	1.03172e+09	1.10358e+09	1.09986e+09	1.13796e+09	1.40331e+09	1.31648e+09	1.39542e+09	1.40351e+09	1.36775e+09	1.42644e+09	3.56857e+08	1.20294e+09	5.82276e+08	2.28432e+08	1.39214e+09
Atp5f1d	Q9D3D9	ATP synthase subunit delta, mitochondrial OS=Mus musculus OX=10090 GN=Atp5f1d PE=1 SV=1	2.3611e+08	2.43987e+08	2.60446e+08	9.4126e+07	8.01854e+07	7.6595e+07	2.93451e+08	3.99555e+08	3.86283e+08	2.49904e+08	3.31574e+08	2.91054e+08	6.38068e+08	5.55507e+08	6.55919e+08	6.5656e+08	5.97076e+08
Atp5f1e	P56382	ATP synthase subunit epsilon, mitochondrial OS=Mus musculus OX=10090 GN=Atp5f1e PE=1 SV=2	1.43857e+08	1.50196e+08	1.29832e+08	1.71682e+08	1.30288e+08	1.37113e+08	1.50643e+08	1.32095e+08	1.91667e+08	1.80797e+08	1.59074e+08	1.58401e+08	1.16892e+08	2.08984e+08	1.32357e+08	1.41752e+08	2.29328e+08
Atp5if1	O35143	ATPase inhibitor, mitochondrial OS=Mus musculus OX=10090 GN=Atp5if1 PE=1 SV=2	1.82303e+08	1.76983e+08	1.52502e+08	1.85258e+08	1.7355e+08	1.6578e+08	1.95934e+08	1.66388e+08	1.90847e+08	1.79024e+08	2.16973e+08	1.72087e+08	3.05936e+08	2.11423e+08	2.84176e+08	2.92967e+08	2.07591e+08
Atp5mc1	Q9CR84	ATP synthase F(0) complex subunit C1, mitochondrial OS=Mus musculus OX=10090 GN=Atp5mc1 PE=1 SV=1	2.61521e+08	2.29274e+08	2.90167e+08	2.389e+08	2.54501e+08	2.39709e+08	2.75301e+08	2.43853e+08	2.82857e+08	270592224	2.62414e+08	2.2902e+08	1.22225e+08	4.84482e+08	2.70227e+08	5.04774e+08	3.67923e+08
Atp5md	Q78IK2	ATP synthase membrane subunit DAPIT, mitochondrial OS=Mus musculus OX=10090 GN=Atp5md PE=1 SV=1	4.31108e+06	4.98335e+06	4.57006e+06	6.21249e+06	4.78972e+06	4.41272e+06	4.70694e+06	5.21258e+06	6.39891e+06	5.08388e+06	5.35876e+06	5.75297e+06	2.51906e+07	2.86293e+07	2.29425e+07	1.93021e+07	4.09207e+07
Atp5me	Q06185	ATP synthase subunit e, mitochondrial OS=Mus musculus OX=10090 GN=Atp5me PE=1 SV=2	3.18116e+08	3.12252e+08	2.93871e+08	2.78585e+08	2.94398e+08	2.9113e+08	3.9388e+08	3.17046e+08	4.44724e+08	3.31761e+08	3.55316e+08	3.63175e+08	3.63542e+08	3.12761e+08	3.34337e+08	3.76525e+08	3.32653e+08
Atp5mf	P56135	ATP synthase subunit f, mitochondrial OS=Mus musculus OX=10090 GN=Atp5mf PE=1 SV=3	2.24371e+08	2.4003e+08	2.17228e+08	2.18804e+08	2.08512e+08	1.93446e+08	2.4664e+08	2.24653e+08	2.7033e+08	252752526	2.41215e+08	3.14177e+08	2.34981e+08	2.7126e+08	1.89035e+08	1.90335e+08	3.00144e+08
Atp5mg	Q9CPQ8	ATP synthase subunit g, mitochondrial OS=Mus musculus OX=10090 GN=Atp5mg PE=1 SV=1	2.0037e+08	2.00556e+08	1.73192e+08	2.23043e+08	2.14307e+08	2.22721e+08	2.33189e+08	2.97202e+08	2.90765e+08	2.2962e+08	2.46447e+08	2.71379e+08	1.47111e+08	2.09429e+08	1.73893e+08	1.243e+08	2.57568e+08
Atp5mpl	P56379	ATP synthase subunit ATP5MPL, mitochondrial OS=Mus musculus OX=10090 GN=Atp5mpl PE=1 SV=1	9.94952e+07	1.05239e+08	1.01441e+08	1.19311e+07	1.02002e+07	1.11749e+07	1.01972e+08	1.08192e+08	7.9566e+07	4.07844e+07	7.52129e+07	8.17827e+07	1.18846e+07	4.62943e+07	1.87841e+07	5.72397e+06	6.78732e+07
Atp5pb	Q9CQQ7	ATP synthase F(0) complex subunit B1, mitochondrial OS=Mus musculus OX=10090 GN=Atp5pb PE=1 SV=1	8.16434e+08	8.06882e+08	8.28572e+08	7.5351e+08	8.12327e+08	8.7553e+08	9.46776e+08	1.14776e+09	1.02359e+09	1.00159e+09	1.05614e+09	9.39477e+08	5.80807e+08	9.20484e+08	7.23359e+08	4.4098e+08	1.13501e+09
Atp5pd	Q9DCX2	ATP synthase subunit d, mitochondrial OS=Mus musculus OX=10090 GN=Atp5pd PE=1 SV=3	6.89765e+08	7.13686e+08	7.00146e+08	7.29945e+08	7.02802e+08	7.15266e+08	8.72546e+08	8.69088e+08	9.084e+08	8.13322e+08	8.65757e+08	8.1078e+08	1.29303e+09	8.06935e+08	9.31087e+08	1.02438e+09	9.03126e+08
Atp5pf	P97450	ATP synthase-coupling factor 6, mitochondrial OS=Mus musculus OX=10090 GN=Atp5pf PE=1 SV=1	2.92838e+08	2.84363e+08	3.01687e+08	2.00638e+08	1.95834e+08	1.89576e+08	3.43116e+08	3.44704e+08	3.41699e+08	297439591	3.69067e+08	3.33713e+08	8.35963e+08	6.23678e+08	7.34254e+08	9.45774e+08	7.10808e+08
Atp5po	Q9DB20	ATP synthase subunit O, mitochondrial OS=Mus musculus OX=10090 GN=Atp5po PE=1 SV=1	1.56251e+09	1.483e+09	1.42454e+09	1.4123e+09	1.37274e+09	1.38255e+09	1.52164e+09	1.58948e+09	1.67796e+09	1.55341e+09	1.53093e+09	1.67169e+09	1.07084e+09	1.41389e+09	1.06992e+09	8.89782e+08	1.45899e+09
Atp6ap1	Q9R1Q9	V-type proton ATPase subunit S1 OS=Mus musculus OX=10090 GN=Atp6ap1 PE=1 SV=1	1.78165e+07	1.56381e+07	1.57258e+07	1.36849e+07	1.39684e+07	1.39228e+07	1.78749e+07	1.91191e+07	1.60014e+07	1.76501e+07	1.69725e+07	1.86526e+07	2.25351e+07	2.19991e+07	1.84404e+07	2.29321e+07	1.80419e+07
Atp6ap2	Q9CYN9	Renin receptor OS=Mus musculus OX=10090 GN=Atp6ap2 PE=1 SV=2	7.81574e+06	8.81994e+06	7.50722e+06	4.94033e+06	5.74405e+06	7.65372e+06	7.28781e+06	7.21207e+06	7.00408e+06	8.68535e+06	7.7259e+06	7.26476e+06	1.0727e+07	8.27073e+06	9.32504e+06	9.29404e+06	6.94167e+06
Atp6v0a1	Q9Z1G4	V-type proton ATPase 116 kDa subunit a1 OS=Mus musculus OX=10090 GN=Atp6v0a1 PE=1 SV=3	1.96978e+07	2.14465e+07	2.364e+07	2.25178e+07	1.95568e+07	2.35213e+07	1.65379e+07	1.87867e+07	1.35466e+07	2.1541e+07	1.6118e+07	1.9729e+07	7.59175e+06	1.15449e+07	1.08911e+07	4.43786e+06	1.40811e+07
Atp6v0a2	P15920	V-type proton ATPase 116 kDa subunit a2 OS=Mus musculus OX=10090 GN=Atp6v0a2 PE=1 SV=2	1.06715e+06	912807	582548	471262	608257	445942	384792	716622	348439	838251	1.0592e+06	828235	3385.04	3385.04	3385.04	3385.04	3385.04
Atp6v0a4	Q920R6	V-type proton ATPase 116 kDa subunit a isoform 4 OS=Mus musculus OX=10090 GN=Atp6v0a4 PE=1 SV=1	2.88266e+08	2.84946e+08	2.85558e+08	2.48806e+08	2.47686e+08	2.50369e+08	3.56006e+08	3.44058e+08	3.1448e+08	3.41482e+08	3.45413e+08	3.27053e+08	3.64048e+08	3.62752e+08	2.99813e+08	3.43528e+08	3.5513e+08
Atp6v0c	P63082	V-type proton ATPase 16 kDa proteolipid subunit OS=Mus musculus OX=10090 GN=Atp6v0c PE=1 SV=1	1.06898e+08	9.89786e+07	1.04822e+08	8.81388e+07	8.75978e+07	8.06178e+07	1.13944e+08	1.3292e+08	1.21268e+08	1.30628e+08	1.37551e+08	1.19666e+08	1.10941e+08	7.10625e+07	4.70847e+07	6.34806e+07	4.59139e+07
Atp6v0d1	P51863	V-type proton ATPase subunit d 1 OS=Mus musculus OX=10090 GN=Atp6v0d1 PE=1 SV=2	1.42092e+08	1.76637e+08	1.70224e+08	1.47922e+08	1.50307e+08	1.5447e+08	1.8488e+08	2.06127e+08	1.68683e+08	2.02293e+08	2.01812e+08	1.89836e+08	1.99397e+08	1.71281e+08	1.69704e+08	2.03565e+08	1.53727e+08
Atp6v0d2	Q80SY3	V-type proton ATPase subunit d 2 OS=Mus musculus OX=10090 GN=Atp6v0d2 PE=2 SV=2	1.46877e+07	1.5273e+07	1.71932e+07	1.4147e+07	1.57393e+07	1.58058e+07	1.93706e+07	2.92665e+07	2.5036e+07	2.44222e+07	2.76475e+07	1.59346e+07	2.81923e+07	2.4684e+07	2.49259e+07	2.62407e+07	1.94104e+07
Atp6v1a	P50516	V-type proton ATPase catalytic subunit A OS=Mus musculus OX=10090 GN=Atp6v1a PE=1 SV=2	1.12985e+09	1.13468e+09	1.10118e+09	9.98963e+08	1.03352e+09	1.01223e+09	1.37674e+09	1.32688e+09	1.27135e+09	1.38569e+09	1.31338e+09	1.25695e+09	1.08764e+09	1.17461e+09	9.51076e+08	1.10349e+09	1.29803e+09
Atp6v1b2	P62814	V-type proton ATPase subunit B, brain isoform OS=Mus musculus OX=10090 GN=Atp6v1b2 PE=1 SV=1	4.50249e+08	4.57838e+08	4.61909e+08	4.11033e+08	4.04972e+08	3.94795e+08	5.64815e+08	5.702e+08	5.19528e+08	6.06315e+08	5.63226e+08	4.97434e+08	1.92435e+08	5.06541e+08	2.92192e+08	2.28474e+08	5.5989e+08
Atp6v1c1	Q9Z1G3	V-type proton ATPase subunit C 1 OS=Mus musculus OX=10090 GN=Atp6v1c1 PE=1 SV=4	2.57511e+08	2.60475e+08	2.47608e+08	2.36568e+08	2.3824e+08	2.45465e+08	2.99981e+08	2.78195e+08	2.66501e+08	3.08974e+08	3.00162e+08	2.95144e+08	1.46831e+08	2.87687e+08	1.86031e+08	9.69871e+07	3.01755e+08
Atp6v1c2	Q99L60	V-type proton ATPase subunit C 2 OS=Mus musculus OX=10090 GN=Atp6v1c2 PE=1 SV=1	7.74234e+07	7.50955e+07	7.37508e+07	4.14029e+07	6.9333e+07	6.62594e+07	7.44859e+07	7.1232e+07	7.96178e+07	5.82048e+07	8.35128e+07	7.39753e+07	8.19707e+06	1.9206e+07	1.13151e+07	4.40701e+06	2.46217e+07
Atp6v1d	P57746	V-type proton ATPase subunit D OS=Mus musculus OX=10090 GN=Atp6v1d PE=1 SV=1	1.47229e+08	1.41994e+08	1.45634e+08	1.33268e+08	1.3266e+08	1.26609e+08	1.79631e+08	1.74174e+08	1.47975e+08	1.67527e+08	1.67877e+08	1.56003e+08	2.1706e+08	1.58868e+08	1.61093e+08	2.07823e+08	1.41743e+08
Atp6v1e1	P50518	V-type proton ATPase subunit E 1 OS=Mus musculus OX=10090 GN=Atp6v1e1 PE=1 SV=2	4.21703e+08	4.34511e+08	4.3588e+08	3.57536e+08	3.59292e+08	3.74108e+08	5.3769e+08	5.62323e+08	4.87691e+08	5.68094e+08	5.55676e+08	4.87735e+08	4.63577e+08	4.28997e+08	4.19555e+08	4.46029e+08	3.9644e+08
Atp6v1f	Q9D1K2	V-type proton ATPase subunit F OS=Mus musculus OX=10090 GN=Atp6v1f PE=1 SV=2	5.20479e+07	5.26159e+07	5.51098e+07	5.4362e+07	4.90659e+07	4.48547e+07	6.73829e+07	6.45647e+07	5.95087e+07	6.00377e+07	6.94557e+07	5.70982e+07	8.49615e+07	9.83008e+07	8.43354e+07	8.83477e+07	8.06092e+07
Atp6v1g1	Q9CR51	V-type proton ATPase subunit G 1 OS=Mus musculus OX=10090 GN=Atp6v1g1 PE=1 SV=3	4.89153e+07	5.25183e+07	4.84198e+07	4.79571e+07	4.76186e+07	5.29126e+07	7.6502e+07	7.39974e+07	6.21051e+07	7.09663e+07	6.28712e+07	4.65017e+07	1.37046e+08	1.13515e+08	1.01912e+08	1.22295e+08	1.27526e+08
Atp6v1g3	Q8BMC1	V-type proton ATPase subunit G 3 OS=Mus musculus OX=10090 GN=Atp6v1g3 PE=1 SV=1	2.27719e+07	2.28711e+07	2.24346e+07	1.75106e+07	1.71349e+07	1.882e+07	3.01561e+07	3.2738e+07	2.78034e+07	2.7738e+07	3.00372e+07	2.40066e+07	3.89516e+07	2.88751e+07	2.94198e+07	3.46462e+07	2.90705e+07
Atp6v1h	Q8BVE3	V-type proton ATPase subunit H OS=Mus musculus OX=10090 GN=Atp6v1h PE=1 SV=1	3.15695e+08	2.82608e+08	3.16183e+08	2.94892e+08	2.92656e+08	2.97958e+08	3.64943e+08	3.71114e+08	3.41829e+08	3.7463e+08	3.47066e+08	2.97334e+08	1.049e+08	2.875e+08	1.47935e+08	6.04068e+07	2.65921e+08
Atp7a	Q64430	Copper-transporting ATPase 1 OS=Mus musculus OX=10090 GN=Atp7a PE=1 SV=3	9.64095e+06	1.06098e+07	1.29766e+07	6.87202e+06	8.48679e+06	8.5749e+06	5.10346e+06	4.30183e+06	5.09929e+06	1.4674e+07	6.24895e+06	5.57763e+06	478010	646325	350265	445766	634113
Atp8a1	P70704	Phospholipid-transporting ATPase IA OS=Mus musculus OX=10090 GN=Atp8a1 PE=1 SV=2	3385.04	3385.04	126906	904625	926244	976691	261297	400896	3385.04	368983	225696	3385.04	3385.04	3385.04	3385.04	3385.04	3385.04
Atp9b	P98195	Probable phospholipid-transporting ATPase IIB OS=Mus musculus OX=10090 GN=Atp9b PE=1 SV=4	1.35544e+06	1.38791e+06	1.35013e+06	1.34838e+06	1.21221e+06	1.18029e+06	1.24801e+06	1.34216e+06	1.36984e+06	1.27537e+06	1.36987e+06	1.51706e+06	3385.04	3385.04	3385.04	3385.04	3385.04
Atpaf1	Q811I0	ATP synthase mitochondrial F1 complex assembly factor 1 OS=Mus musculus OX=10090 GN=Atpaf1 PE=1 SV=1	1.92295e+07	1.92315e+07	2.22631e+07	2.05474e+07	2.07724e+07	2.36344e+07	1.95983e+07	2.23718e+07	2.17047e+07	2.15403e+07	2.16237e+07	2.28847e+07	1.09364e+07	1.90352e+07	1.33478e+07	8.38376e+06	1.96438e+07
Atpaf2	Q91YY4	ATP synthase mitochondrial F1 complex assembly factor 2 OS=Mus musculus OX=10090 GN=Atpaf2 PE=1 SV=1	1.0035e+07	1.06267e+07	8.57862e+06	6.72727e+06	7.9554e+06	1.09236e+07	1.0984e+07	9.73213e+06	1.41997e+07	1.0131e+07	1.50285e+07	1.43296e+07	1.96251e+06	5.66747e+06	2.95794e+06	765318	6.23737e+06
Atrx	Q61687	Transcriptional regulator ATRX OS=Mus musculus OX=10090 GN=Atrx PE=1 SV=3	3385.04	560210	293994	290408	601796	598923	486754	835245	683011	1.07774e+06	813458	1.01592e+06	2.27428e+06	2.57225e+06	1.57827e+06	4.03317e+06	1.99794e+06
Atxn10	P28658	Ataxin-10 OS=Mus musculus OX=10090 GN=Atxn10 PE=1 SV=2	3.21549e+07	3.35973e+07	3.32638e+07	3.26647e+07	3.56657e+07	3.56896e+07	3.58411e+07	3.92683e+07	3.74802e+07	3.0066e+07	3.01007e+07	3.26371e+07	1.11951e+07	1.19445e+07	1.59786e+07	1.04594e+07	9.11284e+06
Atxn1l	P0C7T6	Ataxin-1-like OS=Mus musculus OX=10090 GN=Atxn1l PE=1 SV=1	3385.04	3385.04	3385.04	3385.04	3385.04	3385.04	3385.04	3385.04	3385.04	3385.04	3385.04	3385.04	3385.04	3385.04	3385.04	3385.04	3385.04
Atxn2	O70305	Ataxin-2 OS=Mus musculus OX=10090 GN=Atxn2 PE=1 SV=1	5.53192e+06	5.3206e+06	4.84333e+06	4.81444e+06	5.11291e+06	4.30481e+06	1.22565e+07	1.12342e+07	4.9394e+06	5.11056e+06	1.86003e+07	4.46824e+06	5.35674e+06	6.38501e+06	7.52209e+06	7.27812e+06	5.49069e+06
Atxn2l	Q7TQH0	Ataxin-2-like protein OS=Mus musculus OX=10090 GN=Atxn2l PE=1 SV=1	4.18223e+06	3.86475e+06	3.94136e+06	4.07027e+06	3.87297e+06	3.9481e+06	3.62659e+06	3.3821e+06	3.73317e+06	3.90965e+06	4.81259e+06	4.35522e+06	6.48006e+06	4.75357e+06	7.76354e+06	6.17827e+06	4.77029e+06
Atxn7l3b	Q3UD01	Ataxin-7-like protein 3B OS=Mus musculus OX=10090 GN=Atxn7l3b PE=1 SV=1	1.10476e+06	960721	811159	824886	753130	760890	874828	883457	955504	849706	1.02931e+06	961314	3385.04	3385.04	3385.04	3385.04	3385.04
Auh	Q9JLZ3	Methylglutaconyl-CoA hydratase, mitochondrial OS=Mus musculus OX=10090 GN=Auh PE=1 SV=1	2.21963e+08	2.29151e+08	2.23962e+08	1.88184e+08	2.25324e+08	2.24072e+08	2.34848e+08	2.09199e+08	2.40335e+08	2.16782e+08	2.32451e+08	2.40856e+08	1.48384e+08	2.44851e+08	1.82587e+08	2.14421e+08	2.46453e+08
Aup1	P70295	Lipid droplet-regulating VLDL assembly factor AUP1 OS=Mus musculus OX=10090 GN=Aup1 PE=1 SV=1	2.89153e+07	3.04498e+07	3.00782e+07	2.72446e+07	2.68209e+07	3.46993e+07	2.49612e+07	2.87849e+07	2.85528e+07	2.80612e+07	3.38175e+07	2.90712e+07	3.87737e+06	9.19156e+06	4.96033e+06	2.69749e+06	7.76629e+06
Aurkaip1	Q9DCJ7	Aurora kinase A-interacting protein OS=Mus musculus OX=10090 GN=Aurkaip1 PE=2 SV=2	563502	3385.04	524132	387650	333414	508785	698830	3385.04	527090	744224	744793	750442	852146	1.16124e+06	730281	875869	1.48477e+06
Aven	Q9D9K3	Cell death regulator Aven OS=Mus musculus OX=10090 GN=Aven PE=1 SV=2	3385.04	3385.04	3385.04	3385.04	3385.04	3385.04	3385.04	3385.04	3385.04	3385.04	3385.04	3385.04	331340	3385.04	481292	323936	3385.04
Avl9	Q80U56	Late secretory pathway protein AVL9 homolog OS=Mus musculus OX=10090 GN=Avl9 PE=1 SV=2	1.34056e+06	1.31896e+06	1.17254e+06	1.30026e+06	1.07041e+06	1.16046e+06	1.51432e+06	822376	633773	1.32746e+06	1.48767e+06	1.19931e+06	3385.04	800821	625766	3385.04	797766
Azgp1	Q64726	Zinc-alpha-2-glycoprotein OS=Mus musculus OX=10090 GN=Azgp1 PE=1 SV=2	1.34448e+06	1.99441e+06	1.31916e+06	1.72519e+06	768379	1.31554e+06	1.70092e+06	1.47063e+06	1.22083e+06	1.23369e+06	2.34114e+06	1.55639e+06	1.67389e+06	4.55286e+06	2.57146e+06	2.85973e+06	777283
B2m	P01887	Beta-2-microglobulin OS=Mus musculus OX=10090 GN=B2m PE=1 SV=2	1.17528e+07	1.17856e+07	1.14913e+07	8.54896e+06	8.91203e+06	8.11085e+06	1.38049e+07	1.30506e+07	1.13408e+07	1.05919e+07	1.14597e+07	5.10581e+07	4.59025e+07	5.3577e+07	1.00367e+08	4.20974e+07	3.41915e+07
B3gat3	P58158	Galactosylgalactosylxylosylprotein 3-beta-glucuronosyltransferase 3 OS=Mus musculus OX=10090 GN=B3gat3 PE=1 SV=1	402484	409088	277226	532173	391337	619568	404595	3385.04	3385.04	3385.04	339930	359831	3385.04	3385.04	3385.04	3385.04	3385.04
B3gnt6	Q3USF0	Acetylgalactosaminyl-O-glycosyl-glycoprotein beta-1,3-N-acetylglucosaminyltransferase OS=Mus musculus OX=10090 GN=B3gnt6 PE=2 SV=2	1.8555e+06	2.03862e+06	1.36487e+06	1.72093e+06	1.85211e+06	1.30804e+06	1.55382e+06	1.37668e+06	1.99286e+06	1669480	2.06839e+06	2.12577e+06	2.91567e+06	2.26475e+06	3.2306e+06	3.05056e+06	2.195e+06
B4galnt1	Q09200	Beta-1,4 N-acetylgalactosaminyltransferase 1 OS=Mus musculus OX=10090 GN=B4galnt1 PE=1 SV=1	1.7964e+06	1.94335e+06	1.63019e+06	1.91567e+06	1.65281e+06	1.65351e+06	1.81482e+06	1.47059e+06	1.44154e+06	1.59106e+06	1.93351e+06	2.32299e+06	3385.04	3385.04	3385.04	3385.04	3385.04
B4galt1	P15535	Beta-1,4-galactosyltransferase 1 OS=Mus musculus OX=10090 GN=B4galt1 PE=1 SV=1	1.41345e+06	1.67761e+06	1.6874e+06	1.83533e+06	1.65518e+06	1.5862e+06	1.50713e+06	1.42364e+06	859157	1.09283e+06	716273	1.70787e+06	3385.04	747763	554727	3385.04	541731
B4galt5	Q9JMK0	Beta-1,4-galactosyltransferase 5 OS=Mus musculus OX=10090 GN=B4galt5 PE=1 SV=2	3385.04	3385.04	3385.04	3385.04	3385.04	3385.04	3385.04	3385.04	3385.04	3385.04	3385.04	3385.04	3385.04	859265	421024	195778	494262
Babam1	Q3UI43	BRISC and BRCA1-A complex member 1 OS=Mus musculus OX=10090 GN=Babam1 PE=1 SV=1	5.05214e+06	5.27186e+06	4.58791e+06	4.81183e+06	3.16676e+06	2.8912e+06	4.62573e+06	4.22681e+06	4.51026e+06	5.21871e+06	5.02847e+06	5.15001e+06	3.68016e+06	4.78962e+06	8.05083e+06	4.58002e+06	4.5048e+06
Babam2	Q8K3W0	BRISC and BRCA1-A complex member 2 OS=Mus musculus OX=10090 GN=Babam2 PE=1 SV=2	8.90749e+06	9.54053e+06	8.41548e+06	1.0095e+07	8.72931e+06	8.94793e+06	7.28368e+06	7.92602e+06	8.34124e+06	9.31377e+06	9.3443e+06	1.04771e+07	3385.04	3.67731e+06	2.64273e+06	265110	4.25444e+06
Bad	Q61337	Bcl2-associated agonist of cell death OS=Mus musculus OX=10090 GN=Bad PE=1 SV=1	3.3333e+06	2.2617e+06	3.44283e+06	3.66534e+06	2.05071e+06	3.02799e+06	3.24365e+06	2.95205e+06	3.87796e+06	3.18085e+06	2.38049e+06	3.085e+06	4.70069e+06	4.19793e+06	5.3045e+06	5.10509e+06	3.03687e+06
Bag1	Q60739	BAG family molecular chaperone regulator 1 OS=Mus musculus OX=10090 GN=Bag1 PE=1 SV=3	1.69772e+07	1.58661e+07	8.76239e+06	1.67494e+07	1.60182e+07	1.55194e+07	1.71913e+07	1.35667e+07	1.60731e+07	1.73204e+07	1.79672e+07	1.58574e+07	1.62875e+07	1.05916e+07	1.75322e+07	1.3879e+07	1.20332e+07
Bag2	Q91YN9	BAG family molecular chaperone regulator 2 OS=Mus musculus OX=10090 GN=Bag2 PE=1 SV=1	5.0659e+06	4.99984e+06	4.77236e+06	4.96184e+06	4.6708e+06	4.98058e+06	4.51507e+06	4.23693e+06	5.09702e+06	4.98123e+06	4.94381e+06	4.48095e+06	2.44998e+06	2.23186e+06	2.56005e+06	2.02329e+06	1.51256e+06
Bag3	Q9JLV1	BAG family molecular chaperone regulator 3 OS=Mus musculus OX=10090 GN=Bag3 PE=1 SV=2	3385.04	3385.04	752899	471052	963453	736329	3385.04	246717	288551	3385.04	727029	649982	245620	1.02093e+07	2.74173e+06	2.37786e+07	2.31545e+06
Bag5	Q8CI32	BAG family molecular chaperone regulator 5 OS=Mus musculus OX=10090 GN=Bag5 PE=1 SV=1	3.64243e+06	3.46118e+06	3.03628e+06	4.31331e+06	3.26558e+06	3.1814e+06	3.46751e+06	2.94284e+06	4.5346e+06	5.37411e+06	5.10627e+06	5.4699e+06	7.80029e+06	7.2541e+06	7.77952e+06	3.4266e+06	7.33737e+06
Bag6	Q9Z1R2	Large proline-rich protein BAG6 OS=Mus musculus OX=10090 GN=Bag6 PE=1 SV=1	1.32834e+07	1.23826e+07	1.43231e+07	1.40231e+07	1.4267e+07	1.49338e+07	1.38673e+07	1.23279e+07	1.29222e+07	1.30401e+07	1.30061e+07	1.39181e+07	1.93394e+07	1.79764e+07	1.7039e+07	1.68482e+07	1.02005e+07
Baiap2	Q8BKX1	Brain-specific angiogenesis inhibitor 1-associated protein 2 OS=Mus musculus OX=10090 GN=Baiap2 PE=1 SV=2	2.84221e+07	2.60756e+07	2.84498e+07	2.6287e+07	2.57506e+07	2.56499e+07	2.60794e+07	2.84652e+07	2.52408e+07	2.87704e+07	2.11191e+07	2.72506e+07	4.34184e+07	4.19788e+07	4.81447e+07	4.50903e+07	3.81942e+07
Baiap2l1	Q9DBJ3	Brain-specific angiogenesis inhibitor 1-associated protein 2-like protein 1 OS=Mus musculus OX=10090 GN=Baiap2l1 PE=1 SV=1	1.51378e+06	1.54603e+06	1.32829e+06	1.58975e+06	1.46202e+06	1.60672e+06	1.31881e+06	1.52418e+06	917800	1.47765e+06	1.45675e+06	1.72482e+06	914376	659705	733206	598309	511815
Baiap2l2	Q80Y61	Brain-specific angiogenesis inhibitor 1-associated protein 2-like protein 2 OS=Mus musculus OX=10090 GN=Baiap2l2 PE=1 SV=1	384545	3385.04	596505	3385.04	510145	603541	425052	3385.04	553149	599466	3385.04	480106	712365	617173	885600	542067	692143
Bak1	O08734	Bcl-2 homologous antagonist/killer OS=Mus musculus OX=10090 GN=Bak1 PE=1 SV=3	1.11913e+06	785525	1.69133e+06	649352	1.96242e+06	2.06399e+06	1.87239e+06	2.39653e+06	1.05183e+06	1.29923e+06	1.62314e+06	3.24939e+06	1.46177e+06	2.1561e+06	2.95062e+06	1.52042e+06	1.42241e+06
Banf1	O54962	Barrier-to-autointegration factor OS=Mus musculus OX=10090 GN=Banf1 PE=1 SV=1	2.36947e+07	3.24809e+07	2.0347e+07	3.06687e+07	2.36267e+07	2.28925e+07	1.55944e+07	1.50146e+07	1.36798e+07	1.11752e+07	2.82686e+07	2.21957e+07	2.9813e+07	1.79483e+07	2.8328e+07	1.75475e+07	1.41397e+07
Bap18	Q9DCT6	Chromatin complexes subunit BAP18 OS=Mus musculus OX=10090 GN=Bap18 PE=1 SV=1	3385.04	3385.04	3385.04	3385.04	3385.04	3385.04	3385.04	3385.04	3385.04	3385.04	3385.04	3385.04	565676	505505	841875	515077	288100
Basp1	Q91XV3	Brain acid soluble protein 1 OS=Mus musculus OX=10090 GN=Basp1 PE=1 SV=3	2.02102e+07	2.09835e+07	1.53279e+07	2.88505e+07	2.47491e+07	2.37831e+07	2.38592e+07	1.8748e+07	2.0553e+07	2.65382e+07	2.74995e+07	2.23132e+07	1.63586e+06	4.08836e+06	7.91304e+06	4.17047e+06	788171
Bax	Q07813	Apoptosis regulator BAX OS=Mus musculus OX=10090 GN=Bax PE=1 SV=1	8.69893e+06	9.10431e+06	4.13378e+06	9.12295e+06	6.57688e+06	7.80245e+06	1.02977e+07	9.8668e+06	1.13337e+07	1.02667e+07	1.03957e+07	9.31613e+06	1.44238e+07	1.17127e+07	1.37689e+07	1.29388e+07	9.27239e+06
Baz1b	Q9Z277	Tyrosine-protein kinase BAZ1B OS=Mus musculus OX=10090 GN=Baz1b PE=1 SV=2	1.20832e+07	1.20058e+07	1.38756e+07	9.07836e+06	1.24268e+07	1.28367e+07	9.7871e+06	9.22925e+06	1.04138e+07	1.20773e+07	9.14047e+06	1.22265e+07	3385.04	3385.04	3385.04	3385.04	3385.04
Bbs2	Q9CWF6	Bardet-Biedl syndrome 2 protein homolog OS=Mus musculus OX=10090 GN=Bbs2 PE=1 SV=1	3385.04	3385.04	3385.04	3385.04	3385.04	3385.04	3385.04	2.64974e+06	3385.04	860214	3385.04	3385.04	3385.04	3385.04	3385.04	3385.04	3385.04
Bcam	Q9R069	Basal cell adhesion molecule OS=Mus musculus OX=10090 GN=Bcam PE=1 SV=1	5.63476e+07	5.76801e+07	5.16958e+07	5.17945e+07	5.42816e+07	5.42687e+07	3.90015e+07	4.13833e+07	4.6665e+07	4.82602e+07	6.1698e+07	8.39285e+07	9.35003e+07	7.20425e+07	1.13733e+08	1.00285e+08	8.84055e+07
Bcap29	Q61334	B-cell receptor-associated protein 29 OS=Mus musculus OX=10090 GN=Bcap29 PE=1 SV=1	2.22212e+07	2.17364e+07	1.88122e+07	1.85093e+07	1.88318e+07	2.21551e+07	1.64853e+07	1.79159e+07	1.39239e+07	1.69192e+07	1.78296e+07	1.62041e+07	1.53415e+06	2.88091e+06	1.91954e+06	2.12678e+06	2.29681e+06
Bcap31	Q61335	B-cell receptor-associated protein 31 OS=Mus musculus OX=10090 GN=Bcap31 PE=1 SV=4	1.457e+08	1.40837e+08	1.46537e+08	1.18107e+08	1.2252e+08	1.22427e+08	1.18479e+08	1.08926e+08	1.06354e+08	1.02796e+08	9.34268e+07	9.90073e+07	1.06912e+08	9.72533e+07	1.31478e+08	1.20235e+08	1.08873e+08
Bcar1	Q61140	Breast cancer anti-estrogen resistance protein 1 OS=Mus musculus OX=10090 GN=Bcar1 PE=1 SV=2	1.33109e+06	863770	744634	1.32482e+06	746477	729588	1.46503e+06	1.35999e+06	1.15209e+06	1.23689e+06	1.13642e+06	1.85969e+06	753740	777854	889492	335341	699916
Bcas2	Q9D287	Pre-mRNA-splicing factor SPF27 OS=Mus musculus OX=10090 GN=Bcas2 PE=1 SV=1	1.73659e+07	1.9416e+07	1.73373e+07	1.80408e+07	1.67849e+07	2.06787e+07	1.55876e+07	1.62536e+07	1.98595e+07	1.81535e+07	1.7095e+07	1.53711e+07	6.69777e+06	6.13879e+06	7.99084e+06	6.0399e+06	5.02475e+06
Bcas3	Q8CCN5	Breast carcinoma-amplified sequence 3 homolog OS=Mus musculus OX=10090 GN=Bcas3 PE=1 SV=2	252145	231274	336527	341352	334283	371195	297356	381184	332245	235686	207742	297825	3385.04	3385.04	3385.04	3385.04	3385.04
Bcat1	P24288	Branched-chain-amino-acid aminotransferase, cytosolic OS=Mus musculus OX=10090 GN=Bcat1 PE=1 SV=2	664565	701367	1.56321e+06	3.41068e+06	3.37633e+06	3.37883e+06	312810	3385.04	3385.04	135946	119904	3385.04	3385.04	3385.04	3385.04	3385.04	3385.04
Bcat2	O35855	Branched-chain-amino-acid aminotransferase, mitochondrial OS=Mus musculus OX=10090 GN=Bcat2 PE=1 SV=2	1.8835e+08	1.90396e+08	1.83968e+08	1.97498e+08	2.01028e+08	2.02908e+08	1.65013e+08	1.44216e+08	2.19214e+08	1.71892e+08	1.8371e+08	2.46264e+08	2.1435e+08	1.54352e+08	1.74071e+08	2.60874e+08	2.01051e+08
Bccip	Q9CWI3	BRCA2 and CDKN1A-interacting protein OS=Mus musculus OX=10090 GN=Bccip PE=1 SV=1	4.4082e+06	3.44885e+06	4.4291e+06	3.47486e+06	3.03158e+06	1.38171e+07	2.97117e+06	3.35547e+06	2.49102e+06	3.70049e+06	4.32731e+06	3.60938e+06	2.11765e+06	2.28305e+06	2.86306e+06	1.1499e+06	2.26728e+06
Bckdha	P50136	2-oxoisovalerate dehydrogenase subunit alpha, mitochondrial OS=Mus musculus OX=10090 GN=Bckdha PE=1 SV=1	1.31485e+08	1.20222e+08	1.25836e+08	1.20816e+08	1.23953e+08	1.09714e+08	1.24691e+08	2.03417e+08	2.04662e+08	1.35564e+08	1.17628e+08	1.18259e+08	7.77192e+07	9.88987e+07	8.77178e+07	7.92989e+07	1.27926e+08
Bckdhb	Q6P3A8	2-oxoisovalerate dehydrogenase subunit beta, mitochondrial OS=Mus musculus OX=10090 GN=Bckdhb PE=1 SV=2	6.045e+07	4.42856e+07	5.29908e+07	6.02564e+07	6.33288e+07	5.78719e+07	4.91976e+07	6.14497e+07	6.64668e+07	5.92406e+07	5.85474e+07	6.2548e+07	3.93203e+07	3.26711e+07	3.04832e+07	4.95229e+07	4.49477e+07
Bckdk	O55028	[3-methyl-2-oxobutanoate dehydrogenase [lipoamide]] kinase, mitochondrial OS=Mus musculus OX=10090 GN=Bckdk PE=1 SV=1	1.70732e+07	1.65522e+07	1.62465e+07	1.6356e+07	1.46608e+07	1.58581e+07	1.88336e+07	9.71217e+06	1.08514e+07	1.38261e+07	1.3459e+07	1.55523e+07	1.95661e+06	6.3048e+06	3.38197e+06	1.12467e+06	7.58473e+06
Bcl10	Q9Z0H7	B-cell lymphoma/leukemia 10 OS=Mus musculus OX=10090 GN=Bcl10 PE=1 SV=1	3385.04	3385.04	246335	3385.04	185293	466587	270708	200980	334103	3385.04	238488	234429	1.54161e+08	1.2282e+08	1.0246e+08	1.26458e+08	9.12887e+07
Bcl2l1	Q64373	Bcl-2-like protein 1 OS=Mus musculus OX=10090 GN=Bcl2l1 PE=1 SV=1	5.68348e+06	8.85333e+06	9.5349e+06	7.57405e+06	8.49369e+06	5.00356e+06	8.11876e+06	1.05013e+07	8.20685e+06	9.97575e+06	1.05078e+07	1.0649e+07	1.09441e+07	1.16818e+07	1.0632e+07	1.08045e+07	8.59048e+06
Bcl2l13	P59017	Bcl-2-like protein 13 OS=Mus musculus OX=10090 GN=Bcl2l13 PE=1 SV=2	3.94887e+07	4.40009e+07	5.33687e+07	4.61219e+07	4.84561e+07	4.59582e+07	5.84884e+07	5.63801e+07	6.96233e+07	4.15299e+07	4.60845e+07	5.95893e+07	6.80224e+07	4.83821e+07	7.50832e+07	6.21024e+07	3.95702e+07
Bcl2l2	P70345	Bcl-2-like protein 2 OS=Mus musculus OX=10090 GN=Bcl2l2 PE=1 SV=1	3385.04	3385.04	3385.04	3385.04	3385.04	3385.04	3385.04	3385.04	3385.04	3385.04	3385.04	3385.04	735664	407052	488451	135621	3385.04
Bcl7a	Q9CXE2	B-cell CLL/lymphoma 7 protein family member A OS=Mus musculus OX=10090 GN=Bcl7a PE=2 SV=1	2.22599e+06	2.23845e+06	2.65844e+06	3385.04	3385.04	2.76289e+06	3385.04	2.3674e+06	2.2239e+06	1.57414e+06	1.8947e+06	3385.04	1.82325e+06	1.84442e+06	2.26074e+06	1.69537e+06	1.70032e+06
Bclaf1	Q8K019	Bcl-2-associated transcription factor 1 OS=Mus musculus OX=10090 GN=Bclaf1 PE=1 SV=2	1.20362e+07	1.31983e+07	1.40649e+07	1.27116e+07	1.33509e+07	1.3803e+07	1.26374e+07	1.32774e+07	1.58991e+07	13905519	1.78802e+07	1.11918e+07	1.68086e+07	1.82741e+07	3.20005e+07	1.81247e+07	1.41427e+07
Bco2	Q99NF1	Beta,beta-carotene 9',10'-oxygenase OS=Mus musculus OX=10090 GN=Bco2 PE=1 SV=1	340835	530351	3385.04	535206	506489	3385.04	3385.04	310062	202472	350618	3385.04	3385.04	3385.04	3385.04	3385.04	3385.04	3385.04
Bcorl1	A2AQH4	BCL-6 corepressor-like protein 1 OS=Mus musculus OX=10090 GN=Bcorl1 PE=2 SV=1	3385.04	3385.04	129086	266577	3385.04	3385.04	3385.04	3385.04	3385.04	3385.04	244167	3385.04	3385.04	3385.04	3385.04	3385.04	3385.04
Bcs1l	Q9CZP5	Mitochondrial chaperone BCS1 OS=Mus musculus OX=10090 GN=Bcs1l PE=1 SV=1	6.51198e+07	7.03584e+07	6.80613e+07	7.76663e+07	7.79711e+07	6.95228e+07	7.11554e+07	4.81771e+07	8.25838e+07	9.03445e+07	7.8707e+07	8.6743e+07	2.52414e+07	2.21213e+07	2.31597e+07	2.70297e+07	1.85114e+07
Bdh1	Q80XN0	D-beta-hydroxybutyrate dehydrogenase, mitochondrial OS=Mus musculus OX=10090 GN=Bdh1 PE=1 SV=2	4.75425e+08	4.84529e+08	4.98724e+08	6.60178e+08	6.33683e+08	6.46596e+08	2.37297e+08	2.44286e+08	2.26357e+08	262968201	2.18743e+08	3.10389e+08	9.31116e+07	1.7621e+08	1.35047e+08	6.69712e+07	1.99165e+08
Bdh2	Q8JZV9	3-hydroxybutyrate dehydrogenase type 2 OS=Mus musculus OX=10090 GN=Bdh2 PE=1 SV=1	4.41229e+08	4.40872e+08	4.37206e+08	4.19555e+08	4.41027e+08	4.54311e+08	4.31825e+08	4.91405e+08	4.06616e+08	5.17998e+08	4.15323e+08	3.51154e+08	4.52989e+08	3.68492e+08	3.59552e+08	3.72224e+08	3.77602e+08
Becn1	O88597	Beclin-1 OS=Mus musculus OX=10090 GN=Becn1 PE=1 SV=3	2.92373e+06	3.12887e+06	3.73516e+06	2.82693e+06	2.94666e+06	3.35278e+06	1.10182e+07	9.6801e+06	1.40373e+07	9006831	1.15819e+07	1.19145e+07	3385.04	3385.04	3385.04	3385.04	3385.04
Bend7	Q8BSV3	BEN domain-containing protein 7 OS=Mus musculus OX=10090 GN=Bend7 PE=2 SV=1	3385.04	3385.04	3385.04	3385.04	3385.04	3385.04	3385.04	3385.04	3385.04	3385.04	3385.04	3385.04	4.01385e+06	4.70453e+06	3.69819e+06	3.89021e+06	5.92432e+06
Bet1	O35623	BET1 homolog OS=Mus musculus OX=10090 GN=Bet1 PE=1 SV=1	3385.04	3385.04	3385.04	3385.04	3385.04	3385.04	3385.04	3385.04	3385.04	3385.04	3385.04	3385.04	1.29895e+06	3385.04	3385.04	915213	738257
Bgn	P28653	Biglycan OS=Mus musculus OX=10090 GN=Bgn PE=1 SV=1	2.98302e+07	3.42942e+07	3.30949e+07	3.05394e+07	2.84213e+07	3.28198e+07	2.20005e+07	9.89406e+06	2.0217e+07	2.40253e+07	3.2133e+07	3.87064e+07	1.46865e+07	1.74001e+07	7.26889e+07	2.61373e+07	1.94496e+07
Bhmt	O35490	Betaine--homocysteine S-methyltransferase 1 OS=Mus musculus OX=10090 GN=Bhmt PE=1 SV=1	1.68768e+08	1.65462e+08	1.38374e+08	1.87393e+08	1.69007e+08	1.30405e+08	2.60445e+08	2.84968e+08	2.39762e+08	2.3236e+08	3.59021e+08	1.37121e+08	5.9366e+07	7.06898e+07	3.35381e+07	8.85419e+07	1.02061e+08
Bicd1	Q8BR07	Protein bicaudal D homolog 1 OS=Mus musculus OX=10090 GN=Bicd1 PE=1 SV=2	401630	424170	3385.04	362102	377153	428750	595221	397657	351787	399878	489256	625444	3385.04	3385.04	3385.04	3385.04	3385.04
Bicd2	Q921C5	Protein bicaudal D homolog 2 OS=Mus musculus OX=10090 GN=Bicd2 PE=1 SV=1	3.16687e+06	3.30086e+06	3.54479e+06	3.68349e+06	4.62216e+06	4.806e+06	3.73868e+06	1.79466e+06	3.92494e+06	4500642	4.3141e+06	4.23904e+06	357304	324714	672254	411686	232677
Bid	P70444	BH3-interacting domain death agonist OS=Mus musculus OX=10090 GN=Bid PE=1 SV=2	1.78156e+07	2.19926e+07	1.91027e+07	1.70566e+07	1.73477e+07	1.82727e+07	1.71199e+07	2.48854e+07	1.71058e+07	1.78092e+07	1.70121e+07	1.76095e+07	1.70676e+07	1.17303e+07	2.67422e+07	1.94512e+07	1.74376e+07
Bin1	O08539	Myc box-dependent-interacting protein 1 OS=Mus musculus OX=10090 GN=Bin1 PE=1 SV=1	2.00008e+07	1.67108e+07	1.67913e+07	7.79136e+06	5.67769e+06	5.64815e+06	1.77712e+07	1.71603e+07	1.41239e+07	1.05944e+07	1.5635e+07	1.14051e+07	4.51626e+06	3.76985e+06	6.00286e+06	4.28977e+06	4.15852e+06
Bin2	D3Z6Q9	Bridging integrator 2 OS=Mus musculus OX=10090 GN=Bin2 PE=1 SV=1	4.16012e+06	4.52098e+06	4.44359e+06	4.12252e+06	2.7084e+06	3.17298e+06	4.01134e+06	4.50739e+06	4.95097e+06	3.96461e+06	3.71597e+06	4.04272e+06	3385.04	3385.04	3385.04	3385.04	3385.04
Birc6	O88738	Baculoviral IAP repeat-containing protein 6 OS=Mus musculus OX=10090 GN=Birc6 PE=1 SV=2	6.40013e+07	6.17147e+07	6.2845e+07	7.96894e+07	7.42055e+07	7.40692e+07	3.94029e+07	3.86482e+07	3.50383e+07	4.10349e+07	3.2288e+07	4.07821e+07	6.43841e+06	6.06152e+06	1.05018e+07	6.11535e+06	5.44179e+06
Bles03	Q8VD62	UPF0696 protein C11orf68 homolog OS=Mus musculus OX=10090 GN=Bles03 PE=1 SV=2	4.10243e+06	4.57138e+06	1.98225e+06	4.65243e+06	4.28655e+06	2.81762e+06	5.02228e+06	1.77737e+07	4.76654e+06	4.62802e+06	5.6697e+06	5.59359e+06	458950	545282	999947	1.01513e+06	904645
Blk	P16277	Tyrosine-protein kinase Blk OS=Mus musculus OX=10090 GN=Blk PE=1 SV=4	3385.04	3385.04	3385.04	3385.04	3385.04	3385.04	3385.04	3385.04	3385.04	3385.04	3385.04	3385.04	3385.04	3385.04	3385.04	3385.04	3385.04
Blmh	Q8R016	Bleomycin hydrolase OS=Mus musculus OX=10090 GN=Blmh PE=1 SV=1	7.2634e+07	7.20857e+07	7.58821e+07	8.9858e+07	9.23885e+07	8.96358e+07	7.46841e+07	8.67002e+07	6.3497e+07	8.44593e+07	8.03389e+07	7.90074e+07	7.1944e+07	5.6165e+07	7.5697e+07	7.96779e+07	5.48319e+07
Bloc1s1	O55102	Biogenesis of lysosome-related organelles complex 1 subunit 1 OS=Mus musculus OX=10090 GN=Bloc1s1 PE=1 SV=2	1.17464e+06	1.2017e+06	2.4507e+06	2.56198e+06	2.48098e+06	2.52391e+06	1.28962e+06	1.16393e+06	1.19609e+06	1375192	1.33744e+06	1.5904e+06	3.37717e+06	2.50812e+06	2.35865e+06	2.88716e+06	734941
Bloc1s3	Q5U5M8	Biogenesis of lysosome-related organelles complex 1 subunit 3 OS=Mus musculus OX=10090 GN=Bloc1s3 PE=1 SV=1	3385.04	3385.04	3385.04	3385.04	3385.04	3385.04	3385.04	3385.04	3385.04	3385.04	3385.04	3385.04	1.58865e+08	1.1732e+08	1.35424e+08	1.24803e+08	9.7835e+07
Bloc1s4	Q8VED2	Biogenesis of lysosome-related organelles complex 1 subunit 4 OS=Mus musculus OX=10090 GN=Bloc1s4 PE=1 SV=1	3385.04	3385.04	674683	3385.04	580791	3385.04	3385.04	3385.04	3385.04	3385.04	3385.04	3385.04	1.82569e+06	1.35557e+06	2.24432e+06	1.34182e+06	1.41943e+06
Bloc1s5	Q8R015	Biogenesis of lysosome-related organelles complex 1 subunit 5 OS=Mus musculus OX=10090 GN=Bloc1s5 PE=1 SV=1	7.94049e+06	6.96833e+06	6.69963e+06	8.67581e+06	8.36635e+06	7.01927e+06	7.11669e+06	6.05507e+06	6.27624e+06	6.53383e+06	7.46787e+06	7.59445e+06	1.4894e+06	1.56673e+06	2.15082e+06	2.2215e+06	1.64888e+06
Blvra	Q9CY64	Biliverdin reductase A OS=Mus musculus OX=10090 GN=Blvra PE=1 SV=1	1.15516e+08	1.16452e+08	1.19627e+08	1.13274e+08	1.2323e+08	1.24234e+08	1.36685e+08	1.32496e+08	1.18478e+08	1.37086e+08	1.50021e+08	1.27739e+08	3.02112e+07	1.06775e+08	4.89458e+07	2.03856e+07	1.08272e+08
Blvrb	Q923D2	Flavin reductase (NADPH) OS=Mus musculus OX=10090 GN=Blvrb PE=1 SV=3	4.04841e+07	3.90912e+07	4.16458e+07	4.00008e+07	3.93485e+07	3.5984e+07	3.74084e+07	3.41746e+07	3.03737e+07	4.33341e+07	4.84612e+07	3.08004e+07	1.52733e+07	3.74874e+07	3.50317e+07	1.94806e+07	3.10054e+07
Bmp2k	Q91Z96	BMP-2-inducible protein kinase OS=Mus musculus OX=10090 GN=Bmp2k PE=1 SV=1	862083	877788	875956	683914	541477	3.16291e+06	916718	3.2092e+06	3.34602e+06	3.68176e+06	1.1805e+06	911026	3385.04	3385.04	3385.04	3385.04	3385.04
Bnip1	Q6QD59	Vesicle transport protein SEC20 OS=Mus musculus OX=10090 GN=Bnip1 PE=1 SV=1	3.03107e+06	2.92813e+06	2.96291e+06	2.22671e+06	2.27374e+06	2.51284e+06	1.54546e+06	1.92141e+06	2.16035e+06	1.89375e+06	1.68414e+06	2.05869e+06	3385.04	3385.04	3385.04	3385.04	3385.04
Bnip2	O54940	BCL2/adenovirus E1B 19 kDa protein-interacting protein 2 OS=Mus musculus OX=10090 GN=Bnip2 PE=1 SV=2	420126	3385.04	3385.04	276159	325750	447262	3385.04	3385.04	305392	3385.04	3385.04	3385.04	3385.04	3385.04	3385.04	3385.04	3385.04
Bnip3	O55003	BCL2/adenovirus E1B 19 kDa protein-interacting protein 3 OS=Mus musculus OX=10090 GN=Bnip3 PE=1 SV=1	2.67264e+06	2.50896e+06	2.66999e+06	1.94314e+06	2.29424e+06	2.45281e+06	2.23349e+06	2.23028e+06	2.11906e+06	2.27651e+06	2.56531e+06	2.19767e+06	7.51955e+06	7.19613e+06	7.25997e+06	8.48101e+06	5.34206e+06
Bnip3l	Q9Z2F7	BCL2/adenovirus E1B 19 kDa protein-interacting protein 3-like OS=Mus musculus OX=10090 GN=Bnip3l PE=1 SV=1	424758	432084	494653	526161	475155	395756	411821	422290	373858	419294	466259	528300	989364	543412	720652	1.05454e+06	586779
Bod1l	E9Q6J5	Biorientation of chromosomes in cell division protein 1-like 1 OS=Mus musculus OX=10090 GN=Bod1l PE=1 SV=1	460477	477904	312377	692988	812873	999434	899907	320372	951003	1.2903e+06	784928	3385.04	1.48439e+06	3385.04	1.46015e+06	1.65556e+06	1.08108e+06
Bola1	Q9D8S9	BolA-like protein 1 OS=Mus musculus OX=10090 GN=Bola1 PE=1 SV=1	1.30883e+07	1.25237e+07	1.59716e+07	9.47371e+06	1.22508e+07	1.27282e+07	1.66453e+07	2.08891e+07	1.70866e+07	1.77511e+07	1.95213e+07	1.75003e+07	1.05586e+07	8.23461e+06	9.03793e+06	8.35441e+06	1.01395e+07
Bola2	Q8BGS2	BolA-like protein 2 OS=Mus musculus OX=10090 GN=Bola2 PE=1 SV=1	8.88418e+06	8.16232e+06	7.30627e+06	7.10313e+06	8.01366e+06	7.81276e+06	9.05451e+06	8.67792e+06	1.23235e+07	9.44624e+06	1.08784e+07	9.72373e+06	6.88387e+06	9.22711e+06	7.98691e+06	6.02863e+06	9.1475e+06
Bola3	Q8CEI1	BolA-like protein 3 OS=Mus musculus OX=10090 GN=Bola3 PE=1 SV=1	1.70591e+07	1.79652e+07	1.76363e+07	1.62618e+07	1.61869e+07	1.69996e+07	1.55958e+07	1.67216e+07	1.80752e+07	1.91319e+07	1.90102e+07	1.95462e+07	2.65231e+07	1.75117e+07	2.39122e+07	3.1532e+07	2.00289e+07
Bop1	P97452	Ribosome biogenesis protein BOP1 OS=Mus musculus OX=10090 GN=Bop1 PE=1 SV=1	624240	704483	583194	638425	596880	607836	732697	827540	818986	869958	768903	680118	3385.04	3385.04	3385.04	3385.04	3385.04
Bpgm	P15327	Bisphosphoglycerate mutase OS=Mus musculus OX=10090 GN=Bpgm PE=1 SV=2	1.05436e+07	9.39369e+06	8.6373e+06	1.08306e+07	7.99117e+06	8.71995e+06	6.58198e+06	7.33356e+06	9.36066e+06	9.00462e+06	8.93792e+06	6.36003e+06	6.80951e+06	5.47309e+07	5.25982e+06	5.12367e+06	3.99486e+06
Bphl	Q8R164	Valacyclovir hydrolase OS=Mus musculus OX=10090 GN=Bphl PE=1 SV=1	6.58837e+08	6.58917e+08	6.49152e+08	6.91142e+08	7.03221e+08	7.26793e+08	6.70537e+08	6.59394e+08	6.12068e+08	6.74182e+08	5.50973e+08	5.05425e+08	2.1167e+08	4.35751e+08	2.68038e+08	1.96251e+08	5.38444e+08
Bpifa2	P07743	BPI fold-containing family A member 2 OS=Mus musculus OX=10090 GN=Bpifa2 PE=1 SV=1	264883	202526	314605	3385.04	182523	3385.04	3385.04	3385.04	121672	153712	157842	4.24486e+06	3385.04	3385.04	3385.04	3385.04	708221
Bpnt1	Q9Z0S1	3'(2'),5'-bisphosphate nucleotidase 1 OS=Mus musculus OX=10090 GN=Bpnt1 PE=1 SV=2	5.18841e+08	5.0228e+08	5.26271e+08	5.2749e+08	5.47304e+08	5.72317e+08	5.19891e+08	5.08717e+08	4.91179e+08	5.3615e+08	4.7547e+08	5.76243e+08	6.99457e+08	4.99164e+08	5.08745e+08	7.15496e+08	5.32183e+08
Bpnt2	Q80V26	Golgi-resident adenosine 3',5'-bisphosphate 3'-phosphatase OS=Mus musculus OX=10090 GN=Bpnt2 PE=1 SV=1	3.8535e+06	4.22554e+06	2.29912e+06	3.11244e+06	4.13343e+06	2.93572e+06	3.81543e+06	2.50721e+06	4.57059e+06	3.00504e+06	3.9541e+06	5.02595e+06	3.73968e+06	4.34053e+06	5.20822e+06	3.68924e+06	4.02143e+06
Braf	P28028	Serine/threonine-protein kinase B-raf OS=Mus musculus OX=10090 GN=Braf PE=1 SV=3	9.57573e+06	9.69008e+06	7.60229e+06	1.13709e+07	1.11787e+07	1.11472e+07	2.48605e+06	394095	1.91446e+06	1.88696e+06	1.71707e+06	1.50563e+06	3385.04	3385.04	3385.04	3385.04	3385.04
Brap	Q99MP8	BRCA1-associated protein OS=Mus musculus OX=10090 GN=Brap PE=1 SV=1	1.21901e+06	1.19814e+06	1.19739e+06	1.29416e+06	624898	987461	890179	883570	643628	819387	913908	1.05855e+06	2.33267e+06	1.28245e+06	2.35541e+06	2.07905e+06	2.14615e+06
Brawnin	Q8BTC1	Protein BRAWNIN OS=Mus musculus OX=10090 GN=Brawnin PE=1 SV=1	920284	902562	817361	642879	854248	815384	689175	698842	962542	831653	855029	696689	1.66848e+06	1.43899e+06	1.46945e+06	1.53476e+06	1.47652e+06
Brcc3	P46737	Lys-63-specific deubiquitinase BRCC36 OS=Mus musculus OX=10090 GN=Brcc3 PE=1 SV=1	3.70501e+07	3.91403e+07	3.75755e+07	4.07418e+07	3.71263e+07	3.64595e+07	4.02037e+07	4.06481e+07	3.74282e+07	4.13076e+07	3.97892e+07	4.15949e+07	2.32469e+07	2.89581e+07	2.53036e+07	2.01236e+07	2.95e+07
Brd2	Q7JJ13	Bromodomain-containing protein 2 OS=Mus musculus OX=10090 GN=Brd2 PE=1 SV=1	3385.04	267899	272753	286044	423886	385583	226638	457022	344083	239699	301272	398376	3385.04	3385.04	3385.04	3385.04	3385.04
Brd4	Q9ESU6	Bromodomain-containing protein 4 OS=Mus musculus OX=10090 GN=Brd4 PE=1 SV=2	2.70915e+06	2.85166e+06	1.74621e+06	1.80685e+06	2.33361e+06	2.45334e+06	3.11603e+06	1.86937e+06	2.19374e+06	2.34049e+06	2.59169e+06	2.86442e+06	1.65953e+06	1.34139e+06	2.82664e+06	1.96184e+06	1.05524e+06
Bri3bp	Q8BXV2	BRI3-binding protein OS=Mus musculus OX=10090 GN=Bri3bp PE=1 SV=1	1.72647e+06	1.72507e+06	1.32498e+06	1.23222e+06	1.10674e+06	1.67837e+06	953643	1.07743e+06	1.39418e+06	1.45557e+06	1.27077e+06	1.04326e+06	3.41317e+06	2.53437e+06	2.6375e+06	3.19037e+06	2.38559e+06
Brix1	Q9DCA5	Ribosome biogenesis protein BRX1 homolog OS=Mus musculus OX=10090 GN=Brix1 PE=1 SV=3	858375	929429	849270	937592	864862	978187	925484	1.05762e+06	1.10784e+06	876574	837751	995597	3385.04	3385.04	3385.04	3385.04	3385.04
Brk1	Q91VR8	Protein BRICK1 OS=Mus musculus OX=10090 GN=Brk1 PE=1 SV=1	8.73015e+06	7.98149e+06	8.97075e+06	8.14392e+06	9.11571e+06	9.61403e+06	8.37715e+06	8.36596e+06	9.56689e+06	7.89886e+06	8.53742e+06	1.02586e+07	8.11014e+06	5.69565e+06	8.64269e+06	8.3074e+06	5.45106e+06
Brox	Q8K2Q7	BRO1 domain-containing protein BROX OS=Mus musculus OX=10090 GN=Brox PE=1 SV=1	4.11584e+06	3.53708e+06	3.21904e+06	2.65238e+06	3.81656e+06	3.68132e+06	2.70547e+06	2.46883e+06	2.32346e+06	2.684e+06	2.98586e+06	2.52193e+06	3385.04	3385.04	3385.04	3385.04	3385.04
Bsdc1	Q80Y55	BSD domain-containing protein 1 OS=Mus musculus OX=10090 GN=Bsdc1 PE=1 SV=1	6.85651e+06	6.82118e+06	5.23499e+06	3.05713e+06	3.834e+06	3.26286e+06	5.76786e+06	8.28586e+06	5.1694e+06	6.82939e+06	5.73601e+06	4.85506e+06	3.74617e+06	2.80667e+06	3.17412e+06	1.9179e+06	3.42191e+06
Bsg	P18572	Basigin OS=Mus musculus OX=10090 GN=Bsg PE=1 SV=2	1.24681e+08	1.26105e+08	1.16541e+08	1.05349e+08	1.07758e+08	1.10945e+08	1.43066e+08	1.34327e+08	1.61701e+08	1.54077e+08	1.50649e+08	1.64503e+08	3.20811e+08	2.30988e+08	2.1948e+08	3.22516e+08	2.07052e+08
Bsnd	Q8VIM4	Barttin OS=Mus musculus OX=10090 GN=Bsnd PE=1 SV=3	3.91131e+07	3.70476e+07	3.44959e+07	4.05477e+07	3.81904e+07	3.5693e+07	3.57164e+07	3.73867e+07	2.71437e+07	3.41887e+07	3.91259e+07	4.7373e+07	5.03596e+07	4.22595e+07	5.04415e+07	5.11851e+07	5.67486e+07
Bspry	Q80YW5	B box and SPRY domain-containing protein OS=Mus musculus OX=10090 GN=Bspry PE=1 SV=1	1.22376e+07	1.20907e+07	1.26081e+07	1.43053e+07	1.26195e+07	1.35591e+07	8.59685e+06	9.52885e+06	1.01458e+07	1.04243e+07	1.01713e+07	1.39271e+07	6.91292e+06	8.40396e+06	5.36722e+06	3.84014e+06	1.14164e+07
Bst1	Q64277	ADP-ribosyl cyclase/cyclic ADP-ribose hydrolase 2 OS=Mus musculus OX=10090 GN=Bst1 PE=1 SV=1	2.08253e+06	1.77271e+06	2.08524e+06	4.23176e+06	3.16871e+06	4.04666e+06	411336	534638	992205	707475	1.69637e+06	6.10388e+06	2.45845e+06	2.04034e+06	3.02703e+06	2.60028e+06	2.82601e+06
Bst2	Q8R2Q8	Bone marrow stromal antigen 2 OS=Mus musculus OX=10090 GN=Bst2 PE=1 SV=1	5.4162e+06	4.70338e+06	5.17954e+06	7.28702e+06	7.30931e+06	8.0439e+06	5.32516e+06	3.37018e+06	7.52524e+06	4.01374e+06	6.14313e+06	4.38509e+06	2.43553e+06	3.44598e+06	4.5913e+06	1.25014e+06	2.85277e+06
Btbd9	Q8C726	BTB/POZ domain-containing protein 9 OS=Mus musculus OX=10090 GN=Btbd9 PE=1 SV=1	511656	647519	607902	416193	488424	675817	512840	3385.04	431258	611816	555218	477160	2.53322e+07	3.8427e+07	3.00682e+07	1.46167e+07	5.88894e+07
Btd	Q8CIF4	Biotinidase OS=Mus musculus OX=10090 GN=Btd PE=1 SV=2	1.05422e+07	1.30685e+07	1.25441e+07	1.26794e+07	1.33824e+07	1.24844e+07	9.01547e+06	8.71959e+06	9.37929e+06	9.16931e+06	7.58901e+06	1.05564e+07	1.56755e+07	8.91938e+06	1.26e+07	1.25566e+07	9.07531e+06
Btf3	Q64152	Transcription factor BTF3 OS=Mus musculus OX=10090 GN=Btf3 PE=1 SV=3	1.1138e+07	1.19851e+07	1.01043e+07	9.49192e+06	9.06966e+06	9.00242e+06	9.34789e+06	8.59563e+06	7.56915e+06	1.08381e+07	9.98386e+06	7.6676e+06	3.02054e+07	1.97474e+07	2.30908e+07	2.96472e+07	2.10637e+07
Btf3l4	Q9CQH7	Transcription factor BTF3 homolog 4 OS=Mus musculus OX=10090 GN=Btf3l4 PE=1 SV=1	1.03877e+07	1.01196e+07	7.11198e+06	5.96109e+06	9.71408e+06	3.62236e+06	1.11551e+07	9.70984e+06	5.70144e+06	7.89456e+06	4.40274e+06	9.79014e+06	2.34854e+07	1.86435e+07	1.78348e+07	2.25159e+07	1.12248e+07
Btnl9	Q8BJE2	Butyrophilin-like protein 9 OS=Mus musculus OX=10090 GN=Btnl9 PE=1 SV=1	821276	723519	944873	684866	713444	776984	757550	500109	552652	820222	732629	395251	3385.04	3385.04	3385.04	3385.04	3385.04
Btrc	Q3ULA2	F-box/WD repeat-containing protein 1A OS=Mus musculus OX=10090 GN=Btrc PE=1 SV=2	3385.04	372553	3385.04	3385.04	3385.04	3385.04	3385.04	3385.04	3385.04	3385.04	3385.04	306433	3385.04	3385.04	3385.04	3385.04	3385.04
Bub3	Q9WVA3	Mitotic checkpoint protein BUB3 OS=Mus musculus OX=10090 GN=Bub3 PE=1 SV=2	2.44269e+07	2.25305e+07	2.48484e+07	1.9961e+07	2.1758e+07	2.49507e+07	2.31758e+07	2.06284e+07	2.57898e+07	2.47338e+07	2.48646e+07	2.78036e+07	2.1853e+07	1.65332e+07	2.54534e+07	2.36774e+07	1.73404e+07
Bud31	Q6PGH1	Protein BUD31 homolog OS=Mus musculus OX=10090 GN=Bud31 PE=1 SV=2	4.3707e+06	4.13062e+06	4.71638e+06	4.43212e+06	3.60774e+06	2.1726e+06	3.81792e+06	5.01746e+06	3.2428e+06	3.35169e+06	4.1469e+06	4.63391e+06	5.20003e+06	7.37227e+06	9.55616e+06	4.82619e+06	6.24198e+06
Bzw1	Q9CQC6	Basic leucine zipper and W2 domain-containing protein 1 OS=Mus musculus OX=10090 GN=Bzw1 PE=1 SV=1	1.11196e+08	1.08121e+08	1.03975e+08	1.16907e+08	1.19287e+08	1.12207e+08	1.05136e+08	9.86463e+07	1.01912e+08	1.09294e+08	1.14763e+08	1.16369e+08	1.01947e+08	7.42591e+07	1.13557e+08	8.77783e+07	7.48473e+07
Bzw2	Q91VK1	Basic leucine zipper and W2 domain-containing protein 2 OS=Mus musculus OX=10090 GN=Bzw2 PE=1 SV=1	1.11214e+07	1.17169e+07	1.33705e+07	1.16279e+07	1.10509e+07	1.22219e+07	8.74747e+06	7.29349e+06	7.46893e+06	8.60094e+06	1.0116e+07	1.47525e+07	5.90382e+06	5.1667e+06	5.13996e+06	7.7205e+06	2.29182e+06
C1d	O35473	Nuclear nucleic acid-binding protein C1D OS=Mus musculus OX=10090 GN=C1d PE=1 SV=1	3385.04	3385.04	3385.04	3385.04	3385.04	3385.04	3385.04	3385.04	3385.04	3385.04	3385.04	3385.04	518853	448957	1.08789e+06	591696	559813
C1galt1	Q9JJ06	Glycoprotein-N-acetylgalactosamine 3-beta-galactosyltransferase 1 OS=Mus musculus OX=10090 GN=C1galt1 PE=1 SV=1	850965	905988	551495	1.11757e+06	649355	1.04034e+06	431698	333091	288248	447960	393993	324185	3385.04	3385.04	3385.04	3385.04	3385.04
C1galt1c1	Q9JMG2	C1GALT1-specific chaperone 1 OS=Mus musculus OX=10090 GN=C1galt1c1 PE=2 SV=1	1.12183e+07	1.19633e+07	1.34413e+07	1.11603e+07	1.1027e+07	1.23499e+07	2.11399e+06	2.2636e+06	5.202e+06	4.74988e+06	4.18656e+06	3.28766e+06	3385.04	3385.04	3385.04	3385.04	3385.04
C1qa	P98086	Complement C1q subcomponent subunit A OS=Mus musculus OX=10090 GN=C1qa PE=1 SV=2	1.71006e+06	1.89324e+06	1.94208e+06	2.0182e+06	1.90051e+06	2.33124e+06	1.78576e+06	2.08842e+06	1.37789e+06	2.33745e+06	2.15531e+06	2.92627e+06	3385.04	3385.04	3385.04	3385.04	3385.04
C1qb	P14106	Complement C1q subcomponent subunit B OS=Mus musculus OX=10090 GN=C1qb PE=1 SV=2	375220	188386	160547	3385.04	192135	216112	503027	621734	669527	259608	216570	1.18894e+06	1.09708e+06	1.84453e+06	4.86128e+06	1.68123e+06	696398
C1qbp	O35658	Complement component 1 Q subcomponent-binding protein, mitochondrial OS=Mus musculus OX=10090 GN=C1qbp PE=1 SV=1	7.64003e+07	7.62934e+07	8.22159e+07	9.12324e+07	8.37945e+07	9.68036e+07	1.1792e+08	1.2941e+08	1.08545e+08	1.09369e+08	1.08299e+08	8.41644e+07	1.50259e+08	1.10119e+08	1.16015e+08	1.44305e+08	1.1232e+08
C1qc	Q02105	Complement C1q subcomponent subunit C OS=Mus musculus OX=10090 GN=C1qc PE=1 SV=2	371650	224364	182018	3385.04	194464	818271	421319	366209	212626	242296	229636	912006	3385.04	3385.04	3385.04	3385.04	3385.04
C1qtnf3	Q9ES30	Complement C1q tumor necrosis factor-related protein 3 OS=Mus musculus OX=10090 GN=C1qtnf3 PE=2 SV=1	4.42593e+06	3.74475e+06	3.99926e+06	6.81456e+06	8.03926e+06	8.27147e+06	407654	3385.04	438861	3385.04	3385.04	3385.04	3385.04	3385.04	3385.04	3385.04	3385.04
C1qtnf5	Q8K479	Complement C1q tumor necrosis factor-related protein 5 OS=Mus musculus OX=10090 GN=C1qtnf5 PE=1 SV=1	3385.04	3385.04	145598	3385.04	3385.04	3385.04	3385.04	3385.04	3385.04	3385.04	3385.04	3385.04	3385.04	3385.04	3385.04	3385.04	3385.04
C2	P21180	Complement C2 OS=Mus musculus OX=10090 GN=C2 PE=1 SV=2	3385.04	3385.04	3385.04	3385.04	3385.04	3385.04	3385.04	3385.04	3385.04	3385.04	3385.04	3385.04	309870	341638	868475	3385.04	462019
C2cd2	E9Q3C1	C2 domain-containing protein 2 OS=Mus musculus OX=10090 GN=C2cd2 PE=1 SV=1	1.16286e+06	1.20554e+06	1.16958e+06	1.23856e+06	1.26126e+06	1.12121e+06	1.21169e+06	1.34061e+06	1.12699e+06	1.20325e+06	1.14597e+06	1.26448e+06	3385.04	470640	3385.04	3385.04	530343
C2cd2l	Q80X80	Phospholipid transfer protein C2CD2L OS=Mus musculus OX=10090 GN=C2cd2l PE=1 SV=3	1.95772e+07	1.89668e+07	1.67899e+07	1.14751e+07	1.34497e+07	1.44073e+07	2.16623e+07	1.54351e+07	1.8173e+07	2.07299e+07	2.30467e+07	1.61905e+07	2.72074e+07	2.55521e+07	2.06876e+07	2.55849e+07	2.11639e+07
C3	P01027	Complement C3 OS=Mus musculus OX=10090 GN=C3 PE=1 SV=3	2.81685e+08	2.77751e+08	2.90096e+08	2.91498e+08	3.02537e+08	3.16892e+08	2.39547e+08	2.23936e+08	2.9134e+08	2.25248e+08	2.45595e+08	4.05818e+08	3.51771e+08	6.19443e+08	3.79269e+08	3.52339e+08	3.03292e+08
C4b	P01029	Complement C4-B OS=Mus musculus OX=10090 GN=C4b PE=1 SV=3	2.62909e+07	2.57902e+07	2.68281e+07	1.82927e+07	2.19551e+07	2.21254e+07	3.55141e+07	3.92963e+07	1.82358e+07	3.41853e+07	2.11495e+07	4.53919e+07	2.7396e+07	5.55163e+07	2.803e+07	2.47811e+07	2.9075e+07
C4bpa	P08607	C4b-binding protein OS=Mus musculus OX=10090 GN=C4bpa PE=1 SV=3	2.9194e+06	2.11332e+06	2.38639e+06	2.94814e+06	1.95144e+06	2.04142e+06	8.78163e+06	9.79284e+06	571663	6.35577e+06	3.63474e+06	6.7724e+06	6.99013e+06	4.32918e+06	2.59541e+06	5.12297e+06	5.04884e+06
C5	P06684	Complement C5 OS=Mus musculus OX=10090 GN=C5 PE=1 SV=2	3.27897e+06	2.77947e+06	3.63872e+06	2.08926e+06	2.32904e+06	2.08084e+06	875046	594579	4.02281e+06	191778	484975	2.22447e+06	3385.04	1.8669e+06	156133	3385.04	3385.04
C6.1al	Q7M757	Lys-63-specific deubiquitinase BRCC36-like OS=Mus musculus OX=10090 GN=C6.1al PE=2 SV=1	1.71818e+06	1.70922e+06	1.44276e+06	2.00364e+06	1.96106e+06	1.56116e+06	1.71876e+06	1.38912e+06	2.00704e+06	1.89709e+06	2.32694e+06	2.26934e+06	3385.04	3385.04	3385.04	3385.04	3385.04
C8a	Q8K182	Complement component C8 alpha chain OS=Mus musculus OX=10090 GN=C8a PE=1 SV=1	411282	498831	533287	244603	441754	383405	3385.04	3385.04	3385.04	3385.04	3385.04	3385.04	3385.04	3385.04	3385.04	3385.04	3385.04
C8b	Q8BH35	Complement component C8 beta chain OS=Mus musculus OX=10090 GN=C8b PE=1 SV=1	436590	620236	510945	298044	646153	497279	3385.04	3385.04	3385.04	3385.04	3385.04	157932	3385.04	3385.04	3385.04	3385.04	3385.04
C8g	Q8VCG4	Complement component C8 gamma chain OS=Mus musculus OX=10090 GN=C8g PE=1 SV=1	782368	883821	634396	845672	903284	639017	555263	391633	273533	476626	229246	516498	3385.04	3385.04	3385.04	3385.04	3385.04
C9	P06683	Complement component C9 OS=Mus musculus OX=10090 GN=C9 PE=1 SV=2	2.73082e+06	2.88396e+06	3.36247e+06	2.72914e+06	1.83911e+06	2.93193e+06	718387	375318	772525	711675	654813	1.43144e+06	1.31456e+06	1.86739e+06	1.11752e+06	1.90493e+06	827799
Ca1	P13634	Carbonic anhydrase 1 OS=Mus musculus OX=10090 GN=Ca1 PE=1 SV=4	1.26673e+07	1.67158e+07	1.56339e+07	1.00785e+07	8.86184e+06	9.0318e+06	2.19227e+06	4.7049e+06	7.27423e+06	8.90508e+06	5.39549e+06	1.87044e+06	1.58635e+07	3.18708e+07	6.27581e+06	9.66179e+06	7.63414e+06
Ca12	Q8CI85	Carbonic anhydrase 12 OS=Mus musculus OX=10090 GN=Ca12 PE=1 SV=1	3.83358e+07	3.60531e+07	3.70585e+07	2.70307e+07	7.92158e+07	2.6154e+07	5.04803e+07	8.81018e+07	4.40072e+07	4.77227e+07	3.9229e+07	5.07327e+07	8.24898e+07	4.97886e+07	4.64118e+07	9.62253e+07	4.07865e+07
Ca13	Q9D6N1	Carbonic anhydrase 13 OS=Mus musculus OX=10090 GN=Ca13 PE=1 SV=1	3385.04	171785	3385.04	3385.04	3385.04	3385.04	204476	239012	3385.04	234302	267151	267882	3385.04	3385.04	3385.04	3385.04	3385.04
Ca14	Q9WVT6	Carbonic anhydrase 14 OS=Mus musculus OX=10090 GN=Ca14 PE=1 SV=1	1.46258e+07	1.34179e+07	1.27657e+07	1.07665e+07	1.18326e+07	1.04492e+07	1.98402e+07	2.11664e+07	2.21413e+07	2.10926e+07	1.8838e+07	2.65823e+07	1.59164e+07	1.39215e+07	1.67971e+07	1.73074e+07	1.48102e+07
Ca15	Q99N23	Carbonic anhydrase 15 OS=Mus musculus OX=10090 GN=Ca15 PE=1 SV=1	1.22757e+07	1.52467e+07	1.50346e+07	1.55361e+07	1.20123e+07	1.38996e+07	1.9079e+07	1.57141e+07	1.85617e+07	1.72541e+07	1.91374e+07	1.44431e+07	1.16463e+07	1.46091e+07	1.04213e+07	1.65994e+07	8.80632e+06
Ca2	P00920	Carbonic anhydrase 2 OS=Mus musculus OX=10090 GN=Ca2 PE=1 SV=4	4.93863e+08	4.56103e+08	4.81645e+08	4.28815e+08	4.37997e+08	4.67016e+08	7.00925e+08	6.97647e+08	6.10852e+08	6.64644e+08	6.44566e+08	7.44624e+08	1.1713e+09	8.80135e+08	8.83988e+08	1.2034e+09	8.96342e+08
Ca3	P16015	Carbonic anhydrase 3 OS=Mus musculus OX=10090 GN=Ca3 PE=1 SV=3	6.45041e+07	5.95958e+07	6.65205e+07	4.46111e+07	4.61333e+07	4.39842e+07	5.4153e+07	4.60491e+07	3.58652e+07	5.75909e+07	5.52988e+07	3.30175e+07	3.12899e+07	4.58875e+07	4.17137e+07	4.00294e+07	4.15146e+07
Ca4	Q64444	Carbonic anhydrase 4 OS=Mus musculus OX=10090 GN=Ca4 PE=1 SV=1	2.64915e+07	2.6102e+07	2.56706e+07	3.13121e+07	3.33164e+07	3.37492e+07	1.88847e+07	1.89238e+07	2.20466e+07	2.14802e+07	2.15202e+07	3.68947e+07	3.59086e+07	1.64887e+07	2.04344e+07	3.38342e+07	1.85285e+07
Ca5a	P23589	Carbonic anhydrase 5A, mitochondrial OS=Mus musculus OX=10090 GN=Ca5a PE=1 SV=2	529773	546100	571093	452132	821380	924944	443124	1.25466e+06	848713	417120	443261	886030	645483	3385.04	3385.04	734535	541696
Ca5b	Q9QZA0	Carbonic anhydrase 5B, mitochondrial OS=Mus musculus OX=10090 GN=Ca5b PE=1 SV=2	3.10322e+07	2.944e+07	3.15678e+07	3.01143e+07	2.84577e+07	3.67213e+07	6.01999e+07	5.89035e+07	4.67724e+07	5.95228e+07	6.15354e+07	6.00769e+07	4.75702e+07	5.57974e+07	4.90404e+07	4.92393e+07	4.38329e+07
Ca9	Q8VHB5	Carbonic anhydrase 9 OS=Mus musculus OX=10090 GN=Ca9 PE=2 SV=2	825854	509243	511123	563762	484967	503392	894801	595793	1.22514e+06	552537	479567	420210	836697	94073.7	1.07301e+06	1.26688e+06	615762
Cab39	Q06138	Calcium-binding protein 39 OS=Mus musculus OX=10090 GN=Cab39 PE=1 SV=2	6.78998e+07	6.99428e+07	6.79894e+07	7.30785e+07	7.02379e+07	7.15745e+07	8.18714e+07	5.40571e+07	6.99964e+07	77296858	6.44805e+07	7.6268e+07	5.99168e+07	6.40395e+07	6.51387e+07	4.7776e+07	5.94607e+07
Cab39l	Q9DB16	Calcium-binding protein 39-like OS=Mus musculus OX=10090 GN=Cab39l PE=1 SV=3	9.67636e+06	1.31656e+07	7.9632e+06	1.11441e+07	1.41403e+07	1.34655e+07	1.17265e+07	1.02094e+07	9.90437e+06	1.07035e+07	1.90497e+07	1.91445e+07	8.13765e+06	7.9606e+06	8.42024e+06	8.13515e+06	1.04569e+07
Cacfd1	Q8BG21	Calcium channel flower homolog OS=Mus musculus OX=10090 GN=Cacfd1 PE=1 SV=1	3385.04	3385.04	3385.04	3385.04	3385.04	3385.04	3385.04	3385.04	3385.04	3385.04	3385.04	3385.04	3385.04	311470	3385.04	543826	3385.04
Cacna2d1	O08532	Voltage-dependent calcium channel subunit alpha-2/delta-1 OS=Mus musculus OX=10090 GN=Cacna2d1 PE=1 SV=1	9.92913e+06	9.0562e+06	8.49225e+06	4.95807e+06	4.32058e+06	7.87641e+06	3.30998e+06	4.42259e+06	2.9651e+06	2.92733e+06	5.69428e+06	4.77647e+06	5.01761e+06	2.78526e+06	1.03932e+07	4.39744e+06	2.92865e+06
Cacybp	Q9CXW3	Calcyclin-binding protein OS=Mus musculus OX=10090 GN=Cacybp PE=1 SV=1	2.01396e+07	1.79429e+07	1.99363e+07	2.06389e+07	2.07794e+07	2.03488e+07	1.20437e+07	1.08973e+07	9.79687e+06	1.48977e+07	9.75063e+06	9.26047e+06	1.79175e+07	1.49033e+07	2.06146e+07	1.77747e+07	1.26052e+07
Cad	B2RQC6	CAD protein OS=Mus musculus OX=10090 GN=Cad PE=1 SV=1	4.69523e+07	5.20729e+07	4.77642e+07	5.45356e+07	5.69314e+07	6.07518e+07	6.45798e+07	5.56004e+07	7.6649e+07	7.51162e+07	7.24617e+07	6.61654e+07	3385.04	352685	3385.04	3385.04	461058
Cadm1	Q8R5M8	Cell adhesion molecule 1 OS=Mus musculus OX=10090 GN=Cadm1 PE=1 SV=2	1.39579e+07	1.39521e+07	1.33096e+07	1.24128e+07	1.23118e+07	1.04562e+07	4.32495e+06	5.02137e+06	7.04578e+06	6.9766e+06	7.36467e+06	8.11835e+06	1.05457e+07	4.96147e+06	8.40957e+06	8.35741e+06	5.68551e+06
Cadm4	Q8R464	Cell adhesion molecule 4 OS=Mus musculus OX=10090 GN=Cadm4 PE=1 SV=1	1.90056e+06	1.22553e+06	2.48981e+06	1.87261e+06	1.91328e+06	2.43297e+06	3.27889e+06	3.47457e+06	2.86015e+06	4.13401e+06	3.31578e+06	3.72354e+06	5.94762e+06	4.87371e+06	4.20791e+06	5.13946e+06	3.82261e+06
Calb1	P12658	Calbindin OS=Mus musculus OX=10090 GN=Calb1 PE=1 SV=2	3.92239e+08	3.93355e+08	3.96011e+08	2.89347e+08	2.88515e+08	2.86564e+08	1.1053e+09	1.12717e+09	1.29741e+09	1.00618e+09	8.27991e+08	9.20168e+08	1.00064e+09	8.23601e+08	9.25783e+08	1.0477e+09	8.65435e+08
Calcoco1	Q8CGU1	Calcium-binding and coiled-coil domain-containing protein 1 OS=Mus musculus OX=10090 GN=Calcoco1 PE=1 SV=2	3385.04	3385.04	3385.04	3385.04	3385.04	3385.04	3385.04	3385.04	3385.04	3385.04	3385.04	3385.04	406414	3385.04	224151	603234	238185
Calcrl	Q9R1W5	Calcitonin gene-related peptide type 1 receptor OS=Mus musculus OX=10090 GN=Calcrl PE=1 SV=2	3385.04	459934	512339	3385.04	3385.04	366701	373366	3385.04	458838	313107	3385.04	497894	647794	1.00239e+06	1.08918e+06	589368	717446
Calhm6	Q8C9E8	Calcium homeostasis modulator protein 6 OS=Mus musculus OX=10090 GN=Calhm6 PE=2 SV=1	3385.04	3385.04	3385.04	3385.04	3385.04	3385.04	3385.04	3385.04	3385.04	3385.04	3385.04	3385.04	3385.04	826219	356365	3385.04	649781
Calm2	P0DP27	Calmodulin-2 OS=Mus musculus OX=10090 GN=Calm2 PE=1 SV=1	3.14399e+08	3.28106e+08	3.47048e+08	3.27217e+08	3.1946e+08	3.0274e+08	3.31676e+08	3.10971e+08	3.37378e+08	3.09935e+08	3.61955e+08	3.35227e+08	9.0933e+08	5.33139e+08	8.74817e+08	9.70953e+08	4.52839e+08
Calml4	Q91WQ9	Calmodulin-like protein 4 OS=Mus musculus OX=10090 GN=Calml4 PE=1 SV=2	3.08897e+07	3.25275e+07	4.74576e+07	4.37994e+07	3.20955e+07	3.52166e+07	4.29863e+07	4.80628e+07	3.77306e+07	4.00049e+07	3.54069e+07	4.4393e+07	4.05716e+07	2.91374e+07	3.4387e+07	3.73378e+07	3.27343e+07
Calr	P14211	Calreticulin OS=Mus musculus OX=10090 GN=Calr PE=1 SV=1	6.8578e+08	6.60087e+08	6.86635e+08	7.48673e+08	8.16708e+08	7.75055e+08	4.87589e+08	4.58422e+08	5.04301e+08	4.88685e+08	4.99189e+08	5.34746e+08	1.02018e+09	6.2043e+08	1.12713e+09	1.08587e+09	6.67748e+08
Calu	O35887	Calumenin OS=Mus musculus OX=10090 GN=Calu PE=1 SV=1	3.34209e+07	3.40108e+07	3.48011e+07	2.38621e+07	2.37676e+07	2.40755e+07	3.20841e+07	2.77649e+07	3.13527e+07	2.63013e+07	3.14287e+07	3.19138e+07	5.50085e+07	4.69989e+07	6.61846e+07	4.62679e+07	4.56337e+07
Camk1	Q91YS8	Calcium/calmodulin-dependent protein kinase type 1 OS=Mus musculus OX=10090 GN=Camk1 PE=1 SV=1	4.32678e+06	2.19615e+06	2.29664e+06	3.77183e+06	1.50827e+06	1.43022e+06	5.43929e+06	3.63124e+06	4.26127e+06	4.06314e+06	4.15431e+06	5.47385e+06	4.75454e+06	4.81918e+06	6.29669e+06	5.61741e+06	2.0203e+06
Camk1d	Q8BW96	Calcium/calmodulin-dependent protein kinase type 1D OS=Mus musculus OX=10090 GN=Camk1d PE=1 SV=2	3385.04	107390	3385.04	131417	3385.04	3385.04	125235	3385.04	3385.04	3385.04	158217	3385.04	3385.04	3385.04	3385.04	3385.04	3385.04
Camk2d	Q6PHZ2	Calcium/calmodulin-dependent protein kinase type II subunit delta OS=Mus musculus OX=10090 GN=Camk2d PE=1 SV=1	1.78959e+07	1.87804e+07	1.91578e+07	1.70928e+07	1.70507e+07	1.71897e+07	2.00732e+07	1.81337e+07	2.50737e+07	2.07664e+07	2.33896e+07	2.76018e+07	2.76098e+06	1.21514e+07	6.42352e+06	1.49001e+06	1.59868e+07
Camk2g	Q923T9	Calcium/calmodulin-dependent protein kinase type II subunit gamma OS=Mus musculus OX=10090 GN=Camk2g PE=1 SV=1	1.599e+07	1.68184e+07	1.46979e+07	1.65985e+07	1.72806e+07	1.64607e+07	1.91146e+07	1.41416e+07	1.8092e+07	1.68131e+07	1.73653e+07	1.83289e+07	3385.04	1.02118e+06	688755	562630	2.07452e+06
Camlg	P49070	Calcium signal-modulating cyclophilin ligand OS=Mus musculus OX=10090 GN=Camlg PE=1 SV=2	161184	3385.04	284605	347461	342437	309207	3385.04	188232	329839	3385.04	246340	435147	3385.04	3385.04	3385.04	3385.04	3385.04
Camp	P51437	Cathelicidin antimicrobial peptide OS=Mus musculus OX=10090 GN=Camp PE=1 SV=2	288560	300486	275857	3385.04	293835	518574	3385.04	3385.04	186763	3385.04	2.45311e+06	1.23822e+06	3385.04	702627	5.2356e+06	272533	3385.04
Camsap3	Q80VC9	Calmodulin-regulated spectrin-associated protein 3 OS=Mus musculus OX=10090 GN=Camsap3 PE=1 SV=1	1.35111e+06	1.157e+06	1.42983e+06	1.0787e+06	1.18779e+06	1.56221e+06	1.16689e+06	1.35893e+06	1.03282e+06	1.27918e+06	1.13653e+06	1.11228e+06	3385.04	281122	3385.04	3385.04	439650
Camta2	Q80Y50	Calmodulin-binding transcription activator 2 OS=Mus musculus OX=10090 GN=Camta2 PE=2 SV=1	3.24945e+06	2.94151e+06	3.53634e+06	4.04863e+06	3.91878e+06	4.21186e+06	3.2722e+06	3.43979e+06	2.57019e+06	3513604	3.38747e+06	3.52016e+06	3385.04	3385.04	3385.04	3385.04	3385.04
Cand1	Q6ZQ38	Cullin-associated NEDD8-dissociated protein 1 OS=Mus musculus OX=10090 GN=Cand1 PE=1 SV=2	3.14754e+08	3.06881e+08	3.11868e+08	3.16271e+08	3.24523e+08	3.2241e+08	2.9927e+08	3.01541e+08	2.88209e+08	3.0368e+08	3.04405e+08	3.11548e+08	1.0693e+08	2.11091e+08	1.90047e+08	4.86391e+07	1.93614e+08
Cand2	Q6ZQ73	Cullin-associated NEDD8-dissociated protein 2 OS=Mus musculus OX=10090 GN=Cand2 PE=1 SV=2	2.51105e+07	2.58553e+07	2.62161e+07	2.05504e+07	2.0964e+07	2.41518e+07	3.39133e+07	3.2681e+07	2.52891e+07	33244508	3.3541e+07	3.05305e+07	3385.04	3385.04	3385.04	3385.04	3385.04
Cant1	Q8VCF1	Soluble calcium-activated nucleotidase 1 OS=Mus musculus OX=10090 GN=Cant1 PE=2 SV=1	430545	371999	459109	401936	491307	349672	293354	424219	313236	375038	3385.04	500249	3385.04	3385.04	3385.04	3385.04	3385.04
Canx	P35564	Calnexin OS=Mus musculus OX=10090 GN=Canx PE=1 SV=1	3.13502e+08	3.04949e+08	3.10502e+08	3.76644e+08	3.92869e+08	3.69385e+08	2.5686e+08	2.44675e+08	2.50465e+08	2.52205e+08	2.27883e+08	2.47625e+08	4.52308e+08	3.08883e+08	4.48247e+08	4.75061e+08	3.40561e+08
Cap1	P40124	Adenylyl cyclase-associated protein 1 OS=Mus musculus OX=10090 GN=Cap1 PE=1 SV=4	1.45015e+08	1.42231e+08	1.35921e+08	1.35151e+08	1.14832e+08	1.34153e+08	1.29426e+08	1.34552e+08	1.48355e+08	1.30583e+08	1.42372e+08	1.86458e+08	1.88187e+08	1.53486e+08	2.16226e+08	1.9598e+08	1.4751e+08
Capg	P24452	Macrophage-capping protein OS=Mus musculus OX=10090 GN=Capg PE=1 SV=2	1.41445e+07	1.35659e+07	1.73943e+07	1.54996e+07	1.79039e+07	1.63182e+07	2.6089e+07	3.01762e+07	3.04427e+07	2.17591e+07	2.40814e+07	2.97034e+07	6.19149e+07	9.41889e+07	1.08775e+08	6.89107e+07	1.37789e+08
Capn1	O35350	Calpain-1 catalytic subunit OS=Mus musculus OX=10090 GN=Capn1 PE=1 SV=1	1.05884e+08	1.06492e+08	1.07843e+08	1.00905e+08	1.07181e+08	1.2822e+08	1.08702e+08	9.23158e+07	1.01399e+08	9.66827e+07	1.15993e+08	1.17968e+08	5.70964e+07	1.20692e+08	6.59302e+07	4.44493e+07	1.45452e+08
Capn2	O08529	Calpain-2 catalytic subunit OS=Mus musculus OX=10090 GN=Capn2 PE=1 SV=4	8.24418e+07	8.21082e+07	6.44455e+07	8.8142e+07	8.59919e+07	7.91916e+07	8.23989e+07	7.31445e+07	9.41467e+07	9.02945e+07	1.00076e+08	1.06347e+08	9.57039e+07	1.1088e+08	1.31782e+08	1.07552e+08	1.00373e+08
Capn5	O08688	Calpain-5 OS=Mus musculus OX=10090 GN=Capn5 PE=1 SV=1	3385.04	3385.04	219701	3385.04	3385.04	3385.04	191693	3385.04	3385.04	3385.04	3385.04	488280	3385.04	3385.04	3385.04	3385.04	3385.04
Capns1	O88456	Calpain small subunit 1 OS=Mus musculus OX=10090 GN=Capns1 PE=1 SV=1	4.2108e+07	4.23571e+07	4.16943e+07	4.84458e+07	4.6827e+07	4.87818e+07	3.65941e+07	4.16974e+07	4.71687e+07	4.38198e+07	4.86336e+07	6.33836e+07	8.1425e+07	6.38761e+07	8.89546e+07	7.5575e+07	5.57818e+07
Caprin1	Q60865	Caprin-1 OS=Mus musculus OX=10090 GN=Caprin1 PE=1 SV=2	4.5377e+07	4.59761e+07	4.67665e+07	4.82892e+07	4.68155e+07	6.33237e+07	3.90354e+07	3.94603e+07	4.17927e+07	3.62063e+07	4.00742e+07	4.03273e+07	8.12926e+07	4.9573e+07	7.22684e+07	8.73102e+07	5.01759e+07
Capza1	P47753	F-actin-capping protein subunit alpha-1 OS=Mus musculus OX=10090 GN=Capza1 PE=1 SV=4	1.92398e+07	1.91553e+07	1.84782e+07	1.90367e+07	1.72508e+07	1.93516e+07	1.63615e+07	1.43889e+07	1.40661e+07	1.25641e+07	1.49202e+07	1.88032e+07	2.17956e+07	1.89465e+07	3.16026e+07	2.05824e+07	1.4465e+07
Capza2	P47754	F-actin-capping protein subunit alpha-2 OS=Mus musculus OX=10090 GN=Capza2 PE=1 SV=3	1.03596e+08	9.8567e+07	8.75695e+07	8.20244e+07	9.64508e+07	8.84843e+07	9.80987e+07	7.70347e+07	8.33394e+07	9.55721e+07	9.34091e+07	1.02292e+08	8.72172e+07	8.79354e+07	1.15334e+08	1.14188e+08	7.09261e+07
Capzb	P47757	F-actin-capping protein subunit beta OS=Mus musculus OX=10090 GN=Capzb PE=1 SV=3	7.89058e+07	8.85752e+07	8.52815e+07	8.51361e+07	8.79546e+07	8.35326e+07	7.94989e+07	8.51185e+07	8.29878e+07	8.57361e+07	8.46616e+07	1.01948e+08	9.13762e+07	8.36964e+07	1.26928e+08	1.04382e+08	7.74155e+07
Card19	Q9D1I2	Caspase recruitment domain-containing protein 19 OS=Mus musculus OX=10090 GN=Card19 PE=1 SV=1	1.12595e+07	1.20214e+07	1.1441e+07	1.06387e+07	8.32358e+06	9.99252e+06	1.20476e+07	9.58038e+06	1.33539e+07	1.14721e+07	1.29612e+07	1.48107e+07	7.03394e+06	1.30292e+07	1.01273e+07	7.01341e+06	1.13469e+07
Carhsp1	Q9CR86	Calcium-regulated heat stable protein 1 OS=Mus musculus OX=10090 GN=Carhsp1 PE=1 SV=1	4.45236e+06	4.98981e+06	5.30905e+06	3.726e+06	3.74183e+06	5.13467e+06	5.78669e+06	5.39655e+06	6.39723e+06	5.53055e+06	5.26244e+06	5.49316e+06	8.08748e+06	1.06932e+07	1.29448e+07	8.18031e+06	1.03977e+07
Carm1	Q9WVG6	Histone-arginine methyltransferase CARM1 OS=Mus musculus OX=10090 GN=Carm1 PE=1 SV=2	2.14997e+06	2.27764e+06	2.65664e+06	2.40171e+06	1.94289e+06	2.46264e+06	1.70639e+06	1.65131e+06	1.901e+06	2.11537e+06	1.5403e+06	2.46818e+06	3385.04	3385.04	3385.04	3385.04	3385.04
Carmil1	Q6EDY6	F-actin-uncapping protein LRRC16A OS=Mus musculus OX=10090 GN=Carmil1 PE=1 SV=2	7.40639e+06	7.25082e+06	9.68718e+06	7.21644e+06	7.10803e+06	6.85694e+06	6.68589e+06	8.54451e+06	5.31699e+06	7.03402e+06	7.10089e+06	8.704e+06	1.62714e+06	2.70871e+06	3.64423e+06	1.34817e+06	2.73691e+06
Cars1	Q9ER72	Cysteine--tRNA ligase, cytoplasmic OS=Mus musculus OX=10090 GN=Cars1 PE=1 SV=2	8.71339e+06	7.80623e+06	9.37734e+06	9.51829e+06	1.04429e+07	1.07988e+07	7.73332e+06	6.3451e+06	6.84269e+06	8.90861e+06	8.63654e+06	8.87722e+06	4.62069e+07	6.85565e+07	6.3765e+07	5.83498e+07	6.35385e+07
Cars2	Q8BYM8	Probable cysteine--tRNA ligase, mitochondrial OS=Mus musculus OX=10090 GN=Cars2 PE=1 SV=2	6.2171e+06	5.7232e+06	5.69668e+06	9.71626e+06	9.59387e+06	9.58705e+06	7.69824e+06	7.47038e+06	7.76745e+06	1.08021e+07	6.19869e+06	6.18905e+06	4.73833e+06	5.28333e+06	4.913e+06	5.51951e+06	5.4368e+06
Cask	O70589	Peripheral plasma membrane protein CASK OS=Mus musculus OX=10090 GN=Cask PE=1 SV=2	4.92634e+07	4.7051e+07	4.61979e+07	4.53341e+07	4.01043e+07	4.03808e+07	4.70286e+07	4.87794e+07	4.31994e+07	4.604e+07	4.26876e+07	4.60402e+07	4.87101e+07	4.2632e+07	4.66442e+07	4.67909e+07	4.09823e+07
Casp1	P29452	Caspase-1 OS=Mus musculus OX=10090 GN=Casp1 PE=1 SV=1	518980	862740	250503	583043	462014	951829	762192	794245	614456	801508	534912	323580	3385.04	3385.04	3385.04	3385.04	3385.04
Casp3	P70677	Caspase-3 OS=Mus musculus OX=10090 GN=Casp3 PE=1 SV=1	2.61744e+07	2.8337e+07	2.69159e+07	2.30396e+07	2.5264e+07	2.22591e+07	2.60861e+07	2.69231e+07	3.02069e+07	2.84673e+07	2.94163e+07	3.21323e+07	6.27382e+06	5.53075e+06	9.54455e+06	5.95322e+06	3.91049e+06
Casp6	O08738	Caspase-6 OS=Mus musculus OX=10090 GN=Casp6 PE=1 SV=1	8.86311e+06	6.58846e+06	8.32257e+06	1.29867e+07	9.02875e+06	6.20423e+06	6.16242e+06	6.26062e+06	8.12134e+06	8.43833e+06	9.32283e+06	1.15084e+07	2.51932e+07	2.17417e+07	3.29063e+07	2.79557e+07	1.82065e+07
Casp7	P97864	Caspase-7 OS=Mus musculus OX=10090 GN=Casp7 PE=1 SV=2	363272	440677	741273	3385.04	151181	276745	3385.04	67698.6	603849	112469	549135	320501	752988	747793	2.41046e+06	791110	392659
Casp8	O89110	Caspase-8 OS=Mus musculus OX=10090 GN=Casp8 PE=1 SV=1	9.40697e+07	9.63992e+07	1.14815e+08	1.07299e+08	1.11557e+08	1.38832e+08	1.08829e+08	1.60962e+08	1.07263e+08	1.00352e+08	8.7998e+07	1.05974e+08	1.08949e+07	1.08417e+07	1.52765e+07	1.04845e+07	1.03005e+07
Casp9	Q8C3Q9	Caspase-9 OS=Mus musculus OX=10090 GN=Casp9 PE=1 SV=1	602166	626839	654460	3385.04	570401	471898	711261	463291	432828	781393	670016	571398	3385.04	3385.04	3385.04	3385.04	3385.04
Casq2	O09161	Calsequestrin-2 OS=Mus musculus OX=10090 GN=Casq2 PE=1 SV=3	266137	218406	754323	235734	303667	374510	3385.04	3385.04	3385.04	3385.04	158566	3385.04	3385.04	3385.04	3385.04	3385.04	3385.04
Casr	Q9QY96	Extracellular calcium-sensing receptor OS=Mus musculus OX=10090 GN=Casr PE=1 SV=2	3.95618e+06	2.93316e+06	4.25802e+06	5.77598e+06	3.6231e+06	6.77254e+06	2.05861e+06	2.21853e+06	1.7733e+06	2.00233e+06	1.34084e+06	3.93616e+06	918729	864462	1.1806e+06	1.20291e+06	1.10094e+06
Cast	P51125	Calpastatin OS=Mus musculus OX=10090 GN=Cast PE=1 SV=2	1.70953e+06	2.37459e+06	2.05478e+06	933605	1.13131e+06	1.47435e+06	1.6902e+06	1.24273e+06	1.66346e+06	1.42047e+06	2.18636e+06	2.09684e+06	1.0509e+07	9.67423e+06	1.7074e+07	1.4119e+07	9.05778e+06
Castor1	Q9CWQ8	Cytosolic arginine sensor for mTORC1 subunit 1 OS=Mus musculus OX=10090 GN=Castor1 PE=2 SV=1	316356	319475	423987	396778	428001	463873	291387	3385.04	235964	428909	322415	250422	3385.04	3385.04	3385.04	3385.04	3385.04
Cat	P24270	Catalase OS=Mus musculus OX=10090 GN=Cat PE=1 SV=4	2.93827e+09	2.93781e+09	2.90102e+09	3.67323e+09	3.58248e+09	3.45757e+09	1.84505e+09	1.85134e+09	1.88252e+09	1.93944e+09	1.7877e+09	1.48921e+09	3.12056e+09	2.03884e+09	2.46564e+09	3.33653e+09	2.01849e+09
Cav1	P49817	Caveolin-1 OS=Mus musculus OX=10090 GN=Cav1 PE=1 SV=1	7.73811e+07	7.72228e+07	6.02721e+07	6.63797e+07	7.19403e+07	7.30955e+07	7.91483e+07	7.87268e+07	9.28669e+07	7.22967e+07	8.66954e+07	1.00113e+08	1.83397e+07	1.84456e+07	2.21432e+07	1.65665e+07	1.39086e+07
Cav2	Q9WVC3	Caveolin-2 OS=Mus musculus OX=10090 GN=Cav2 PE=1 SV=1	572786	551174	610485	3385.04	230877	365196	470675	697345	455992	454692	481775	517634	3385.04	3385.04	3385.04	3385.04	3385.04
Cavin1	O54724	Caveolae-associated protein 1 OS=Mus musculus OX=10090 GN=Cavin1 PE=1 SV=1	3.08771e+07	3.04614e+07	3.14388e+07	2.55883e+07	2.63067e+07	2.80387e+07	2.76042e+07	2.78239e+07	2.9698e+07	3.26271e+07	3.52957e+07	3.45299e+07	3.56133e+07	1.91057e+07	4.67354e+07	3.17455e+07	2.98065e+07
Cavin2	Q63918	Caveolae-associated protein 2 OS=Mus musculus OX=10090 GN=Cavin2 PE=1 SV=3	1.67209e+07	1.60184e+07	1.677e+07	9.78932e+06	1.14916e+07	1.16511e+07	1.47888e+07	1.50826e+07	1.33653e+07	1.35317e+07	1.63567e+07	1.14019e+07	2.54368e+07	2.07633e+07	2.85673e+07	2.97474e+07	2.71381e+07
Cavin3	Q91VJ2	Caveolae-associated protein 3 OS=Mus musculus OX=10090 GN=Cavin3 PE=1 SV=1	1.04732e+06	1.12393e+06	930685	1.14987e+06	1.1792e+06	1.30701e+06	1.01214e+06	2.00696e+06	1.21655e+06	1.11605e+06	1.49629e+06	1.48113e+06	3.1128e+06	2.83642e+06	6.13359e+06	3.57154e+06	3.02381e+06
Cbfb	Q08024	Core-binding factor subunit beta OS=Mus musculus OX=10090 GN=Cbfb PE=1 SV=1	987929	1.17709e+06	1.12777e+06	1.32205e+06	1.32859e+06	1.30718e+06	576490	300372	747000	371615	467528	1.01096e+06	3385.04	3385.04	3385.04	3385.04	3385.04
Cbl	P22682	E3 ubiquitin-protein ligase CBL OS=Mus musculus OX=10090 GN=Cbl PE=1 SV=3	426719	638800	388939	408552	384799	433686	427284	3385.04	408574	330998	247892	708957	3.55501e+06	2.97983e+06	3.40726e+06	2.8373e+06	2.43802e+06
Cbr1	P48758	Carbonyl reductase [NADPH] 1 OS=Mus musculus OX=10090 GN=Cbr1 PE=1 SV=3	1.20507e+08	1.16107e+08	1.10048e+08	1.16162e+08	1.10512e+08	1.01157e+08	2.6738e+08	2.58668e+08	3.94186e+08	2.53935e+08	3.09904e+08	3.39348e+08	1.92994e+08	2.72025e+08	2.58753e+08	1.93145e+08	2.22606e+08
Cbr2	P08074	Carbonyl reductase [NADPH] 2 OS=Mus musculus OX=10090 GN=Cbr2 PE=1 SV=1	1.07273e+06	1.11168e+06	771627	856914	963190	842838	1.18121e+06	1.17861e+06	3385.04	2.18161e+06	1.87687e+07	1.65745e+07	4.5682e+07	3.83669e+07	6.84538e+07	3.612e+07	2.8806e+07
Cbr3	Q8K354	Carbonyl reductase [NADPH] 3 OS=Mus musculus OX=10090 GN=Cbr3 PE=1 SV=1	3.88765e+06	4.43885e+06	5.30462e+06	4.80382e+06	4.39475e+06	5.85244e+06	1.30837e+07	1.08857e+07	1.83974e+07	1.10811e+07	1.82436e+07	1.04968e+07	1.28626e+06	6.37899e+06	5.47001e+06	1.33276e+06	3.66498e+06
Cbr4	Q91VT4	Carbonyl reductase family member 4 OS=Mus musculus OX=10090 GN=Cbr4 PE=1 SV=2	8.17225e+07	8.23436e+07	8.54384e+07	8.1516e+07	8.24188e+07	8.88015e+07	8.49388e+07	8.77391e+07	8.28072e+07	9.61581e+07	9.29054e+07	8.05084e+07	1.80092e+07	6.32359e+07	3.10397e+07	1.46132e+07	7.60242e+07
Cbs	Q91WT9	Cystathionine beta-synthase OS=Mus musculus OX=10090 GN=Cbs PE=1 SV=3	1.28893e+08	1.34668e+08	1.36779e+08	1.60905e+08	1.69335e+08	1.71643e+08	9.69406e+07	1.75223e+08	8.59343e+07	8.45932e+07	8.49873e+07	8.73171e+07	8.27282e+07	7.18238e+07	6.53549e+07	1.01312e+08	6.98193e+07
Cbx1	P83917	Chromobox protein homolog 1 OS=Mus musculus OX=10090 GN=Cbx1 PE=1 SV=1	4.74836e+06	4.26064e+06	5.00611e+06	4.21161e+06	2.97327e+06	9.12151e+06	1.31406e+06	3.77206e+06	5.18931e+06	6.55187e+06	6.06589e+06	3.23994e+06	8.40717e+06	7.68858e+06	1.28431e+07	7.47265e+06	3.3289e+06
Cbx3	P23198	Chromobox protein homolog 3 OS=Mus musculus OX=10090 GN=Cbx3 PE=1 SV=2	1.52413e+07	1.5081e+07	1.51354e+07	1.4109e+07	1.627e+07	3.18944e+07	3.32802e+07	1.73652e+07	2.95566e+07	1.40253e+07	3.14935e+07	1.52188e+07	3.25902e+07	1.53166e+07	5.4146e+07	2.55226e+07	2.99369e+07
Cbx5	Q61686	Chromobox protein homolog 5 OS=Mus musculus OX=10090 GN=Cbx5 PE=1 SV=1	5.82155e+06	5.76535e+06	6.44197e+06	9.9815e+06	1.01538e+07	6.38586e+06	9.70377e+06	4.87768e+06	7.98889e+06	6.75147e+06	8.12198e+06	1.1299e+07	8.09583e+06	7.73306e+06	1.43201e+07	8.7261e+06	6.89725e+06
Cbx6	Q9DBY5	Chromobox protein homolog 6 OS=Mus musculus OX=10090 GN=Cbx6 PE=1 SV=2	3385.04	3385.04	3385.04	3385.04	3385.04	3385.04	3385.04	3385.04	3385.04	3385.04	3385.04	3385.04	509870	1.10645e+06	1.88203e+06	308717	689864
Cc2d1a	Q8K1A6	Coiled-coil and C2 domain-containing protein 1A OS=Mus musculus OX=10090 GN=Cc2d1a PE=1 SV=2	234468	272951	278870	296102	286685	254946	311046	192411	302905	246883	302093	346470	3385.04	3385.04	3385.04	3385.04	3385.04
Cc2d1b	Q8BRN9	Coiled-coil and C2 domain-containing protein 1B OS=Mus musculus OX=10090 GN=Cc2d1b PE=1 SV=1	2.92061e+06	3.06531e+06	2.23297e+06	3.15899e+06	2.95653e+06	2.02814e+06	2.88574e+06	1.58598e+06	2.38264e+06	2.6172e+06	2.94159e+06	3.29576e+06	2.72358e+06	2.92046e+06	3.87187e+06	2.84139e+06	2.41902e+06
Ccar1	Q8CH18	Cell division cycle and apoptosis regulator protein 1 OS=Mus musculus OX=10090 GN=Ccar1 PE=1 SV=1	1.74046e+07	3.17848e+07	1.82865e+07	1.32354e+07	1.0674e+07	1.72626e+07	1.9026e+07	1.8501e+07	1.55664e+07	1.69461e+07	1.45556e+07	1.77067e+07	9.19414e+06	1.71062e+07	1.75954e+07	8.67788e+06	1.87821e+07
Ccar2	Q8VDP4	Cell cycle and apoptosis regulator protein 2 OS=Mus musculus OX=10090 GN=Ccar2 PE=1 SV=2	1.39264e+07	1.49416e+07	1.7832e+07	1.24223e+07	1.47489e+07	1.68459e+07	1.66253e+07	1.70213e+07	1.95793e+07	1.69233e+07	1.76277e+07	1.90819e+07	8.09672e+06	1.02899e+07	1.53467e+07	9.73236e+06	1.17509e+07
Ccdc112	A0AUP1	Coiled-coil domain-containing protein 112 OS=Mus musculus OX=10090 GN=Ccdc112 PE=2 SV=2	3385.04	3385.04	3385.04	3385.04	3385.04	3385.04	3385.04	3385.04	3385.04	3385.04	3385.04	3385.04	1.50843e+06	4.42296e+06	1.99424e+06	1.39997e+06	8.4093e+06
Ccdc113	Q8C5T8	Coiled-coil domain-containing protein 113 OS=Mus musculus OX=10090 GN=Ccdc113 PE=2 SV=1	1.20959e+06	1.32863e+06	1.16258e+06	1.3791e+06	1.22969e+06	1.61034e+06	1.72329e+06	1.34569e+06	2.25672e+06	1.36284e+06	1.53562e+06	350021	3385.04	3385.04	3385.04	3385.04	3385.04
Ccdc115	Q8VE99	Coiled-coil domain-containing protein 115 OS=Mus musculus OX=10090 GN=Ccdc115 PE=1 SV=1	4.87926e+06	5.24174e+06	5.38227e+06	7.16272e+06	6.21371e+06	6.57322e+06	1.38865e+06	573542	1.18455e+06	852065	779234	848814	653156	367079	593505	641995	477902
Ccdc12	Q8R344	Coiled-coil domain-containing protein 12 OS=Mus musculus OX=10090 GN=Ccdc12 PE=1 SV=2	1.16092e+06	1.09087e+06	931659	1.01918e+06	1.0056e+06	688604	703787	1.19673e+06	910799	678890	981320	1.06808e+06	1.02829e+06	756232	1.68077e+06	1.30847e+06	694266
Ccdc124	Q9D8X2	Coiled-coil domain-containing protein 124 OS=Mus musculus OX=10090 GN=Ccdc124 PE=1 SV=1	2.26451e+06	2.42242e+06	2.35768e+06	2.0848e+06	1.91466e+06	1.70833e+06	1.51117e+06	2.50739e+06	2.00203e+06	1.90474e+06	1.56512e+06	1.58697e+06	3.20568e+06	2.62789e+06	2.83965e+06	2.96939e+06	2.28069e+06
Ccdc127	Q3TC33	Coiled-coil domain-containing protein 127 OS=Mus musculus OX=10090 GN=Ccdc127 PE=1 SV=2	3.62794e+06	3.38433e+06	4.21211e+06	4.18242e+06	3.25607e+06	4.21942e+06	4.37741e+06	4.31305e+06	4.56205e+06	3.65201e+06	4.89532e+06	4.26362e+06	3.31408e+07	3.73588e+07	4.39559e+07	3.52832e+07	3.13823e+07
Ccdc134	Q8C7V8	Coiled-coil domain-containing protein 134 OS=Mus musculus OX=10090 GN=Ccdc134 PE=1 SV=1	394105	380201	531788	310466	457032	356509	3385.04	255253	214098	389424	3385.04	309893	1.21341e+06	698185	1.03013e+06	945775	567898
Ccdc137	Q8R0K4	Coiled-coil domain-containing protein 137 OS=Mus musculus OX=10090 GN=Ccdc137 PE=2 SV=1	3.12372e+06	3.17923e+06	2.94508e+06	3.13985e+06	3.10648e+06	3.26365e+06	2.46719e+06	2.23122e+06	1.96338e+06	2.27555e+06	2.46774e+06	2.5946e+06	3385.04	3385.04	3385.04	3385.04	3385.04
Ccdc18	Q640L5	Coiled-coil domain-containing protein 18 OS=Mus musculus OX=10090 GN=Ccdc18 PE=1 SV=1	184736	3385.04	144147	3385.04	3385.04	3385.04	103526	3385.04	3385.04	3385.04	3385.04	3385.04	3385.04	3385.04	3385.04	3385.04	3385.04
Ccdc186	Q8C9S4	Coiled-coil domain-containing protein 186 OS=Mus musculus OX=10090 GN=Ccdc186 PE=1 SV=2	1.19639e+06	3385.04	964251	1.08687e+06	974044	975679	777993	548989	663224	3385.04	738285	1.28076e+06	3385.04	3385.04	3385.04	3385.04	3385.04
Ccdc22	Q9JIG7	Coiled-coil domain-containing protein 22 OS=Mus musculus OX=10090 GN=Ccdc22 PE=1 SV=1	4.65558e+07	4.41851e+07	4.90894e+07	4.83439e+07	5.13532e+07	4.64405e+07	4.48314e+07	4.09005e+07	3.76018e+07	3.76959e+07	4.20083e+07	4.1759e+07	2.59259e+07	2.20313e+07	2.68981e+07	2.23583e+07	1.97797e+07
Ccdc25	Q78PG9	Coiled-coil domain-containing protein 25 OS=Mus musculus OX=10090 GN=Ccdc25 PE=1 SV=1	3.04087e+06	3.02406e+06	2.77811e+06	3.246e+06	3.23717e+06	2.51539e+06	2.69418e+06	2.74462e+06	3.02986e+06	3.24178e+06	2.76055e+06	3.04258e+06	2.93742e+06	1.99302e+06	2.97674e+06	3.04007e+06	2.08131e+06
Ccdc43	Q9CR29	Coiled-coil domain-containing protein 43 OS=Mus musculus OX=10090 GN=Ccdc43 PE=1 SV=1	3385.04	3385.04	3385.04	3385.04	3385.04	3385.04	3385.04	3385.04	3385.04	3385.04	3385.04	3385.04	1.56585e+06	1.19913e+06	1.61735e+06	1.75828e+06	1.3607e+06
Ccdc47	Q9D024	Coiled-coil domain-containing protein 47 OS=Mus musculus OX=10090 GN=Ccdc47 PE=1 SV=2	3.57062e+07	3.1643e+07	3.12444e+07	3.30793e+07	3.53422e+07	3.31688e+07	2.61805e+07	2.82356e+07	2.82195e+07	2.96204e+07	2.84227e+07	3.25409e+07	2.9334e+07	2.86584e+07	3.25975e+07	2.61293e+07	2.36739e+07
Ccdc50	Q810U5	Coiled-coil domain-containing protein 50 OS=Mus musculus OX=10090 GN=Ccdc50 PE=1 SV=1	3385.04	3385.04	3385.04	3385.04	3385.04	3385.04	3385.04	3385.04	3385.04	122572	3385.04	3385.04	555510	606362	1.8186e+06	1.07195e+06	914478
Ccdc51	Q3URS9	Mitochondrial potassium channel OS=Mus musculus OX=10090 GN=Ccdc51 PE=1 SV=1	1.99229e+07	1.9967e+07	2.03416e+07	1.80181e+07	1.89485e+07	2.18115e+07	1.95404e+07	2.11715e+07	1.98277e+07	2.0045e+07	2.12326e+07	1.98015e+07	1.80678e+07	1.9962e+07	1.82127e+07	2.26236e+07	2.15082e+07
Ccdc58	Q8R3Q6	Coiled-coil domain-containing protein 58 OS=Mus musculus OX=10090 GN=Ccdc58 PE=1 SV=1	3.0099e+07	2.86236e+07	3.00267e+07	2.84729e+07	2.9125e+07	2.98927e+07	2.99835e+07	2.93857e+07	2.76466e+07	2.99744e+07	2.83042e+07	2.88046e+07	2.59175e+07	3.71269e+07	1.23741e+07	4.0152e+07	1.2937e+07
Ccdc6	D3YZP9	Coiled-coil domain-containing protein 6 OS=Mus musculus OX=10090 GN=Ccdc6 PE=1 SV=1	8.67247e+06	8.74834e+06	1.06954e+07	8.75918e+06	8.5904e+06	1.02862e+07	7.97561e+06	7.56059e+06	8.23202e+06	7.13858e+06	9.11018e+06	8.75915e+06	2.94266e+06	1.63471e+06	2.75715e+06	1.95767e+06	1.20512e+06
Ccdc85a	Q5SP85	Coiled-coil domain-containing protein 85A OS=Mus musculus OX=10090 GN=Ccdc85a PE=1 SV=1	3385.04	3385.04	3385.04	3385.04	3385.04	3385.04	3385.04	3385.04	3385.04	3385.04	3385.04	3385.04	3385.04	3385.04	3385.04	3385.04	3385.04
Ccdc85c	E9Q6B2	Coiled-coil domain-containing protein 85C OS=Mus musculus OX=10090 GN=Ccdc85c PE=1 SV=1	3385.04	3385.04	3385.04	3385.04	3385.04	3385.04	330662	338193	271710	3385.04	249877	3385.04	3385.04	3385.04	3385.04	3385.04	3385.04
Ccdc88b	Q4QRL3	Coiled-coil domain-containing protein 88B OS=Mus musculus OX=10090 GN=Ccdc88b PE=1 SV=2	3385.04	3385.04	3385.04	3385.04	3385.04	3385.04	3385.04	3385.04	3385.04	3385.04	3385.04	3385.04	3385.04	3385.04	3385.04	3385.04	3385.04
Ccdc9	Q8VC31	Coiled-coil domain-containing protein 9 OS=Mus musculus OX=10090 GN=Ccdc9 PE=1 SV=1	3385.04	3385.04	3385.04	3385.04	3385.04	3385.04	3385.04	3385.04	3385.04	3385.04	3385.04	3385.04	3.5449e+06	2.08613e+06	3.95505e+06	3.36664e+06	2.56166e+06
Ccdc90b	Q8C3X2	Coiled-coil domain-containing protein 90B, mitochondrial OS=Mus musculus OX=10090 GN=Ccdc90b PE=1 SV=1	3.70808e+07	3.47682e+07	3.01528e+07	3.60884e+07	3.71913e+07	3.14866e+07	3.33854e+07	3.59307e+07	3.25009e+07	3.37075e+07	3.20038e+07	3.34475e+07	5.35897e+07	5.12982e+07	4.45779e+07	4.5605e+07	4.64758e+07
Ccdc91	Q9D8L5	Coiled-coil domain-containing protein 91 OS=Mus musculus OX=10090 GN=Ccdc91 PE=1 SV=2	1.13739e+06	1.15435e+06	1.10531e+06	1.6375e+06	1.18e+06	841587	706278	812430	575461	418659	804059	916331	714303	547043	615321	1.79329e+06	871019
Ccdc93	Q7TQK5	Coiled-coil domain-containing protein 93 OS=Mus musculus OX=10090 GN=Ccdc93 PE=1 SV=1	2.21124e+07	2.21887e+07	2.38743e+07	2.17321e+07	2.1391e+07	2.15772e+07	2.29485e+07	2.0164e+07	1.86589e+07	2.28659e+07	2.07616e+07	2.15151e+07	1.33389e+07	1.75025e+07	1.62961e+07	7.99457e+06	1.6481e+07
Ccdc9b	A3KGF9	Coiled-coil domain-containing protein 9B OS=Mus musculus OX=10090 GN=Ccdc9b PE=1 SV=1	3385.04	3385.04	3385.04	3385.04	3385.04	294483	3385.04	3385.04	3385.04	3385.04	3385.04	3385.04	3385.04	3385.04	3385.04	3385.04	3385.04
Cck	P09240	Cholecystokinin OS=Mus musculus OX=10090 GN=Cck PE=1 SV=3	1.40572e+06	1.7249e+06	1.83955e+06	1.56903e+06	1.85052e+06	1.83761e+06	1.86186e+06	1.59608e+06	1.31565e+06	1.87602e+06	1.52349e+06	1.82025e+06	3385.04	3385.04	3385.04	3385.04	3385.04
Cckar	O08786	Cholecystokinin receptor type A OS=Mus musculus OX=10090 GN=Cckar PE=1 SV=1	1.06179e+06	1.1439e+06	1.12719e+06	573435	1.5312e+06	1.26421e+06	838039	871247	3385.04	658906	668848	3385.04	608678	817315	562980	581543	823210
Ccny	Q8BGU5	Cyclin-Y OS=Mus musculus OX=10090 GN=Ccny PE=1 SV=1	7.45118e+06	7.3974e+06	7.92763e+06	6.08342e+06	6.56743e+06	6.23463e+06	5.9379e+06	8.89941e+06	6.24359e+06	7.03061e+06	6.2463e+06	7.36459e+06	7.03171e+06	5.74775e+06	6.88639e+06	5.3199e+06	5.0953e+06
Ccr1	P51675	C-C chemokine receptor type 1 OS=Mus musculus OX=10090 GN=Ccr1 PE=2 SV=2	3385.04	3385.04	3385.04	3385.04	3385.04	3385.04	3385.04	3385.04	3385.04	3385.04	3385.04	3385.04	3385.04	3385.04	3385.04	3385.04	3385.04
Ccs	Q9WU84	Copper chaperone for superoxide dismutase OS=Mus musculus OX=10090 GN=Ccs PE=1 SV=1	1.27368e+07	1.28813e+07	1.20703e+07	1.21789e+07	1.42742e+07	1.40883e+07	1.53171e+07	1.57259e+07	1.47766e+07	1.5397e+07	1.4595e+07	1.32465e+07	1.43501e+07	1.33025e+07	1.65853e+07	1.77478e+07	9.52585e+06
Ccsmst1	Q6RUT7	Protein CCSMST1 OS=Mus musculus OX=10090 GN=Ccsmst1 PE=1 SV=1	313699	337363	242453	357408	218916	233162	308860	293110	409032	3385.04	427511	315749	522861	418215	431614	518709	536245
Cct2	P80314	T-complex protein 1 subunit beta OS=Mus musculus OX=10090 GN=Cct2 PE=1 SV=4	2.17301e+08	2.22982e+08	2.22965e+08	2.24419e+08	2.15761e+08	2.22256e+08	2.02318e+08	2.15363e+08	2.00534e+08	1.85986e+08	1.97573e+08	1.89392e+08	2.45537e+08	2.17405e+08	2.84876e+08	2.35481e+08	2.12775e+08
Cct3	P80318	T-complex protein 1 subunit gamma OS=Mus musculus OX=10090 GN=Cct3 PE=1 SV=1	2.13476e+08	2.04089e+08	1.79191e+08	2.13639e+08	2.08367e+08	1.80817e+08	1.82352e+08	1.764e+08	1.85793e+08	1.86096e+08	1.6366e+08	1.79736e+08	9.05208e+07	1.83333e+08	1.74695e+08	6.41259e+07	1.84699e+08
Cct4	P80315	T-complex protein 1 subunit delta OS=Mus musculus OX=10090 GN=Cct4 PE=1 SV=3	2.53334e+08	2.50779e+08	2.45222e+08	2.74683e+08	2.71368e+08	2.69229e+08	2.20744e+08	2.22426e+08	2.13397e+08	2.26174e+08	2.25996e+08	2.44801e+08	1.02011e+08	1.9699e+08	1.66086e+08	5.82085e+07	2.03651e+08
Cct5	P80316	T-complex protein 1 subunit epsilon OS=Mus musculus OX=10090 GN=Cct5 PE=1 SV=1	4.6623e+08	4.12158e+08	4.46088e+08	3.34213e+08	5.23858e+08	4.93984e+08	4.10929e+08	2.60509e+08	4.49548e+08	3.61032e+08	4.40531e+08	3.56388e+08	5.13149e+07	1.26363e+08	1.03843e+08	3.48167e+07	1.33924e+08
Cct6a	P80317	T-complex protein 1 subunit zeta OS=Mus musculus OX=10090 GN=Cct6a PE=1 SV=3	1.65162e+08	1.63462e+08	1.71178e+08	1.82859e+08	1.60979e+08	2.12532e+08	1.30152e+08	1.842e+08	1.46798e+08	1.78012e+08	1.45454e+08	1.40243e+08	7.00131e+07	1.42647e+08	1.26473e+08	5.03161e+07	1.42213e+08
Cct7	P80313	T-complex protein 1 subunit eta OS=Mus musculus OX=10090 GN=Cct7 PE=1 SV=1	1.47991e+08	1.48537e+08	1.44148e+08	1.50259e+08	1.47411e+08	1.49612e+08	1.2696e+08	1.4261e+08	1.29084e+08	1.4052e+08	1.35371e+08	1.28572e+08	4.16896e+07	1.16176e+08	8.75179e+07	3.05573e+07	1.27587e+08
Cct8	P42932	T-complex protein 1 subunit theta OS=Mus musculus OX=10090 GN=Cct8 PE=1 SV=3	2.3947e+08	2.30139e+08	2.40985e+08	2.47e+08	2.3809e+08	2.52074e+08	1.99064e+08	2.15304e+08	2.08621e+08	2.18738e+08	2.09912e+08	2.24704e+08	1.82796e+08	2.06504e+08	2.40621e+08	1.64335e+08	2.27219e+08
Ccz1	Q8C1Y8	Vacuolar fusion protein CCZ1 homolog OS=Mus musculus OX=10090 GN=Ccz1 PE=1 SV=1	4.2883e+07	4.49432e+07	4.32489e+07	5.96242e+07	5.95304e+07	5.70396e+07	1.06327e+07	1.13557e+07	1.12487e+07	1.14947e+07	1.07115e+07	1.35373e+07	3385.04	3385.04	3385.04	3385.04	3385.04
Cd14	P10810	Monocyte differentiation antigen CD14 OS=Mus musculus OX=10090 GN=Cd14 PE=1 SV=1	4.4657e+06	4.13648e+06	373295	4.21481e+06	818235	797560	3.68521e+06	3.71596e+06	3.3742e+06	94115	3.71314e+06	3.80488e+06	335410	369584	992197	229336	221001
Cd151	O35566	CD151 antigen OS=Mus musculus OX=10090 GN=Cd151 PE=1 SV=2	3.47024e+07	3.15063e+07	2.97863e+07	2.8158e+07	2.89645e+07	2.76804e+07	2.54152e+07	2.45008e+07	2.78867e+07	2.29776e+07	3.01366e+07	3.32417e+07	5.99479e+07	5.33034e+07	7.57842e+07	7.40021e+07	4.70687e+07
Cd177	Q8R2S8	CD177 antigen OS=Mus musculus OX=10090 GN=Cd177 PE=2 SV=1	1.52205e+08	1.47152e+08	1.24251e+08	1.54031e+08	1.61861e+08	1.37559e+08	9.77874e+07	8.1977e+07	1.12991e+08	1.19498e+08	1.12299e+08	1.22622e+08	3385.04	3385.04	3385.04	3385.04	3385.04
Cd180	Q62192	CD180 antigen OS=Mus musculus OX=10090 GN=Cd180 PE=1 SV=2	2.35599e+06	2.65874e+06	2.14729e+06	148029	3.8567e+06	3.71888e+06	9.47766e+06	9.63672e+06	4.99446e+06	5417240	50566	5.32247e+06	3385.04	3385.04	3385.04	3385.04	3385.04
Cd200	O54901	OX-2 membrane glycoprotein OS=Mus musculus OX=10090 GN=Cd200 PE=1 SV=1	4.89105e+06	3.44903e+06	3.75198e+06	4.02171e+06	4.24024e+06	2.94322e+06	2.18623e+06	2.32213e+06	2.21502e+06	1.73889e+06	2.2886e+06	3.4805e+06	7.43832e+06	7.52845e+06	1.08301e+07	7.81206e+06	6.72019e+06
Cd2ap	Q9JLQ0	CD2-associated protein OS=Mus musculus OX=10090 GN=Cd2ap PE=1 SV=3	3.02766e+07	3.24699e+07	2.76545e+07	2.61367e+07	2.69649e+07	2.58579e+07	2.77498e+07	2.19984e+07	2.88042e+07	2.83836e+07	3.2653e+07	3.51802e+07	4.41604e+07	3.40835e+07	4.393e+07	4.33904e+07	2.96084e+07
Cd2bp2	Q9CWK3	CD2 antigen cytoplasmic tail-binding protein 2 OS=Mus musculus OX=10090 GN=Cd2bp2 PE=1 SV=1	869973	443915	873953	564154	1.01281e+06	607262	674068	944621	1.18339e+06	715935	1.55248e+06	959029	715704	739304	1.10736e+06	900421	584207
Cd300lg	Q1ERP8	CMRF35-like molecule 9 OS=Mus musculus OX=10090 GN=Cd300lg PE=1 SV=1	719726	599659	651663	811866	827087	833017	541285	656574	1.32423e+06	643324	679674	1.09685e+06	4.47446e+06	2.22185e+06	2.45271e+06	2.34551e+06	2.51894e+06
Cd34	Q64314	Hematopoietic progenitor cell antigen CD34 OS=Mus musculus OX=10090 GN=Cd34 PE=1 SV=1	5.99958e+06	5.59533e+06	5.80251e+06	6.52015e+06	7.19922e+06	5.9373e+06	5.36772e+06	5.15656e+06	4.99586e+06	6.54244e+06	6.46138e+06	6.86268e+06	1.08296e+07	9.38364e+06	1.24755e+07	1.16248e+07	7.70999e+06
Cd36	Q08857	Platelet glycoprotein 4 OS=Mus musculus OX=10090 GN=Cd36 PE=1 SV=2	6.99396e+07	7.03658e+07	7.65639e+07	8.17562e+07	8.32317e+07	8.81548e+07	2.7801e+07	2.81111e+07	2.28737e+07	3.05455e+07	1.29055e+07	3.52876e+07	6.25716e+07	2.6777e+07	3.55252e+07	5.11945e+07	2.27917e+07
Cd37	Q61470	Leukocyte antigen CD37 OS=Mus musculus OX=10090 GN=Cd37 PE=1 SV=1	3385.04	3385.04	3385.04	3385.04	3385.04	3385.04	3385.04	3385.04	3385.04	3385.04	3385.04	3385.04	3385.04	3385.04	3385.04	3385.04	3385.04
Cd38	P56528	ADP-ribosyl cyclase/cyclic ADP-ribose hydrolase 1 OS=Mus musculus OX=10090 GN=Cd38 PE=1 SV=2	7.67242e+06	7.92343e+06	7.92886e+06	8.21878e+06	7.21513e+06	6.80485e+06	6.01236e+06	4.61293e+06	4.12938e+06	6.41804e+06	7.25957e+06	7.80229e+06	9.03644e+06	6.58977e+06	1.0374e+07	7.36704e+06	6.68271e+06
Cd3e	P22646	T-cell surface glycoprotein CD3 epsilon chain OS=Mus musculus OX=10090 GN=Cd3e PE=1 SV=2	3385.04	3385.04	3385.04	3385.04	3385.04	3385.04	3385.04	3385.04	3385.04	3385.04	3385.04	3385.04	3385.04	3385.04	3385.04	3385.04	3385.04
Cd44	P15379	CD44 antigen OS=Mus musculus OX=10090 GN=Cd44 PE=1 SV=3	157107	3385.04	177618	3385.04	3385.04	221235	3385.04	3385.04	3385.04	3385.04	326349	461852	3385.04	3385.04	3.40692e+06	3385.04	3385.04
Cd47	Q61735	Leukocyte surface antigen CD47 OS=Mus musculus OX=10090 GN=Cd47 PE=1 SV=2	4.06656e+07	4.3536e+07	4.63956e+07	4.30628e+07	4.6002e+07	3.99309e+07	4.4459e+07	4.31876e+07	2.93731e+07	1.67122e+07	3.98739e+07	5.44452e+07	2.99714e+07	2.19953e+07	3.66452e+07	3.1073e+07	2.17836e+07
Cd48	P18181	CD48 antigen OS=Mus musculus OX=10090 GN=Cd48 PE=1 SV=1	3385.04	3385.04	3385.04	3385.04	3385.04	3385.04	3385.04	181740	179958	95667	241317	180615	3385.04	3385.04	672073	3385.04	397393
Cd59a	O55186	CD59A glycoprotein OS=Mus musculus OX=10090 GN=Cd59a PE=2 SV=1	1.77818e+06	1.10843e+06	1.83626e+06	1.68364e+06	1.62596e+06	1.56303e+06	1.8385e+06	2.09203e+06	1.96167e+06	1.4874e+06	1.92013e+06	2.21753e+06	3.72715e+06	1.98907e+06	3.1881e+06	4.26916e+06	3.25507e+06
Cd5l	Q9QWK4	CD5 antigen-like OS=Mus musculus OX=10090 GN=Cd5l PE=1 SV=3	156538	3385.04	3385.04	3385.04	166947	200843	1.95003e+06	819331	3.07956e+06	153491	2.17715e+06	5.02982e+06	2.23984e+06	5.30691e+06	2.5026e+06	4.06529e+06	1.56381e+06
Cd63	P41731	CD63 antigen OS=Mus musculus OX=10090 GN=Cd63 PE=1 SV=2	2.50556e+07	2.7057e+07	2.46613e+07	2.85651e+07	2.70226e+07	2.60713e+07	2.22068e+07	2.20948e+07	2.30361e+07	19899866	2.17109e+07	2.51539e+07	3.45145e+07	3.20879e+07	5.32988e+07	4.41691e+07	2.93443e+07
Cd74	P04441	H-2 class II histocompatibility antigen gamma chain OS=Mus musculus OX=10090 GN=Cd74 PE=1 SV=3	2.08066e+07	1.85769e+07	2.02864e+07	1.72213e+07	1.93717e+07	1.90451e+07	2.65758e+07	2.23854e+07	3.44895e+07	2.48678e+07	2.82701e+07	4.80409e+07	1.3914e+07	2.74115e+07	5.09198e+07	1.01088e+07	2.74015e+07
Cd79a	P11911	B-cell antigen receptor complex-associated protein alpha chain OS=Mus musculus OX=10090 GN=Cd79a PE=1 SV=2	3385.04	3385.04	3385.04	3385.04	3385.04	3385.04	3385.04	3385.04	3385.04	3385.04	3385.04	3385.04	3385.04	3385.04	3385.04	3385.04	3385.04
Cd81	P35762	CD81 antigen OS=Mus musculus OX=10090 GN=Cd81 PE=1 SV=2	1.35208e+07	1.48732e+07	2.87554e+07	1.05374e+07	1.42055e+07	2.22475e+07	2.11951e+07	3.04804e+07	2.61931e+07	1.2202e+07	1.22639e+07	1.16926e+07	1.02349e+08	7.42328e+07	9.77812e+07	8.25554e+07	5.10184e+07
Cd82	P40237	CD82 antigen OS=Mus musculus OX=10090 GN=Cd82 PE=1 SV=1	1.2675e+07	1.33534e+07	1.21677e+07	1.30425e+07	1.40208e+07	1.50085e+07	1.1219e+07	1.11091e+07	1.4628e+07	1.33468e+07	1.71911e+07	2.37268e+07	2.45591e+07	1.97382e+07	3.84938e+07	3.23401e+07	2.39188e+07
Cd84	Q18PI6	SLAM family member 5 OS=Mus musculus OX=10090 GN=Cd84 PE=1 SV=1	3385.04	3385.04	3385.04	3385.04	3385.04	3385.04	3385.04	3385.04	3385.04	3385.04	3385.04	3385.04	3385.04	3385.04	3385.04	3385.04	3385.04
Cd9	P40240	CD9 antigen OS=Mus musculus OX=10090 GN=Cd9 PE=1 SV=2	1.6592e+07	1.59543e+07	1.94108e+07	1.27223e+07	1.45922e+07	1.4537e+07	1.8612e+07	1.92023e+07	2.05183e+07	2.01137e+07	2.07337e+07	2.25163e+07	2.60197e+07	3.03861e+07	3.05374e+07	3.23582e+07	2.77504e+07
Cd93	O89103	Complement component C1q receptor OS=Mus musculus OX=10090 GN=Cd93 PE=1 SV=1	1.40395e+07	1.49701e+07	1.69005e+07	2.57604e+06	2.439e+06	2.61852e+06	1.09717e+07	1.00737e+07	5.93624e+06	4.0161e+06	1.07398e+07	8.50534e+06	5.24073e+06	4.79597e+06	5.50614e+06	4.61961e+06	5.89156e+06
Cda	P56389	Cytidine deaminase OS=Mus musculus OX=10090 GN=Cda PE=1 SV=2	9.21115e+07	9.46159e+07	1.06809e+08	7.94756e+07	8.81879e+07	9.48423e+07	8.95699e+07	9.67342e+07	6.48199e+07	7.00404e+07	7.75773e+07	7.80312e+07	1.74558e+08	1.49673e+08	1.55976e+08	1.658e+08	1.22016e+08
Cdc123	Q8CII2	Cell division cycle protein 123 homolog OS=Mus musculus OX=10090 GN=Cdc123 PE=1 SV=2	3385.04	3385.04	3385.04	3385.04	3385.04	3385.04	3385.04	3385.04	3385.04	3385.04	3385.04	3385.04	4.35971e+06	1.843e+06	3.59265e+06	1.8904e+06	2.60461e+06
Cdc16	Q8R349	Cell division cycle protein 16 homolog OS=Mus musculus OX=10090 GN=Cdc16 PE=1 SV=1	295666	267810	239833	341600	243189	3385.04	174867	259835	311700	214128	266098	276826	3385.04	3385.04	3385.04	3385.04	3385.04
Cdc23	Q8BGZ4	Cell division cycle protein 23 homolog OS=Mus musculus OX=10090 GN=Cdc23 PE=1 SV=2	1.60633e+06	1.75915e+06	1.59605e+06	2.0893e+06	1.96385e+06	1.56855e+06	1.72035e+06	2.10065e+06	1.79472e+06	1.64902e+06	2.23625e+06	2.29941e+06	3385.04	3385.04	3385.04	3385.04	3385.04
Cdc26	Q99JP4	Anaphase-promoting complex subunit CDC26 OS=Mus musculus OX=10090 GN=Cdc26 PE=1 SV=1	662860	191916	719352	535276	253483	266505	169952	600947	224320	299958	170237	273475	841500	788006	1.10095e+06	988112	663221
Cdc37	Q61081	Hsp90 co-chaperone Cdc37 OS=Mus musculus OX=10090 GN=Cdc37 PE=1 SV=1	4.57634e+07	4.76859e+07	4.90332e+07	4.24992e+07	4.57976e+07	5.25128e+07	4.02447e+07	3.45715e+07	3.93247e+07	4.2271e+07	3.95237e+07	4.06382e+07	5.47711e+07	4.95774e+07	6.45303e+07	6.11634e+07	5.26074e+07
Cdc40	Q9DC48	Pre-mRNA-processing factor 17 OS=Mus musculus OX=10090 GN=Cdc40 PE=2 SV=1	249358	761829	541494	699100	196386	1.19605e+06	505931	1.32772e+06	262893	1.07054e+06	295579	713628	3385.04	3385.04	3385.04	3385.04	3385.04
Cdc42	P60766	Cell division control protein 42 homolog OS=Mus musculus OX=10090 GN=Cdc42 PE=1 SV=2	1.44875e+08	1.44804e+08	1.56832e+08	1.73913e+08	1.7208e+08	1.65477e+08	1.59001e+08	1.5779e+08	1.58042e+08	1.49452e+08	1.38686e+08	1.85529e+08	1.55457e+08	2.06551e+08	2.22376e+08	1.87436e+08	2.05384e+08
Cdc42bpa	Q3UU96	Serine/threonine-protein kinase MRCK alpha OS=Mus musculus OX=10090 GN=Cdc42bpa PE=1 SV=2	237350	226454	312127	562142	467701	370427	526922	558511	512400	335570	504914	330173	3385.04	3385.04	3385.04	3385.04	3385.04
Cdc42bpb	Q7TT50	Serine/threonine-protein kinase MRCK beta OS=Mus musculus OX=10090 GN=Cdc42bpb PE=1 SV=2	6.40348e+07	6.45738e+07	6.61165e+07	6.50955e+07	6.35334e+07	6.40766e+07	6.65302e+07	6.27938e+07	6.4458e+07	6.86415e+07	7.46411e+07	8.86454e+07	2.18338e+07	3.15658e+07	3.04213e+07	1.6081e+07	3.38936e+07
Cdc42ep1	Q91W92	Cdc42 effector protein 1 OS=Mus musculus OX=10090 GN=Cdc42ep1 PE=1 SV=1	9.59734e+06	1.02872e+07	1.09476e+07	9.04364e+06	9.12093e+06	1.01572e+07	9.43288e+06	9.4182e+06	9.14183e+06	1.02777e+07	9.31163e+06	1.19694e+07	772016	722310	1.30119e+06	899495	713734
Cdc42ep4	Q9JM96	Cdc42 effector protein 4 OS=Mus musculus OX=10090 GN=Cdc42ep4 PE=1 SV=1	259663	223097	255318	115346	3385.04	3385.04	3385.04	3385.04	333297	297971	418170	292277	527224	552711	761826	425730	730366
Cdc5l	Q6A068	Cell division cycle 5-like protein OS=Mus musculus OX=10090 GN=Cdc5l PE=1 SV=2	9.63637e+06	8.9561e+06	1.0334e+07	1.0064e+07	1.06622e+07	1.09562e+07	9.28256e+06	7.74235e+06	8.60274e+06	8.1849e+06	1.05867e+07	1.08108e+07	3.24581e+06	2.04036e+06	3.70869e+06	3.81597e+06	2.10037e+06
Cdc73	Q8JZM7	Parafibromin OS=Mus musculus OX=10090 GN=Cdc73 PE=1 SV=1	1.861e+08	1.89804e+08	1.97242e+08	2.20841e+08	2.01838e+08	2.40499e+08	2.70657e+08	2.99394e+08	2.8886e+08	2.62125e+08	2.49888e+08	2.29062e+08	616744	1.06963e+06	680169	462588	872993
Cdca7	Q9D0M2	Cell division cycle-associated protein 7 OS=Mus musculus OX=10090 GN=Cdca7 PE=1 SV=1	3385.04	3385.04	3385.04	3385.04	3385.04	3385.04	3385.04	3385.04	3385.04	3385.04	3385.04	3385.04	1.64459e+06	3385.04	3385.04	3.60111e+06	3385.04
Cdcp1	Q5U462	CUB domain-containing protein 1 OS=Mus musculus OX=10090 GN=Cdcp1 PE=2 SV=1	1.29865e+06	1.08356e+06	1.00134e+06	1.22519e+06	1.0389e+06	345532	765192	1.05713e+06	300689	1.10897e+06	928905	1.11927e+06	2.02005e+06	1.33678e+06	1.87192e+06	1.73165e+06	1.87101e+06
Cdh1	P09803	Cadherin-1 OS=Mus musculus OX=10090 GN=Cdh1 PE=1 SV=1	5.72178e+07	5.55233e+07	5.62609e+07	4.85449e+07	5.28163e+07	5.27996e+07	4.99204e+07	5.21788e+07	6.00906e+07	5.34631e+07	5.95128e+07	7.03344e+07	5.45086e+07	4.46788e+07	4.90699e+07	6.5164e+07	4.39267e+07
Cdh11	P55288	Cadherin-11 OS=Mus musculus OX=10090 GN=Cdh11 PE=1 SV=1	8.00693e+06	7.17932e+06	7.92957e+06	6.35013e+06	8.66019e+06	1.02009e+07	8.728e+06	7.73949e+06	8.53686e+06	7.83913e+06	9.43721e+06	9.09905e+06	3385.04	3385.04	3385.04	3385.04	3385.04
Cdh13	Q9WTR5	Cadherin-13 OS=Mus musculus OX=10090 GN=Cdh13 PE=1 SV=2	691201	631440	927222	478214	551610	810951	605196	592735	648648	630140	415544	834130	1.1709e+06	1.07496e+06	2.72054e+06	1.19232e+06	1.34694e+06
Cdh16	O88338	Cadherin-16 OS=Mus musculus OX=10090 GN=Cdh16 PE=1 SV=1	3.36557e+08	3.38561e+08	3.51112e+08	3.48535e+08	3.39698e+08	3.47505e+08	4.36505e+08	4.47143e+08	3.59724e+08	3.75134e+08	3.45951e+08	3.93099e+08	7.88083e+08	6.82939e+08	5.80059e+08	8.13848e+08	5.86924e+08
Cdh2	P15116	Cadherin-2 OS=Mus musculus OX=10090 GN=Cdh2 PE=1 SV=2	3385.04	3385.04	3385.04	3385.04	3385.04	3385.04	3385.04	3385.04	3385.04	3385.04	3385.04	3385.04	7.53103e+06	1.56193e+06	411579	4.41092e+06	3.7346e+06
Cdh5	P55284	Cadherin-5 OS=Mus musculus OX=10090 GN=Cdh5 PE=1 SV=2	6.08761e+06	6.03108e+06	6.0492e+06	7.92945e+06	5.92054e+06	5.98163e+06	5.54147e+06	5.28187e+06	5.62367e+06	4.64012e+06	5.6941e+06	5.26786e+06	4.51687e+06	3.12544e+06	5.72648e+06	4.18863e+06	3.08991e+06
Cdhr2	E9Q7P9	Cadherin-related family member 2 OS=Mus musculus OX=10090 GN=Cdhr2 PE=1 SV=1	8.0071e+06	8.67149e+06	8.12481e+06	1.05703e+07	1.00582e+07	1.03753e+07	1.6197e+07	1.63992e+07	1.25338e+07	1.41359e+07	1.33469e+07	1.40772e+07	2.82176e+07	2.2294e+07	3.18998e+07	2.25263e+07	2.0309e+07
Cdhr5	Q8VHF2	Cadherin-related family member 5 OS=Mus musculus OX=10090 GN=Cdhr5 PE=1 SV=1	2.01756e+07	2.07591e+07	1.96974e+07	1.85931e+07	2.03693e+07	1.88473e+07	1.81542e+07	1.7009e+07	1.07004e+07	1.72324e+07	1.23234e+07	1.99629e+07	2.33763e+07	1.37645e+07	1.6325e+07	2.12e+07	1.28885e+07
Cdipt	Q8VDP6	CDP-diacylglycerol--inositol 3-phosphatidyltransferase OS=Mus musculus OX=10090 GN=Cdipt PE=1 SV=1	3.169e+07	3.07069e+07	3.24261e+07	2.66585e+07	3.37835e+07	3.42132e+07	2.6955e+07	2.57154e+07	3.1472e+07	2.83959e+07	2.70379e+07	3.79185e+07	2.67367e+06	1.24214e+07	4.95021e+06	582889	1.49259e+07
Cdk11b	P24788	Cyclin-dependent kinase 11B OS=Mus musculus OX=10090 GN=Cdk11b PE=1 SV=2	1.95013e+06	1.91606e+06	1.75889e+06	1.6458e+06	1.44263e+06	1.45769e+06	1.15398e+06	1.32844e+06	882720	1.36661e+06	1.29948e+06	2.54789e+06	1.15331e+06	1.55689e+06	2.56714e+06	1.13178e+06	3385.04
Cdk14	O35495	Cyclin-dependent kinase 14 OS=Mus musculus OX=10090 GN=Cdk14 PE=1 SV=2	634083	532814	829303	905574	874322	1.03116e+06	799149	673634	1.01722e+06	593282	681598	940702	3385.04	3385.04	3385.04	3385.04	3385.04
Cdk18	Q04899	Cyclin-dependent kinase 18 OS=Mus musculus OX=10090 GN=Cdk18 PE=1 SV=1	1.35657e+06	719254	559290	531224	869313	623314	575171	390556	790977	711682	1.24207e+06	1.37276e+06	3385.04	3385.04	3385.04	3385.04	3385.04
Cdk2ap1	O35207	Cyclin-dependent kinase 2-associated protein 1 OS=Mus musculus OX=10090 GN=Cdk2ap1 PE=1 SV=2	1.35091e+06	1.23856e+06	843222	1.32746e+06	1.08926e+06	877662	1.02551e+06	517497	171193	960850	1.27168e+06	1.15573e+06	3385.04	3385.04	3385.04	3385.04	3385.04
Cdk2ap2	Q9CPY4	Cyclin-dependent kinase 2-associated protein 2 OS=Mus musculus OX=10090 GN=Cdk2ap2 PE=1 SV=1	3385.04	3385.04	3385.04	3385.04	3385.04	3385.04	3385.04	3385.04	3385.04	3385.04	3385.04	3385.04	6.02152e+06	8.72428e+06	4.90692e+06	8.56689e+06	4.62368e+06
Cdk4	P30285	Cyclin-dependent kinase 4 OS=Mus musculus OX=10090 GN=Cdk4 PE=1 SV=1	1.42453e+06	1.26309e+06	1.68406e+06	1.19881e+06	973541	708630	774168	478071	564312	1.57101e+06	1.36003e+06	1.54444e+06	1.0425e+07	8.32813e+06	6.24196e+06	1.49054e+07	5.97434e+06
Cdk5	P49615	Cyclin-dependent-like kinase 5 OS=Mus musculus OX=10090 GN=Cdk5 PE=1 SV=1	4.07804e+06	4.48104e+06	5.95616e+06	5.72777e+06	4.87888e+06	4.3876e+06	2.05734e+06	4.65795e+06	3.7579e+06	8.81105e+06	3.25479e+06	4.47062e+06	1.56236e+06	2.861e+06	3.16423e+06	1.99974e+06	3.19451e+06
Cdk5rap2	Q8K389	CDK5 regulatory subunit-associated protein 2 OS=Mus musculus OX=10090 GN=Cdk5rap2 PE=1 SV=3	4.83278e+06	3.79571e+06	3.97154e+06	3.67456e+06	4.03086e+06	3.95573e+06	1.53284e+07	1.59541e+07	8.53288e+06	9430758	5.55393e+06	8.62522e+06	1.5686e+06	569930	1.46559e+06	1.60942e+06	527456
Cdk5rap3	Q99LM2	CDK5 regulatory subunit-associated protein 3 OS=Mus musculus OX=10090 GN=Cdk5rap3 PE=1 SV=1	7.54837e+06	6.67222e+06	6.75154e+06	7.1891e+06	7.87771e+06	7.10924e+06	6.28507e+06	6.83939e+06	6.01973e+06	6.28507e+06	7.31049e+06	7.69224e+06	9.45669e+06	7.41293e+06	1.02425e+07	9.77856e+06	6.6711e+06
Cdk6	Q64261	Cyclin-dependent kinase 6 OS=Mus musculus OX=10090 GN=Cdk6 PE=1 SV=2	1.9437e+06	1.74232e+06	1.71493e+06	969829	2.47546e+06	1.72422e+06	643816	1.39618e+06	611936	718238	369987	484570	3385.04	3385.04	3385.04	3385.04	3385.04
Cdk9	Q99J95	Cyclin-dependent kinase 9 OS=Mus musculus OX=10090 GN=Cdk9 PE=1 SV=1	501547	507963	568988	453544	638537	680257	459228	366214	488688	3385.04	582286	615032	205424	645528	497090	3385.04	340073
Cdkl5	Q3UTQ8	Cyclin-dependent kinase-like 5 OS=Mus musculus OX=10090 GN=Cdkl5 PE=1 SV=1	624881	673919	553830	796194	868498	644487	506221	3385.04	451513	568118	607423	644296	3385.04	3385.04	3385.04	3385.04	3385.04
Cdkn1b	P46414	Cyclin-dependent kinase inhibitor 1B OS=Mus musculus OX=10090 GN=Cdkn1b PE=1 SV=2	1.65908e+06	1.52331e+06	1.48298e+06	1.37866e+06	1.21549e+06	1.3396e+06	1.43668e+06	1.25274e+06	1.41023e+06	1.54235e+06	1.97491e+06	1.67564e+06	4.40324e+06	4.97651e+06	7.83373e+06	3.56938e+06	3.79662e+06
Cdkn2aip	Q8BI72	CDKN2A-interacting protein OS=Mus musculus OX=10090 GN=Cdkn2aip PE=1 SV=1	705260	1.10607e+06	961099	339220	795237	499717	366820	518074	332305	1.08482e+06	1.58794e+06	739891	1.38845e+06	1.08654e+06	2.31681e+06	2.66301e+06	1.18523e+06
Cdkn2aipnl	Q9D211	CDKN2AIP N-terminal-like protein OS=Mus musculus OX=10090 GN=Cdkn2aipnl PE=3 SV=1	3385.04	3385.04	3385.04	3385.04	3385.04	3385.04	3385.04	3385.04	3385.04	3385.04	3385.04	3385.04	655074	701223	916321	892400	426360
Cdkn2c	Q60772	Cyclin-dependent kinase 4 inhibitor C OS=Mus musculus OX=10090 GN=Cdkn2c PE=1 SV=1	2.62657e+06	2.35312e+06	2.50806e+06	2.23678e+06	2.4095e+06	2.08769e+06	1.94135e+06	1.53103e+06	1.93541e+06	2482564	2.59199e+06	2.4188e+06	6.94685e+06	4.39757e+06	5.69361e+06	6.59125e+06	2.63218e+06
Cdo1	P60334	Cysteine dioxygenase type 1 OS=Mus musculus OX=10090 GN=Cdo1 PE=1 SV=1	4.85598e+06	3.47248e+06	4.1502e+06	3.72567e+06	3.54834e+06	3.90798e+06	3.4512e+06	4.38914e+06	4.35649e+06	4.30892e+06	4.39391e+06	5.51926e+06	2.25042e+06	2.16468e+06	2.34726e+06	1.89325e+06	1.4188e+06
Cdrt4	Q9DA64	CMT1A duplicated region transcript 4 protein homolog OS=Mus musculus OX=10090 GN=Cdrt4 PE=2 SV=1	585205	623337	627148	252214	378725	343609	439700	1.7053e+06	893097	452993	498899	363440	3385.04	3385.04	3385.04	3385.04	3385.04
Cds2	Q99L43	Phosphatidate cytidylyltransferase 2 OS=Mus musculus OX=10090 GN=Cds2 PE=1 SV=1	9.04216e+06	8.64159e+06	9.95599e+06	8.44238e+06	7.90027e+06	8.78783e+06	7.7146e+06	6.46279e+06	8.48082e+06	8.32661e+06	9.36712e+06	8.5437e+06	2.69607e+06	6.16696e+06	5.8957e+06	2.01738e+06	6.10246e+06
Cdv3	Q4VAA2	Protein CDV3 OS=Mus musculus OX=10090 GN=Cdv3 PE=1 SV=2	3385.04	3385.04	3385.04	3385.04	3385.04	3385.04	3385.04	3385.04	3385.04	3385.04	3385.04	3385.04	1.21395e+07	1.08314e+07	1.19809e+07	1.26103e+07	7.67931e+06
Cebpzos	Q8BTE5	Protein CEBPZOS OS=Mus musculus OX=10090 GN=Cebpzos PE=3 SV=2	3.23812e+06	3.24294e+06	3.22939e+06	4.07113e+06	2.70907e+06	3.11696e+06	3.52513e+06	3.66192e+06	3.97343e+06	3.0727e+06	3.96764e+06	2.70684e+06	7.07126e+06	6.15363e+06	5.34834e+06	6.21557e+06	6.35428e+06
Celf1	P28659	CUGBP Elav-like family member 1 OS=Mus musculus OX=10090 GN=Celf1 PE=1 SV=2	1.22904e+07	1.16873e+07	1.06589e+07	1.23784e+07	1.19531e+07	1.17049e+07	1.06891e+07	1.07187e+07	9.8283e+06	1.16506e+07	1.35128e+07	1.10777e+07	3.57638e+06	1.01982e+07	8.92926e+06	2.6117e+06	1.08707e+07
Celf2	Q9Z0H4	CUGBP Elav-like family member 2 OS=Mus musculus OX=10090 GN=Celf2 PE=1 SV=1	4.86556e+06	4.38447e+06	4.32123e+06	4.34974e+06	4.78438e+06	4.72852e+06	4.31176e+06	3.22638e+06	3.74375e+06	3.98704e+06	3.72413e+06	4.6414e+06	3385.04	3385.04	3385.04	3385.04	3385.04
Celsr3	Q91ZI0	Cadherin EGF LAG seven-pass G-type receptor 3 OS=Mus musculus OX=10090 GN=Celsr3 PE=2 SV=2	786586	780109	863122	1.10778e+06	1.02146e+06	1.23614e+06	876325	979168	793712	837400	983536	1.03321e+06	3385.04	3385.04	3385.04	3385.04	3385.04
Cemip2	Q5FWI3	Cell surface hyaluronidase OS=Mus musculus OX=10090 GN=Cemip2 PE=1 SV=1	3385.04	193653	3385.04	3385.04	3385.04	3385.04	3385.04	3385.04	3385.04	246281	133423	3385.04	3385.04	3385.04	3385.04	3385.04	3385.04
Cenpa	O35216	Histone H3-like centromeric protein A OS=Mus musculus OX=10090 GN=Cenpa PE=2 SV=1	3385.04	3385.04	3385.04	3385.04	3385.04	3385.04	3385.04	284440	277108	158291	256733	3385.04	3385.04	3385.04	3385.04	3385.04	3385.04
Cenpe	Q6RT24	Centromere-associated protein E OS=Mus musculus OX=10090 GN=Cenpe PE=1 SV=1	7.37062e+06	8.35943e+06	1.14079e+07	7.09273e+06	6.87706e+06	8.94538e+06	6.79423e+06	1.10069e+07	8.3127e+06	7797717	6.60999e+06	9.8562e+06	8.26478e+06	5.69362e+06	8.3388e+06	5.69773e+06	3.96269e+06
Cenpv	Q9CXS4	Centromere protein V OS=Mus musculus OX=10090 GN=Cenpv PE=1 SV=2	7.70056e+07	7.30745e+07	7.50978e+07	6.46694e+07	6.71831e+07	6.18422e+07	9.40091e+07	9.23045e+07	6.89474e+07	9.29803e+07	1.23988e+08	7.44664e+07	1.30079e+07	4.85571e+07	2.40904e+07	7.79636e+06	5.49389e+07
Cep170	Q6A065	Centrosomal protein of 170 kDa OS=Mus musculus OX=10090 GN=Cep170 PE=1 SV=2	7.50652e+06	6.53302e+06	6.12357e+06	1.20228e+07	9.60526e+06	9.08709e+06	1.28142e+06	2.69085e+06	5.79844e+06	1.83833e+06	1.96449e+06	1.05894e+06	3385.04	3385.04	3385.04	3385.04	3385.04
Cep250	Q60952	Centrosome-associated protein CEP250 OS=Mus musculus OX=10090 GN=Cep250 PE=1 SV=4	3385.04	3385.04	3385.04	3385.04	3385.04	3385.04	3385.04	3385.04	3385.04	3385.04	3385.04	3385.04	62381.4	3.47422e+07	230772	3.91681e+07	353673
Cept1	Q8BGS7	Choline/ethanolaminephosphotransferase 1 OS=Mus musculus OX=10090 GN=Cept1 PE=1 SV=1	3.06475e+06	3.04935e+06	2.92934e+06	5.95204e+06	5.4576e+06	6.05587e+06	3.23088e+06	2.6981e+06	2.9953e+06	2.78066e+06	3.01199e+06	3.51296e+06	3385.04	3385.04	3385.04	3385.04	3385.04
Cers2	Q924Z4	Ceramide synthase 2 OS=Mus musculus OX=10090 GN=Cers2 PE=1 SV=1	1.84144e+07	1.86507e+07	1.45934e+07	1.62395e+07	2.1269e+07	2.06111e+07	1.41055e+07	1.2641e+07	1.34792e+07	1.15121e+07	1.1266e+07	1.46343e+07	1.73159e+06	9.5536e+06	5.38424e+06	960082	1.06665e+07
Cers5	Q9D6K9	Ceramide synthase 5 OS=Mus musculus OX=10090 GN=Cers5 PE=1 SV=1	1.2323e+06	1.17526e+06	1.43013e+06	1.75267e+06	1.3416e+06	1.45101e+06	700560	1.10646e+06	750605	789503	664642	825083	3385.04	3385.04	3385.04	3385.04	3385.04
Cers6	Q8C172	Ceramide synthase 6 OS=Mus musculus OX=10090 GN=Cers6 PE=1 SV=1	1.19123e+07	1.28133e+07	1.32794e+07	1.61358e+07	1.64467e+07	1.56232e+07	9.66003e+06	1.06049e+07	1.22443e+07	1.11608e+07	9.94091e+06	9.81969e+06	1.11324e+06	2.10489e+06	1.51041e+06	138409	1.38067e+06
Cert1	Q9EQG9	Ceramide transfer protein OS=Mus musculus OX=10090 GN=Cert1 PE=1 SV=1	6.75735e+06	5.00588e+06	5.7794e+06	5.98349e+06	6.70909e+06	5.39072e+06	4.82384e+06	4.98217e+06	4.24233e+06	6.23585e+06	4.19839e+06	5.81794e+06	1.23692e+06	2.30732e+06	1.70849e+06	667470	2.52785e+06
Ces1	Q8VCC2	Liver carboxylesterase 1 OS=Mus musculus OX=10090 GN=Ces1 PE=1 SV=1	1.92555e+06	2.14051e+06	2.86148e+06	1.42373e+06	1.49064e+06	601615	1.68714e+06	355225	3385.04	615066	300535	3385.04	3385.04	3385.04	3385.04	3385.04	3385.04
Ces1c	P23953	Carboxylesterase 1C OS=Mus musculus OX=10090 GN=Ces1c PE=1 SV=4	9.71481e+06	9.93575e+06	9.44243e+06	6.90129e+06	6.23223e+06	7.45086e+06	5.54439e+06	4.97771e+06	8.2134e+06	4.89844e+06	1.62122e+07	1.50448e+07	2.55326e+06	1.33678e+07	2.47997e+06	9.25142e+06	9.92742e+06
Ces1d	Q8VCT4	Carboxylesterase 1D OS=Mus musculus OX=10090 GN=Ces1d PE=1 SV=1	4.46614e+08	4.62563e+08	4.59591e+08	4.63023e+08	4.40147e+08	4.36073e+08	4.93327e+08	4.56695e+08	3.7473e+08	5.46416e+08	4.54996e+08	3.78298e+08	9.94989e+08	4.80548e+08	5.46517e+08	8.77396e+08	4.8771e+08
Ces1e	Q64176	Carboxylesterase 1E OS=Mus musculus OX=10090 GN=Ces1e PE=1 SV=1	2.36402e+07	2.12033e+07	2.08689e+07	2.13103e+07	2.03483e+07	2.39132e+07	2.61382e+07	2.66305e+07	1.78198e+07	3.00435e+07	3.63955e+07	2.33137e+07	1.93273e+07	1.06416e+07	1.12487e+07	1.51944e+07	1.23686e+07
Ces1f	Q91WU0	Carboxylesterase 1F OS=Mus musculus OX=10090 GN=Ces1f PE=1 SV=1	8.76041e+08	8.81646e+08	8.94604e+08	9.71469e+08	9.71933e+08	9.91904e+08	3.61431e+08	3.70954e+08	1.98447e+08	4.16426e+08	2.40381e+08	2.41066e+08	6.60489e+08	2.96095e+08	3.31469e+08	5.94375e+08	2.43177e+08
Ces2c	Q91WG0	Acylcarnitine hydrolase OS=Mus musculus OX=10090 GN=Ces2c PE=1 SV=1	3.92429e+08	3.78582e+08	3.89718e+08	4.3172e+08	4.32463e+08	4.21534e+08	1.76763e+08	1.74766e+08	1.34301e+08	1.77505e+08	1.59269e+08	1.32113e+08	2.82388e+08	2.01426e+08	2.45285e+08	2.8043e+08	1.71192e+08
Ces2e	Q8BK48	Pyrethroid hydrolase Ces2e OS=Mus musculus OX=10090 GN=Ces2e PE=1 SV=1	2.60969e+06	3.76019e+06	2.50831e+06	2.62405e+06	3.37322e+06	2.9913e+06	3.48427e+06	2.91872e+06	1.57777e+06	2.7048e+06	3.4883e+06	4.98115e+06	2.68588e+06	1.96569e+06	1.64147e+06	2.31271e+06	1.34458e+06
Cetn2	Q9R1K9	Centrin-2 OS=Mus musculus OX=10090 GN=Cetn2 PE=1 SV=1	7.07349e+06	6.82031e+06	6.83853e+06	7.8394e+06	8.38666e+06	7.68656e+06	4.92797e+06	4.65964e+06	6.39554e+06	7.01434e+06	7.30327e+06	5.98435e+06	5.25191e+06	4.71939e+06	4.86162e+06	6.89158e+06	5.41596e+06
Cfap20	Q8BTU1	Cilia- and flagella-associated protein 20 OS=Mus musculus OX=10090 GN=Cfap20 PE=1 SV=1	365491	3385.04	3385.04	514170	3385.04	544759	3385.04	237980	429549	3385.04	583765	3385.04	3385.04	3385.04	3385.04	3385.04	3385.04
Cfap58	B2RW38	Cilia- and flagella-associated protein 58 OS=Mus musculus OX=10090 GN=Cfap58 PE=2 SV=1	1.11543e+06	1.26485e+06	1.11148e+06	773090	795768	676759	1.03043e+06	947334	768004	1093549	1.36183e+06	1.29406e+06	3385.04	3385.04	3385.04	3385.04	3385.04
Cfap74	Q3UY96	Cilia- and flagella-associated protein 74 OS=Mus musculus OX=10090 GN=Cfap74 PE=2 SV=3	3.2175e+06	2.99864e+06	3.04595e+06	4.74199e+06	5.43185e+06	5.40501e+06	3.31916e+06	3.46737e+06	2.97173e+06	3.10092e+06	3.68397e+06	1.20355e+06	3385.04	3385.04	3385.04	3385.04	3385.04
Cfb	P04186	Complement factor B OS=Mus musculus OX=10090 GN=Cfb PE=1 SV=2	1.10704e+07	9.61336e+06	9.19837e+06	1.12696e+07	1.14677e+07	1.05009e+07	1.07854e+07	8.11863e+06	7.02095e+06	1.09204e+07	1.21352e+07	2.11954e+07	1.35568e+07	3.82123e+07	1.5673e+07	2.1775e+07	1.76e+07
Cfdp1	O88271	Craniofacial development protein 1 OS=Mus musculus OX=10090 GN=Cfdp1 PE=1 SV=1	490913	303564	401149	374946	243092	403345	302122	788789	731380	3385.04	630975	326301	4.07815e+06	8.66078e+06	6.26256e+06	3.56895e+06	9.14997e+06
Cfh	P06909	Complement factor H OS=Mus musculus OX=10090 GN=Cfh PE=1 SV=2	8.53572e+07	8.38745e+07	7.99537e+07	8.10047e+07	7.70255e+07	7.69748e+07	7.56871e+07	8.13358e+07	6.19926e+07	7.61014e+07	6.83325e+07	1.45996e+08	1.1511e+08	2.14279e+08	1.77042e+08	1.40652e+08	9.26656e+07
Cfi	Q61129	Complement factor I OS=Mus musculus OX=10090 GN=Cfi PE=1 SV=3	2.93025e+06	2.81214e+06	3.66179e+06	4.48493e+06	4.18489e+06	4.17236e+06	3.37294e+06	4.15362e+06	4.33351e+06	3.30829e+06	3.12929e+06	3.5524e+06	3.36764e+06	8.24436e+06	5.57402e+06	5.4451e+06	3.4263e+06
Cfl1	P18760	Cofilin-1 OS=Mus musculus OX=10090 GN=Cfl1 PE=1 SV=3	3.2208e+08	3.08691e+08	3.11428e+08	3.01051e+08	3.2513e+08	3.22653e+08	3.30306e+08	3.49232e+08	3.87287e+08	3.17547e+08	3.7015e+08	4.2988e+08	4.52944e+08	4.67934e+08	8.50003e+08	4.26394e+08	5.07633e+08
Cfl2	P45591	Cofilin-2 OS=Mus musculus OX=10090 GN=Cfl2 PE=1 SV=1	3.72379e+07	3.53287e+07	3.20024e+07	3.31598e+07	3.56884e+07	3.42749e+07	3.33463e+07	3.51045e+07	3.4334e+07	3.95075e+07	3.7671e+07	3.95058e+07	2.57432e+07	2.982e+07	3.31735e+07	2.0741e+07	2.96783e+07
Cggbp1	Q8BHG9	CGG triplet repeat-binding protein 1 OS=Mus musculus OX=10090 GN=Cggbp1 PE=1 SV=1	549682	512253	388859	560629	522332	613446	336385	3385.04	423541	477864	535145	451978	590063	666800	1.34478e+06	835047	575655
Cgn	P59242	Cingulin OS=Mus musculus OX=10090 GN=Cgn PE=1 SV=1	5.72276e+06	6.01017e+06	6.84331e+06	6.53697e+06	6.53323e+06	9.13888e+06	4.64391e+06	4.15685e+06	7.9241e+06	6.73544e+06	8.52977e+06	1.20621e+07	8.497e+06	8.22321e+06	1.20345e+07	9.75818e+06	9.62602e+06
Cgnl1	Q6AW69	Cingulin-like protein 1 OS=Mus musculus OX=10090 GN=Cgnl1 PE=1 SV=2	1.46753e+08	1.44176e+08	1.46769e+08	1.468e+08	1.29851e+08	1.39167e+08	1.41535e+08	1.59626e+08	1.45131e+08	1.70057e+08	1.75749e+08	1.44672e+08	1.08348e+08	1.16427e+08	1.63095e+08	1.27121e+08	1.37861e+08
Cgref1	Q8R1U2	Cell growth regulator with EF hand domain protein 1 OS=Mus musculus OX=10090 GN=Cgref1 PE=1 SV=1	4.98556e+06	4.96594e+06	7.5452e+06	4.56296e+06	3.85202e+06	4.05075e+06	2.92576e+06	5.57427e+06	2.78668e+06	5.38909e+06	3.19404e+06	3.62747e+06	2.14109e+06	1.09894e+06	1.81986e+06	1.84423e+06	913143
Chac2	Q9CQG1	Putative glutathione-specific gamma-glutamylcyclotransferase 2 OS=Mus musculus OX=10090 GN=Chac2 PE=1 SV=1	2.08026e+06	3.18239e+06	1.87393e+06	2.80925e+06	3.65723e+06	2.35256e+06	3.26338e+06	1.15838e+06	1.28218e+06	1.6896e+06	1.73996e+06	2.47442e+06	3.14358e+06	1.64865e+06	1.90903e+06	3.23226e+06	1.89804e+06
Chadl	E9Q7T7	Chondroadherin-like protein OS=Mus musculus OX=10090 GN=Chadl PE=1 SV=1	3385.04	94884.7	3385.04	666721	3385.04	793959	1.10896e+06	1.24834e+06	1.39615e+06	1.34193e+06	996373	1.29266e+06	2.53023e+06	5.40635e+06	7.61478e+06	3385.04	4.0811e+06
Chchd1	Q9CQA6	Coiled-coil-helix-coiled-coil-helix domain-containing protein 1 OS=Mus musculus OX=10090 GN=Chchd1 PE=1 SV=1	3.74175e+06	4.09474e+06	3.62802e+06	5.53886e+06	5.74231e+06	5.59076e+06	5.54438e+06	5.97817e+06	3.99978e+06	3.44821e+06	3.75791e+06	1.97254e+06	2.48737e+06	3.02034e+06	2.44549e+06	4.51706e+06	3.27044e+06
Chchd2	Q9D1L0	Coiled-coil-helix-coiled-coil-helix domain-containing protein 2 OS=Mus musculus OX=10090 GN=Chchd2 PE=2 SV=1	7.79895e+06	7.62816e+06	8.74554e+06	4.85142e+06	4.12371e+06	4.82471e+06	1.13303e+07	1.39754e+07	1.11373e+07	9.02565e+06	1.50693e+07	1.11997e+07	2.53441e+07	2.693e+07	3.31275e+07	3.24739e+07	2.63314e+07
Chchd3	Q9CRB9	MICOS complex subunit Mic19 OS=Mus musculus OX=10090 GN=Chchd3 PE=1 SV=1	2.30803e+08	2.88168e+08	2.29588e+08	2.4843e+08	2.66895e+08	2.67838e+08	2.85766e+08	3.3784e+08	3.85706e+08	3.36444e+08	3.05951e+08	3.48019e+08	3.6641e+08	2.56598e+08	3.06468e+08	3.18517e+08	2.75957e+08
Chchd4	Q8VEA4	Mitochondrial intermembrane space import and assembly protein 40 OS=Mus musculus OX=10090 GN=Chchd4 PE=1 SV=1	2.11735e+07	1.95809e+07	1.91863e+07	1.27375e+07	1.27448e+07	1.34791e+07	1.8859e+07	1.7757e+07	1.6423e+07	1.66973e+07	1.34129e+07	1.71735e+07	2.30062e+07	1.86871e+07	2.07165e+07	2.3419e+07	1.7432e+07
Chchd5	Q9CQP3	Coiled-coil-helix-coiled-coil-helix domain-containing protein 5 OS=Mus musculus OX=10090 GN=Chchd5 PE=1 SV=1	2.61046e+06	3.03124e+06	2.81167e+06	2.69999e+06	3.38481e+06	3.61977e+06	3.43594e+06	2.21406e+06	2.77835e+06	2.89298e+06	3.53864e+06	3.70717e+06	5.43596e+06	3.12221e+06	4.36594e+06	5.25655e+06	3.14476e+06
Chchd6	Q91VN4	MICOS complex subunit Mic25 OS=Mus musculus OX=10090 GN=Chchd6 PE=1 SV=2	1.01877e+08	9.2937e+07	7.26203e+07	8.73781e+07	9.25391e+07	7.16193e+07	1.02367e+08	7.92275e+07	1.30734e+08	1.17174e+08	1.21798e+08	8.10078e+07	7.05292e+07	4.47324e+07	5.28897e+07	5.99922e+07	6.16666e+07
Chchd7	Q8K2Q5	Coiled-coil-helix-coiled-coil-helix domain-containing protein 7 OS=Mus musculus OX=10090 GN=Chchd7 PE=1 SV=1	6.36348e+06	6.66737e+06	7.29349e+06	5.91535e+06	6.49481e+06	6.5573e+06	7.11101e+06	6.91794e+06	8.27052e+06	7.07634e+06	6.79232e+06	5.96675e+06	1.09697e+07	7.51984e+06	1.11496e+07	1.22218e+07	7.17823e+06
Chd4	Q6PDQ2	Chromodomain-helicase-DNA-binding protein 4 OS=Mus musculus OX=10090 GN=Chd4 PE=1 SV=1	2.42787e+07	2.34046e+07	2.62406e+07	2.57822e+07	2.62457e+07	2.80414e+07	2.63201e+07	2.32281e+07	2.46223e+07	2.46784e+07	2.84041e+07	2.79647e+07	8.28006e+06	1.57202e+07	1.54372e+07	5.57177e+06	1.55339e+07
Chd6	A3KFM7	Chromodomain-helicase-DNA-binding protein 6 OS=Mus musculus OX=10090 GN=Chd6 PE=1 SV=1	6.74592e+07	6.59922e+07	7.25427e+07	5.74302e+07	6.60547e+07	6.32325e+07	1.74862e+08	1.55175e+08	8.21924e+07	1.10369e+08	5.70061e+07	8.25992e+07	2.17134e+08	2.0369e+08	3.10541e+08	1.82239e+08	2.25612e+08
Chdh	Q8BJ64	Choline dehydrogenase, mitochondrial OS=Mus musculus OX=10090 GN=Chdh PE=1 SV=1	6.05738e+08	6.051e+08	6.04787e+08	6.50842e+08	6.36503e+08	6.353e+08	6.68346e+08	6.81595e+08	6.3457e+08	6.35498e+08	6.19108e+08	5.91458e+08	5.2127e+08	6.24033e+08	6.63884e+08	6.96132e+08	6.34819e+08
Cherp	Q8CGZ0	Calcium homeostasis endoplasmic reticulum protein OS=Mus musculus OX=10090 GN=Cherp PE=1 SV=1	4.02934e+06	4.30135e+06	4.25854e+06	3.63646e+06	3.60547e+06	3.97083e+06	3.40259e+06	3.43841e+06	2.88934e+06	3.91524e+06	4.18762e+06	3.61853e+06	6.48099e+06	5.73138e+06	7.84156e+06	6.67827e+06	5.30316e+06
Chi3l1	Q61362	Chitinase-3-like protein 1 OS=Mus musculus OX=10090 GN=Chi3l1 PE=1 SV=3	3385.04	3385.04	3385.04	3385.04	3385.04	3385.04	3385.04	3385.04	402304	3385.04	3385.04	3385.04	3385.04	3385.04	3385.04	3385.04	3385.04
Chia	Q91XA9	Acidic mammalian chitinase OS=Mus musculus OX=10090 GN=Chia PE=1 SV=2	3385.04	3385.04	3385.04	3385.04	3385.04	194337	311940	282329	445947	3385.04	258623	535502	3385.04	3385.04	3385.04	3385.04	3385.04
Chid1	Q922Q9	Chitinase domain-containing protein 1 OS=Mus musculus OX=10090 GN=Chid1 PE=1 SV=1	3.12503e+06	3.30145e+06	3.85427e+06	2.90664e+06	3.27069e+06	4.53624e+06	3.31573e+06	3.13731e+06	3.22998e+06	2.71547e+06	2.47797e+06	2.7678e+06	143588	429920	419592	233279	268034
Chil3	O35744	Chitinase-like protein 3 OS=Mus musculus OX=10090 GN=Chil3 PE=1 SV=2	4.14989e+07	4.39989e+07	4.1954e+07	3.5078e+07	3.5506e+07	3.22456e+07	4.55719e+07	3.93135e+07	3.09239e+07	3.17817e+07	9.67413e+07	2.63206e+08	2.14921e+07	6.59211e+07	5.22035e+07	4.69271e+07	4.54459e+07
Chkb	O55229	Choline/ethanolamine kinase OS=Mus musculus OX=10090 GN=Chkb PE=1 SV=3	4.92276e+06	4.97579e+06	5.81187e+06	5.48585e+06	5.11924e+06	5.65361e+06	5.99745e+06	6.02901e+06	6.34962e+06	7.16655e+06	6.91184e+06	6.70723e+06	5.91508e+06	7.35352e+06	7.12344e+06	6.74728e+06	5.48905e+06
Chm	Q9QXG2	Rab proteins geranylgeranyltransferase component A 1 OS=Mus musculus OX=10090 GN=Chm PE=1 SV=1	3385.04	3385.04	3385.04	3385.04	3385.04	3385.04	3385.04	3385.04	3385.04	3385.04	3385.04	3385.04	170259	3385.04	3385.04	3385.04	3385.04
Chmp1a	Q921W0	Charged multivesicular body protein 1a OS=Mus musculus OX=10090 GN=Chmp1a PE=1 SV=1	1.61046e+07	1.69311e+07	1.55441e+07	1.81233e+07	1.81816e+07	1.648e+07	1.69948e+07	1.88194e+07	1.69775e+07	1.7974e+07	1.74215e+07	1.76802e+07	1.74576e+07	1.14537e+07	2.1187e+07	1.96474e+07	1.40404e+07
Chmp1b1	Q99LU0	Charged multivesicular body protein 1b-1 OS=Mus musculus OX=10090 GN=Chmp1b1 PE=1 SV=1	1.44024e+07	1.25897e+07	1.47092e+07	1.44351e+07	1.32081e+07	1.4171e+07	1.15691e+07	1.02341e+07	1.08391e+07	1.48846e+07	1.24297e+07	1.57659e+07	1.61026e+07	9.28291e+06	1.93166e+07	1.7771e+07	1.0546e+07
Chmp1b2	Q9CQD4	Charged multivesicular body protein 1b-2 OS=Mus musculus OX=10090 GN=Chmp1b2 PE=2 SV=2	2.78186e+07	2.9844e+07	2.69307e+07	3.12259e+07	2.93277e+07	2.70201e+07	2.85103e+07	2.76414e+07	2.57568e+07	2.65744e+07	2.68906e+07	3.01357e+07	3385.04	3385.04	3385.04	3385.04	3385.04
Chmp2a	Q9DB34	Charged multivesicular body protein 2a OS=Mus musculus OX=10090 GN=Chmp2a PE=1 SV=1	1.28822e+07	1.18402e+07	1.11449e+07	1.02913e+07	8.68376e+06	1.00274e+07	8.55344e+06	8.33119e+06	9.35252e+06	9.50919e+06	1.01006e+07	1.07455e+07	1.05618e+07	1.48438e+07	1.19033e+07	1.14412e+07	1.22352e+07
Chmp2b	Q8BJF9	Charged multivesicular body protein 2b OS=Mus musculus OX=10090 GN=Chmp2b PE=1 SV=1	4.12922e+06	4.12623e+06	4.35044e+06	3.32954e+06	3.76943e+06	3.29922e+06	3.36089e+06	2.75617e+06	3.003e+06	4.25702e+06	4.4794e+06	3.64648e+06	1.60716e+07	1.39405e+07	1.68683e+07	8.75446e+06	1.44475e+07
Chmp3	Q9CQ10	Charged multivesicular body protein 3 OS=Mus musculus OX=10090 GN=Chmp3 PE=1 SV=3	6.78141e+06	6.62411e+06	5.52866e+06	4.74918e+06	3.45735e+06	4.45458e+06	5.31163e+06	5.48176e+06	4.93424e+06	5279954	3.95655e+06	5.94549e+06	1.45628e+07	1.03793e+07	1.44466e+07	1.65053e+07	1.01475e+07
Chmp4b	Q9D8B3	Charged multivesicular body protein 4b OS=Mus musculus OX=10090 GN=Chmp4b PE=1 SV=2	1.60723e+07	1.75985e+07	1.63783e+07	1.35779e+07	1.59235e+07	1.65397e+07	1.60667e+07	1.46265e+07	1.9851e+07	1.68163e+07	2.20079e+07	1.69665e+07	2.67788e+07	2.29083e+07	3.50633e+07	2.30062e+07	2.47511e+07
Chmp5	Q9D7S9	Charged multivesicular body protein 5 OS=Mus musculus OX=10090 GN=Chmp5 PE=1 SV=1	2.2083e+07	2.16228e+07	2.19115e+07	2.70398e+07	3.19179e+07	2.9846e+07	1.93615e+07	1.93812e+07	2.33216e+07	1.84423e+07	2.29219e+07	2.43011e+07	1.09531e+08	1.07693e+08	1.2751e+08	1.60291e+08	1.41794e+08
Chmp6	P0C0A3	Charged multivesicular body protein 6 OS=Mus musculus OX=10090 GN=Chmp6 PE=1 SV=2	5.18282e+07	4.71803e+07	4.96135e+07	3.27204e+07	5.86743e+07	4.93549e+07	4.59675e+07	3.2923e+07	5.15657e+07	3.78009e+07	4.8006e+07	4.82816e+07	4.8136e+06	5.30958e+06	5.32689e+06	5.59014e+06	3.90512e+06
Chmp7	Q8R1T1	Charged multivesicular body protein 7 OS=Mus musculus OX=10090 GN=Chmp7 PE=1 SV=1	2.22068e+06	2.14424e+06	1.77893e+06	2.08936e+06	2.40774e+06	2.02127e+06	1.69043e+06	1.57434e+06	1.58796e+06	1.94053e+06	1.91537e+06	1.55955e+06	443019	465890	485918	372878	563189
Chordc1	Q9D1P4	Cysteine and histidine-rich domain-containing protein 1 OS=Mus musculus OX=10090 GN=Chordc1 PE=1 SV=1	1.13081e+07	1.12686e+07	1.14135e+07	1.42675e+07	1.36412e+07	1.34634e+07	6.7502e+06	6.32129e+06	6.99401e+06	6.25457e+06	5.32777e+06	6.1352e+06	4.00093e+06	5.83775e+06	3.99626e+06	3.22108e+06	4.35452e+06
Chp1	P61022	Calcineurin B homologous protein 1 OS=Mus musculus OX=10090 GN=Chp1 PE=1 SV=2	2.89125e+07	2.63923e+07	2.29172e+07	2.79275e+07	2.79085e+07	2.6494e+07	2.84118e+07	2.93557e+07	2.74167e+07	3.42938e+07	2.85047e+07	2.76589e+07	6.6108e+07	6.01046e+07	7.0511e+07	6.88126e+07	5.41625e+07
Chpt1	Q8C025	Cholinephosphotransferase 1 OS=Mus musculus OX=10090 GN=Chpt1 PE=1 SV=1	2.38913e+07	2.1705e+07	2.27411e+07	2.53988e+07	2.68494e+07	2.55494e+07	1.42848e+07	1.31175e+07	1.23426e+07	1.44818e+07	1.19198e+07	1.45711e+07	1.48471e+06	7.98165e+06	3.61786e+06	856843	1.0381e+07
Chtop	Q9CY57	Chromatin target of PRMT1 protein OS=Mus musculus OX=10090 GN=Chtop PE=1 SV=2	1.80802e+06	1.76032e+06	1.68832e+06	573877	825428	554458	1.5138e+06	1.75071e+06	1.66378e+06	1.81736e+06	2.31443e+06	1.91809e+06	3.01134e+06	4.04744e+06	5.87925e+06	2.15743e+06	3.11263e+06
Chuk	Q60680	Inhibitor of nuclear factor kappa-B kinase subunit alpha OS=Mus musculus OX=10090 GN=Chuk PE=1 SV=1	2.31968e+06	1.74389e+06	1.96305e+06	1.68579e+06	2.00059e+06	2.46761e+06	2.51746e+06	2.37313e+06	1.72977e+06	2517826	2.3281e+06	2.35075e+06	4.55002e+06	6.4153e+06	6.12758e+06	3.47218e+06	5.26918e+06
Ciao1	Q99KN2	Probable cytosolic iron-sulfur protein assembly protein CIAO1 OS=Mus musculus OX=10090 GN=Ciao1 PE=1 SV=1	2.66476e+06	3.21607e+06	2.36813e+06	2.47421e+06	2.80442e+06	2.78311e+06	2.92483e+06	2.72233e+06	2.27754e+06	3.36817e+06	3.80836e+06	2.36655e+06	2.01877e+06	3385.04	1.48475e+06	1.72441e+06	2.17564e+06
Ciao2b	Q9D187	Cytosolic iron-sulfur assembly component 2B OS=Mus musculus OX=10090 GN=Ciao2b PE=1 SV=1	3385.04	3385.04	3385.04	3385.04	3385.04	3385.04	3385.04	3385.04	3385.04	3385.04	3385.04	3385.04	993617	758188	1.35392e+06	986565	722189
Ciao3	Q7TMW6	Cytosolic iron-sulfur assembly component 3 OS=Mus musculus OX=10090 GN=Ciao3 PE=1 SV=2	3.11428e+06	3.50922e+06	3.60599e+06	3.2678e+06	3.61517e+06	4.09583e+06	3.70156e+06	4.39849e+06	3.99416e+06	3.24439e+06	3.06142e+06	4.06285e+06	4.94501e+06	2.78284e+06	3.31998e+06	4.291e+06	3.07609e+06
Ciapin1	Q8WTY4	Anamorsin OS=Mus musculus OX=10090 GN=Ciapin1 PE=1 SV=1	9.10459e+06	1.01067e+07	1.09808e+07	1.05232e+07	1.07864e+07	8.06456e+06	9.26066e+06	1.14427e+07	8.18514e+06	9.87478e+06	5.96946e+06	8.6472e+06	5.94861e+06	8.51597e+06	7.82562e+06	8.59805e+06	6.17205e+06
Cideb	O70303	Cell death activator CIDE-B OS=Mus musculus OX=10090 GN=Cideb PE=1 SV=2	4.58848e+06	4.52763e+06	4.38214e+06	5.1195e+06	5.6187e+06	5.5055e+06	1.66006e+06	2.07452e+06	2.21397e+06	2.82164e+06	2.60066e+06	1.0623e+06	1.11608e+06	1.01813e+06	757971	881817	2.81612e+06
Cir1	Q9DA19	Corepressor interacting with RBPJ 1 OS=Mus musculus OX=10090 GN=Cir1 PE=1 SV=2	3385.04	3385.04	872899	3385.04	907080	3385.04	1.69523e+06	1.90656e+06	1.19364e+06	1.46992e+06	1.78008e+06	1.62767e+06	3385.04	3385.04	3385.04	3385.04	3385.04
Cirbp	P60824	Cold-inducible RNA-binding protein OS=Mus musculus OX=10090 GN=Cirbp PE=1 SV=1	1.57988e+06	2.56774e+06	1.70276e+06	1.19142e+06	1.15011e+06	283671	4.41471e+06	6.83193e+06	2.34821e+06	4.0961e+06	6.53422e+06	5.92794e+06	2.57211e+06	3.21953e+06	5.21947e+06	4.16901e+06	6.48189e+06
Cisd1	Q91WS0	CDGSH iron-sulfur domain-containing protein 1 OS=Mus musculus OX=10090 GN=Cisd1 PE=1 SV=1	2.99349e+08	3.03642e+08	3.16749e+08	3.0277e+08	2.98456e+08	3.03239e+08	3.33313e+08	3.03966e+08	3.39608e+08	2.99711e+08	2.93661e+08	3.20536e+08	5.87626e+08	3.76735e+08	4.27374e+08	5.49452e+08	3.65724e+08
Cisd2	Q9CQB5	CDGSH iron-sulfur domain-containing protein 2 OS=Mus musculus OX=10090 GN=Cisd2 PE=1 SV=1	1.17307e+07	1.26706e+07	1.24029e+07	1.41933e+07	1.39074e+07	1.41703e+07	9.32301e+06	1.36769e+07	1.22999e+07	1.12975e+07	8.63059e+06	1.16193e+07	2.78156e+07	1.67726e+07	2.57041e+07	2.36316e+07	1.57547e+07
Cisd3	B1AR13	CDGSH iron-sulfur domain-containing protein 3, mitochondrial OS=Mus musculus OX=10090 GN=Cisd3 PE=1 SV=1	4.85308e+07	4.78441e+07	4.89093e+07	5.11672e+07	5.04006e+07	5.03233e+07	4.75527e+07	5.19121e+07	5.1186e+07	5.02781e+07	4.68451e+07	3.7566e+07	3.40444e+07	5.24185e+07	4.06746e+07	3.36797e+07	6.21436e+07
Ckap4	Q8BMK4	Cytoskeleton-associated protein 4 OS=Mus musculus OX=10090 GN=Ckap4 PE=1 SV=2	3.4745e+07	3.75537e+07	3.52999e+07	4.02968e+07	3.91433e+07	3.47829e+07	2.26232e+07	2.28999e+07	2.89043e+07	2.98134e+07	2.84869e+07	2.993e+07	1.85945e+07	1.97509e+07	5.39199e+07	2.70451e+07	1.49541e+07
Ckap5	A2AGT5	Cytoskeleton-associated protein 5 OS=Mus musculus OX=10090 GN=Ckap5 PE=1 SV=1	5.37747e+07	5.17973e+07	5.14447e+07	5.4656e+07	5.44409e+07	5.62359e+07	3.61655e+07	4.18465e+07	3.45789e+07	4.00104e+07	3.92854e+07	4.57161e+07	3.07248e+06	4.10141e+06	5.5494e+06	2.05151e+06	5.00508e+06
Ckb	Q04447	Creatine kinase B-type OS=Mus musculus OX=10090 GN=Ckb PE=1 SV=1	3.06435e+07	3.61129e+07	3.08844e+07	2.88752e+07	3.16287e+07	3.86984e+07	2.67737e+07	3.21173e+07	3.59849e+07	2.86769e+07	4.82231e+07	5.33034e+07	3.09839e+08	2.5793e+08	6.30621e+07	3.1634e+08	2.61252e+08
Ckm	P07310	Creatine kinase M-type OS=Mus musculus OX=10090 GN=Ckm PE=1 SV=1	1.72817e+06	2.68823e+06	1.5826e+07	2.66242e+06	1.64117e+06	8.56366e+06	1.9903e+06	1.74099e+06	1.10692e+06	4.49929e+06	1.87298e+06	801840	3385.04	3385.04	3385.04	3385.04	3385.04
Ckmt1	P30275	Creatine kinase U-type, mitochondrial OS=Mus musculus OX=10090 GN=Ckmt1 PE=1 SV=1	2.14583e+08	2.06937e+08	1.96184e+08	1.61984e+08	2.01831e+08	1.9163e+08	2.3613e+08	2.40504e+08	2.05162e+08	2.44197e+08	2.38056e+08	2.95067e+08	2.57139e+08	2.08199e+08	2.03824e+08	2.64065e+08	1.94971e+08
Ckmt2	Q6P8J7	Creatine kinase S-type, mitochondrial OS=Mus musculus OX=10090 GN=Ckmt2 PE=1 SV=1	551260	1.01093e+06	6.46309e+06	330670	430232	3.35354e+06	444304	337097	331758	987435	364688	519607	3385.04	3385.04	3385.04	3385.04	3385.04
Clasp1	Q80TV8	CLIP-associating protein 1 OS=Mus musculus OX=10090 GN=Clasp1 PE=1 SV=2	186687	273861	212414	270367	267018	3385.04	3385.04	236219	222541	267780	274006	251152	3385.04	3385.04	3385.04	3385.04	3385.04
Clasp2	Q8BRT1	CLIP-associating protein 2 OS=Mus musculus OX=10090 GN=Clasp2 PE=1 SV=1	8.33646e+06	9.96338e+06	9.57843e+06	8.21103e+06	8.39643e+06	7.11338e+06	9.43645e+06	8.34896e+06	1.00491e+07	1.00973e+07	9.46309e+06	1.19358e+07	1.33692e+06	2.42154e+06	2.13351e+06	926994	2.78923e+06
Clca3a1	Q9QX15	Calcium-activated chloride channel regulator 3A-1 OS=Mus musculus OX=10090 GN=Clca3a1 PE=1 SV=1	9.66784e+06	9.15569e+06	9.45417e+06	6.92167e+06	8.27809e+06	8.42329e+06	3.54924e+07	3.94493e+07	1.75479e+07	16428733	2.44673e+07	5.20752e+07	1.13281e+07	6.53337e+07	3.27964e+07	2.31751e+07	2.00731e+07
Clcc1	Q99LI2	Chloride channel CLIC-like protein 1 OS=Mus musculus OX=10090 GN=Clcc1 PE=1 SV=1	8.64337e+06	1.01054e+07	1.07077e+07	9.61145e+06	8.95828e+06	1.05507e+07	8.15639e+06	8.31044e+06	9.25288e+06	1.01172e+07	1.08962e+07	8.23004e+06	6.4938e+06	6.77578e+06	1.63235e+07	6.70479e+06	5.29785e+06
Clcn3	P51791	H(+)/Cl(-) exchange transporter 3 OS=Mus musculus OX=10090 GN=Clcn3 PE=1 SV=3	4.09296e+06	3.34119e+06	3.11713e+06	3.1907e+06	4.14903e+06	3.3325e+06	3.26861e+06	2.22548e+06	2.03406e+06	2.94745e+06	3.76523e+06	3.01072e+06	2.86939e+06	3.98932e+06	3.77692e+06	2.52945e+06	3.60515e+06
Clcn4	Q61418	H(+)/Cl(-) exchange transporter 4 OS=Mus musculus OX=10090 GN=Clcn4 PE=2 SV=2	2.66836e+06	2.02669e+06	3.21873e+06	2.30053e+06	1.73443e+06	2.15956e+06	875404	1.32488e+06	1.46617e+06	3.15087e+06	1.07243e+06	1.90191e+06	9.69195e+06	4.97688e+06	6.02309e+06	7.92369e+06	4.70938e+06
Clcn5	Q9WVD4	H(+)/Cl(-) exchange transporter 5 OS=Mus musculus OX=10090 GN=Clcn5 PE=1 SV=2	2.44643e+07	2.28616e+07	2.38763e+07	2.06363e+07	2.4473e+07	2.3933e+07	2.33085e+07	2.63714e+07	1.7945e+07	2.38897e+07	2.10871e+07	2.35107e+07	4.14318e+06	1.31964e+07	8.13645e+06	707247	1.3481e+07
Clcn7	O70496	H(+)/Cl(-) exchange transporter 7 OS=Mus musculus OX=10090 GN=Clcn7 PE=1 SV=1	1.0189e+06	3.17738e+06	3.15685e+06	936389	2.7318e+06	2.87811e+06	1.67068e+06	888823	1.07663e+06	5.4692e+06	722628	840744	3385.04	3385.04	3385.04	3385.04	3385.04
Clcnka	Q9WUB7	Chloride channel protein ClC-Ka OS=Mus musculus OX=10090 GN=Clcnka PE=1 SV=2	5.967e+06	6.60604e+06	5.87174e+06	1.30033e+07	1.27856e+07	1.28555e+07	6.39671e+06	5.72218e+06	8.6056e+06	7.80659e+06	1.20487e+07	1.83258e+07	2.8208e+06	2.25914e+06	2.76875e+06	2.48518e+06	4.95681e+06
Clcnkb	Q9WUB6	Chloride channel protein ClC-Kb OS=Mus musculus OX=10090 GN=Clcnkb PE=1 SV=2	8.4984e+06	9.08448e+06	7.37291e+06	7.95518e+06	8.48583e+06	8.40593e+06	9.81015e+06	8.99828e+06	5.70174e+06	8.2315e+06	6.42613e+06	8.53227e+06	6.7478e+06	9.08952e+06	6.69689e+06	2.53206e+06	9.40247e+06
Cldn1	O88551	Claudin-1 OS=Mus musculus OX=10090 GN=Cldn1 PE=1 SV=1	315566	305989	369058	3385.04	3385.04	233128	3385.04	3385.04	219645	3385.04	304126	525778	3385.04	3385.04	3385.04	3385.04	3385.04
Cldn10	Q9Z0S6	Claudin-10 OS=Mus musculus OX=10090 GN=Cldn10 PE=1 SV=2	3.59678e+06	1.91169e+06	1.53949e+06	2.91269e+06	3.20517e+06	2.96116e+06	1.67638e+06	1.55503e+06	2.54466e+06	904704	1.78103e+06	6.96027e+06	7.16763e+06	5.24162e+06	5.09498e+06	7.01288e+06	6.55113e+06
Cldn19	Q9ET38	Claudin-19 OS=Mus musculus OX=10090 GN=Cldn19 PE=1 SV=3	4.39964e+06	3.81123e+06	3.80936e+06	3.61961e+06	6.19511e+06	5.64443e+06	890982	1.07904e+06	4.08299e+06	2.89449e+06	4.54377e+06	1.00237e+07	2.62062e+06	2.4737e+06	2.49211e+06	1.35931e+06	3.07526e+06
Cldn2	O88552	Claudin-2 OS=Mus musculus OX=10090 GN=Cldn2 PE=1 SV=1	1.70076e+06	3.13291e+06	2.21287e+06	2.31914e+06	1.58979e+06	1.91548e+06	2.34621e+06	2.16068e+06	1.2191e+06	1.23362e+06	2.08543e+06	1.5551e+06	1.43803e+06	3.93794e+06	1.62959e+06	1.02646e+06	3.41646e+06
Cldn3	Q9Z0G9	Claudin-3 OS=Mus musculus OX=10090 GN=Cldn3 PE=1 SV=1	3385.04	3385.04	3385.04	3385.04	3385.04	3385.04	3385.04	3385.04	3385.04	3385.04	3385.04	3385.04	3385.04	517341	1.11203e+06	631095	447358
Cldn4	O35054	Claudin-4 OS=Mus musculus OX=10090 GN=Cldn4 PE=1 SV=1	1.36754e+06	911692	792170	567932	805654	840622	977214	893649	1.44709e+06	1.10166e+06	1.55586e+06	2.68559e+06	1.43307e+06	1.87889e+06	2.88574e+06	1.46974e+06	2.4529e+06
Cldn7	Q9Z261	Claudin-7 OS=Mus musculus OX=10090 GN=Cldn7 PE=1 SV=1	6.9784e+06	7.47718e+06	6.23816e+06	6.80727e+06	6.09619e+06	6.90669e+06	6.59835e+06	7.39463e+06	7.07174e+06	7.05053e+06	7.59893e+06	1.16229e+07	5.22403e+06	7.62035e+06	6.8752e+06	3.9055e+06	7.15887e+06
Cldn8	Q9Z260	Claudin-8 OS=Mus musculus OX=10090 GN=Cldn8 PE=1 SV=1	2.06227e+06	400949	1.72173e+06	2.15814e+06	1.98203e+06	2.5907e+06	2.80117e+06	2.3454e+06	1.54716e+06	1.66492e+06	376039	2.65225e+06	607271	921224	3385.04	518300	1.02959e+06
Cldnd1	Q9CQX5	Claudin domain-containing protein 1 OS=Mus musculus OX=10090 GN=Cldnd1 PE=1 SV=1	3385.04	3385.04	3385.04	3385.04	3385.04	3385.04	3385.04	3385.04	3385.04	3385.04	3385.04	3385.04	943741	505209	721588	687202	3385.04
Clec10a	P49300	C-type lectin domain family 10 member A OS=Mus musculus OX=10090 GN=Clec10a PE=1 SV=1	1.31605e+07	1.18972e+07	1.28083e+07	1.20067e+07	1.64843e+07	1.48093e+07	6.70813e+06	5.13824e+06	1.01336e+07	8661134	7.47732e+06	8.83067e+06	3385.04	3385.04	3385.04	3385.04	3385.04
Clec16a	Q80U30	Protein CLEC16A OS=Mus musculus OX=10090 GN=Clec16a PE=1 SV=2	3.34381e+06	3.13857e+06	3.63668e+06	6.24507e+06	6.28561e+06	7.43933e+06	4.16651e+06	3.46545e+06	3.81578e+06	3.26058e+06	3.58274e+06	2.17133e+06	3385.04	3385.04	3385.04	3385.04	3385.04
Clec2d	Q91V08	C-type lectin domain family 2 member D OS=Mus musculus OX=10090 GN=Clec2d PE=1 SV=1	3385.04	171385	191142	3385.04	3385.04	290579	3385.04	3385.04	3385.04	3385.04	3385.04	3385.04	3385.04	3385.04	3385.04	3385.04	3385.04
Clec3b	P43025	Tetranectin OS=Mus musculus OX=10090 GN=Clec3b PE=1 SV=2	467580	475371	438991	935540	765065	3385.04	569477	949907	683114	655437	481190	759601	3385.04	3385.04	3385.04	3385.04	3385.04
Clec6a	Q9JKF4	C-type lectin domain family 6 member A OS=Mus musculus OX=10090 GN=Clec6a PE=1 SV=1	3385.04	3385.04	3385.04	3385.04	154269	3385.04	3385.04	3385.04	3385.04	3385.04	3385.04	3385.04	3385.04	3385.04	3385.04	3385.04	3385.04
Clic1	Q9Z1Q5	Chloride intracellular channel protein 1 OS=Mus musculus OX=10090 GN=Clic1 PE=1 SV=3	2.05515e+08	2.00987e+08	2.0942e+08	1.96402e+08	2.00559e+08	2.11848e+08	2.2159e+08	2.32337e+08	1.83589e+08	1.99159e+08	1.80248e+08	2.11101e+08	2.00119e+08	2.19175e+08	2.59682e+08	1.74994e+08	2.80164e+08
Clic4	Q9QYB1	Chloride intracellular channel protein 4 OS=Mus musculus OX=10090 GN=Clic4 PE=1 SV=3	1.84143e+08	1.88977e+08	1.81751e+08	1.86485e+08	1.86922e+08	1.811e+08	1.80222e+08	1.77014e+08	1.70192e+08	166011827	1.62022e+08	1.80685e+08	1.00219e+08	1.2423e+08	1.21038e+08	6.18299e+07	1.37343e+08
Clic5	Q8BXK9	Chloride intracellular channel protein 5 OS=Mus musculus OX=10090 GN=Clic5 PE=1 SV=1	5.59673e+07	5.70046e+07	5.50003e+07	5.20964e+07	5.97894e+07	5.85665e+07	5.54388e+07	5.20265e+07	5.68713e+07	5.72495e+07	6.18965e+07	5.92225e+07	4.40253e+07	5.07261e+07	4.43596e+07	3.29654e+07	5.10768e+07
Clic6	Q8BHB9	Chloride intracellular channel protein 6 OS=Mus musculus OX=10090 GN=Clic6 PE=1 SV=1	462881	459329	333001	552196	1.00973e+06	566491	319568	350679	154664	345036	193295	229236	3385.04	3385.04	3385.04	3385.04	3385.04
Clint1	Q99KN9	Clathrin interactor 1 OS=Mus musculus OX=10090 GN=Clint1 PE=1 SV=2	4.59664e+07	4.89725e+07	4.7687e+07	4.94245e+07	4.8062e+07	4.75609e+07	4.84092e+07	4.39508e+07	4.21705e+07	4.52742e+07	4.98754e+07	4.40269e+07	6.57879e+07	6.36018e+07	7.60843e+07	6.56591e+07	5.45024e+07
Clip1	Q922J3	CAP-Gly domain-containing linker protein 1 OS=Mus musculus OX=10090 GN=Clip1 PE=1 SV=1	1.79432e+07	1.81304e+07	1.85143e+07	1.76048e+07	1.85945e+07	1.86413e+07	1.99341e+07	2.1533e+07	2.12958e+07	2.0244e+07	2.16351e+07	2.7524e+07	1.7141e+07	1.22441e+07	2.07109e+07	1.81633e+07	1.27597e+07
Clip2	Q9Z0H8	CAP-Gly domain-containing linker protein 2 OS=Mus musculus OX=10090 GN=Clip2 PE=1 SV=2	9.55471e+06	9.18587e+06	8.56713e+06	9.16302e+06	1.06532e+07	1.07143e+07	1.36841e+07	1.13172e+07	1.06263e+07	12830083	1.57011e+07	1.40907e+07	1.48251e+07	1.57735e+07	1.75202e+07	1.05558e+07	1.25638e+07
Clmn	Q8C5W0	Calmin OS=Mus musculus OX=10090 GN=Clmn PE=1 SV=2	2.98044e+08	3.18068e+08	2.8276e+08	1.60842e+08	3.2222e+08	2.96046e+08	2.37942e+08	1.27408e+08	2.51062e+08	2.28364e+08	2.6974e+08	2.06052e+08	4.18933e+07	3.65822e+07	4.0952e+07	8.32591e+07	3.84823e+07
Cln5	Q3UMW8	Ceroid-lipofuscinosis neuronal protein 5 homolog OS=Mus musculus OX=10090 GN=Cln5 PE=1 SV=1	718768	619761	408642	167089	408418	533817	640231	884189	213847	639521	664823	1.18348e+06	3385.04	596991	870282	3385.04	439377
Clns1a	Q61189	Methylosome subunit pICln OS=Mus musculus OX=10090 GN=Clns1a PE=1 SV=1	4.08174e+07	3.80707e+07	3.35307e+07	3.30774e+07	3.32375e+07	3.19885e+07	3.66261e+07	2.98402e+07	3.28117e+07	4.02764e+07	3.52365e+07	3.58144e+07	2.88718e+06	1.89401e+06	2.47449e+06	3.57713e+06	2.22496e+06
Clpb	Q60649	Caseinolytic peptidase B protein homolog OS=Mus musculus OX=10090 GN=Clpb PE=1 SV=1	2.50238e+07	2.36104e+07	2.40199e+07	2.59197e+07	2.6166e+07	2.60222e+07	2.47518e+07	2.35577e+07	2.57383e+07	2.17894e+07	2.10665e+07	2.40542e+07	1.11234e+07	1.96242e+07	2.04058e+07	8.61676e+06	2.63593e+07
Clpp	O88696	ATP-dependent Clp protease proteolytic subunit, mitochondrial OS=Mus musculus OX=10090 GN=Clpp PE=1 SV=1	5.2662e+07	5.21479e+07	5.19654e+07	3.81228e+07	3.80899e+07	4.313e+07	5.85345e+07	5.99306e+07	5.31585e+07	5.49751e+07	5.8442e+07	5.13407e+07	6.33542e+07	6.77009e+07	6.21798e+07	6.45618e+07	7.04027e+07
Clptm1	Q8VBZ3	Cleft lip and palate transmembrane protein 1 homolog OS=Mus musculus OX=10090 GN=Clptm1 PE=1 SV=1	2.67646e+07	2.839e+07	2.52938e+07	3.34942e+07	2.99606e+07	2.5855e+07	3.06647e+07	2.96296e+07	2.80324e+07	2.95426e+07	3.38861e+07	3.38908e+07	3.6912e+07	3.49499e+07	4.73812e+07	3.38186e+07	2.84968e+07
Clptm1l	Q8BXA5	Cleft lip and palate transmembrane protein 1-like protein OS=Mus musculus OX=10090 GN=Clptm1l PE=1 SV=1	811457	1.1812e+06	1.15503e+06	876876	865080	1.2314e+06	885211	597735	1.18138e+06	647749	1.09927e+06	1.04661e+06	3385.04	3385.04	3385.04	3385.04	3385.04
Clpx	Q9JHS4	ATP-dependent Clp protease ATP-binding subunit clpX-like, mitochondrial OS=Mus musculus OX=10090 GN=Clpx PE=1 SV=2	1.17956e+08	1.07662e+08	1.10834e+08	9.85233e+07	9.82976e+07	1.05052e+08	1.10192e+08	1.19041e+08	9.25386e+07	1.14189e+08	9.59304e+07	1.02465e+08	1.40983e+08	9.55434e+07	1.07546e+08	1.34656e+08	1.20871e+08
Clrn3	Q8BHH8	Clarin-3 OS=Mus musculus OX=10090 GN=Clrn3 PE=1 SV=1	1.20603e+06	1.44987e+06	1.41681e+06	1.73657e+06	2.076e+06	1.96907e+06	1.73404e+06	2.06409e+06	2.28391e+06	2.42227e+06	2.00076e+06	2.53424e+06	1.63589e+06	3.36832e+06	2.27526e+06	1.38693e+06	2.67985e+06
Clta	O08585	Clathrin light chain A OS=Mus musculus OX=10090 GN=Clta PE=1 SV=2	1.69873e+08	1.64594e+08	1.68286e+08	1.72375e+08	1.76508e+08	1.67413e+08	1.61018e+08	1.3898e+08	1.50968e+08	1.5428e+08	2.13818e+08	1.67446e+08	4.12816e+08	3.0083e+08	3.91018e+08	4.64074e+08	2.97765e+08
Cltb	Q6IRU5	Clathrin light chain B OS=Mus musculus OX=10090 GN=Cltb PE=1 SV=1	7.81197e+07	8.45028e+07	8.45948e+07	8.59601e+07	8.04129e+07	7.70558e+07	8.60285e+07	9.6251e+07	8.07698e+07	9.04682e+07	8.22794e+07	8.17235e+07	1.39138e+08	1.25442e+08	1.29687e+08	1.58835e+08	1.06395e+08
Cltc	Q68FD5	Clathrin heavy chain 1 OS=Mus musculus OX=10090 GN=Cltc PE=1 SV=3	2.1118e+09	2.09351e+09	2.12257e+09	2.03069e+09	2.08313e+09	2.10848e+09	2.2612e+09	2.33061e+09	1.90207e+09	2.05198e+09	2.03063e+09	2.06131e+09	2.45531e+08	1.73332e+09	8.12408e+08	1.4717e+08	1.75391e+09
Cltrn	Q9ESG4	Collectrin OS=Mus musculus OX=10090 GN=Cltrn PE=1 SV=1	8.59813e+07	8.67896e+07	8.57245e+07	6.91999e+07	7.34316e+07	7.00989e+07	1.10848e+08	1.05125e+08	1.09832e+08	1.00144e+08	9.0329e+07	7.54386e+07	1.30996e+08	1.05977e+08	9.03889e+07	1.22802e+08	1.24833e+08
Clu	Q06890	Clusterin OS=Mus musculus OX=10090 GN=Clu PE=1 SV=1	2.1438e+07	2.41715e+07	2.50281e+07	1.57764e+07	1.51884e+07	1.87412e+07	1.42925e+07	1.44075e+07	1.50412e+07	1.35901e+07	1.68613e+07	2.74181e+07	4.90966e+07	6.88109e+07	6.95158e+07	4.36413e+07	3.50344e+07
Cluh	Q5SW19	Clustered mitochondria protein homolog OS=Mus musculus OX=10090 GN=Cluh PE=1 SV=2	9.10914e+07	9.17275e+07	1.00662e+08	9.4492e+07	1.00015e+08	1.05522e+08	9.0849e+07	9.12722e+07	9.71719e+07	9.67618e+07	8.61981e+07	8.02384e+07	1.17346e+08	1.1501e+08	1.16034e+08	1.19668e+08	1.11507e+08
Clul1	Q3ZRW6	Clusterin-like protein 1 OS=Mus musculus OX=10090 GN=Clul1 PE=2 SV=1	2.66868e+06	2.75089e+06	2.15159e+06	3.17867e+06	2.32514e+06	2.27463e+06	2.32993e+06	2.31302e+06	3.04797e+06	2.8087e+06	4.01606e+06	3.10726e+06	3385.04	3385.04	3385.04	3385.04	3385.04
Clybl	Q8R4N0	Citramalyl-CoA lyase, mitochondrial OS=Mus musculus OX=10090 GN=Clybl PE=1 SV=2	2.08578e+08	2.07356e+08	2.15441e+08	2.43745e+08	2.37883e+08	2.31524e+08	2.55592e+08	2.56142e+08	2.16875e+08	2.3189e+08	2.15645e+08	2.08701e+08	2.39127e+08	2.79272e+08	2.40867e+08	2.86576e+08	2.78251e+08
Cma1	P21844	Chymase OS=Mus musculus OX=10090 GN=Cma1 PE=1 SV=2	3385.04	3385.04	4.43901e+06	3385.04	3.93501e+06	4.69396e+06	3385.04	3385.04	3385.04	3385.04	3385.04	3385.04	3385.04	3385.04	3385.04	3385.04	3385.04
Cmah	Q61419	Cytidine monophosphate-N-acetylneuraminic acid hydroxylase OS=Mus musculus OX=10090 GN=Cmah PE=1 SV=1	851812	760501	892884	911607	1.15519e+06	789448	823943	524639	657931	849631	583128	800295	3385.04	3385.04	3385.04	3385.04	3385.04
Cmas	Q99KK2	N-acylneuraminate cytidylyltransferase OS=Mus musculus OX=10090 GN=Cmas PE=1 SV=2	2.32361e+07	2.22101e+07	2.14899e+07	2.14004e+07	2.18319e+07	2.18829e+07	2.42487e+07	2.41655e+07	2.12258e+07	2.31675e+07	2.48391e+07	2.29611e+07	2.86664e+06	8.09158e+06	5.68609e+06	1.52126e+06	9.16126e+06
Cmbl	Q8R1G2	Carboxymethylenebutenolidase homolog OS=Mus musculus OX=10090 GN=Cmbl PE=1 SV=1	2.04352e+08	2.18607e+08	1.99287e+08	1.96158e+08	2.02557e+08	2.04064e+08	1.75945e+08	1.71414e+08	1.68956e+08	1.83892e+08	1.66815e+08	1.29271e+08	1.71799e+08	1.58296e+08	1.49721e+08	2.19689e+08	1.67427e+08
Cmc1	Q9CPZ8	COX assembly mitochondrial protein homolog OS=Mus musculus OX=10090 GN=Cmc1 PE=1 SV=1	1.94225e+06	1.90435e+06	1.99793e+06	1.76161e+06	1.95682e+06	2.05081e+06	2.44543e+06	2.64931e+06	2.46872e+06	3.02512e+06	2.57106e+06	2.5938e+06	3.15631e+06	1.70618e+06	1.35419e+06	2.6258e+06	1.26085e+06
Cmc2	Q8K199	COX assembly mitochondrial protein 2 homolog OS=Mus musculus OX=10090 GN=Cmc2 PE=3 SV=1	6.37713e+06	6.43908e+06	5.6905e+06	6.44107e+06	6.50931e+06	5.42953e+06	6.91585e+06	6.64199e+06	7.48439e+06	6.43667e+06	5.61714e+06	7.8372e+06	9.12126e+06	1.27639e+07	7.93681e+06	1.45672e+07	9.76182e+06
Cmc4	Q61908	Cx9C motif-containing protein 4 OS=Mus musculus OX=10090 GN=Cmc4 PE=2 SV=1	5.02506e+06	4.82865e+06	3.23087e+06	5.23081e+06	5.05429e+06	3.27835e+06	8.21119e+06	8.14653e+06	9.88365e+06	6.88199e+06	1.10216e+07	3.93928e+06	5.83682e+06	2.98158e+06	5.36252e+06	4.81017e+06	4.82488e+06
Cmip	Q9D486	C-Maf-inducing protein OS=Mus musculus OX=10090 GN=Cmip PE=1 SV=3	781853	926261	789893	449311	409870	738797	805068	378589	1.02588e+06	633130	411798	1.00517e+06	3385.04	3385.04	3385.04	3385.04	3385.04
Cml1	Q9JIZ0	Probable N-acetyltransferase CML1 OS=Mus musculus OX=10090 GN=Cml1 PE=1 SV=1	2.51847e+08	2.47976e+08	2.40895e+08	2.68724e+08	2.60622e+08	2.53676e+08	1.88192e+08	1.78831e+08	1.72218e+08	2.14849e+08	1.66839e+08	1.46729e+08	3.1185e+07	1.1863e+08	5.08964e+07	1.38403e+07	1.37539e+08
Cml5	Q9QXS8	Probable N-acetyltransferase CML5 OS=Mus musculus OX=10090 GN=Cml5 PE=2 SV=2	6.71138e+06	7.0163e+06	2.09884e+07	6.98856e+06	2.12354e+07	1.94388e+07	2.09127e+07	6.26933e+06	2.46207e+06	2.00518e+07	1.79342e+07	1.57479e+07	913877	1.17946e+07	1.33147e+06	494852	1.21082e+07
Cmpk1	Q9DBP5	UMP-CMP kinase OS=Mus musculus OX=10090 GN=Cmpk1 PE=1 SV=1	1.4376e+08	1.34816e+08	1.30891e+08	1.28935e+08	1.37467e+08	1.33781e+08	1.60468e+08	1.54138e+08	1.55874e+08	1.60988e+08	1.53095e+08	1.67363e+08	1.77507e+08	1.8571e+08	1.54821e+08	1.4116e+08	1.86269e+08
Cmpk2	Q3U5Q7	UMP-CMP kinase 2, mitochondrial OS=Mus musculus OX=10090 GN=Cmpk2 PE=1 SV=2	3.51015e+07	3.93046e+07	3.56855e+07	4.23508e+07	3.95099e+07	4.26897e+07	2.4479e+07	2.73659e+07	2.70254e+07	1.61628e+07	1.21602e+07	3.44543e+07	4.95594e+06	1.26482e+07	1.32546e+07	4.12974e+06	1.70613e+07
Cmtm3	Q99LJ5	CKLF-like MARVEL transmembrane domain-containing protein 3 OS=Mus musculus OX=10090 GN=Cmtm3 PE=2 SV=1	171159	189181	302063	176968	172739	208804	141502	3385.04	3385.04	97196.7	76722.9	238803	3385.04	3385.04	3385.04	3385.04	3385.04
Cmtm4	Q8CJ61	CKLF-like MARVEL transmembrane domain-containing protein 4 OS=Mus musculus OX=10090 GN=Cmtm4 PE=1 SV=1	4.47354e+06	4.34679e+06	4.12882e+06	3.47669e+06	4.53479e+06	4.18273e+06	4.93236e+06	5.12593e+06	4.94392e+06	4449076	5.28992e+06	5.29625e+06	7.70465e+06	8.04708e+06	8.32667e+06	7.18714e+06	7.10754e+06
Cmtm6	Q9CZ69	CKLF-like MARVEL transmembrane domain-containing protein 6 OS=Mus musculus OX=10090 GN=Cmtm6 PE=1 SV=1	9.15993e+06	9.58311e+06	1.20502e+07	1.19305e+07	1.14129e+07	1.36798e+07	5.03657e+06	4.14776e+06	3.16787e+06	5.66541e+06	4.09967e+06	6.20687e+06	2.1043e+06	2.74459e+06	1.30225e+06	1.61191e+06	1.26074e+06
Cmtr1	Q9DBC3	Cap-specific mRNA (nucleoside-2'-O-)-methyltransferase 1 OS=Mus musculus OX=10090 GN=Cmtr1 PE=1 SV=1	9.05481e+06	8.83532e+06	1.05921e+07	7.34055e+06	8.00915e+06	8.94362e+06	8.25181e+06	1.05518e+07	9.65301e+06	8.13483e+06	1.01352e+07	1.12519e+07	2.05347e+06	5.29312e+06	5.03066e+06	1.44205e+06	5.29872e+06
Cnbp	P53996	Cellular nucleic acid-binding protein OS=Mus musculus OX=10090 GN=Cnbp PE=1 SV=2	2.63466e+07	3.04408e+07	2.50166e+07	3.02054e+07	3.07427e+07	2.5867e+07	1.1904e+07	2.19993e+07	1.97035e+07	2.79739e+07	2.07675e+07	2.24188e+07	3.39787e+07	2.75591e+07	3.19858e+07	2.40777e+07	2.95219e+07
Cndp1	Q8BUG2	Beta-Ala-His dipeptidase OS=Mus musculus OX=10090 GN=Cndp1 PE=2 SV=1	5.48715e+06	5.95482e+06	5.03683e+06	7.26879e+06	8.27577e+06	7.54991e+06	7.19832e+06	5.25051e+06	5.96343e+06	8.63178e+06	1.0519e+07	8.87047e+06	3385.04	1.37976e+06	3385.04	3385.04	1.3472e+06
Cndp2	Q9D1A2	Cytosolic non-specific dipeptidase OS=Mus musculus OX=10090 GN=Cndp2 PE=1 SV=1	5.42568e+08	5.31019e+08	5.74881e+08	6.24454e+08	6.26171e+08	6.25913e+08	3.94607e+08	4.26431e+08	3.12233e+08	4.37015e+08	4.42891e+08	3.45757e+08	5.2859e+08	4.39276e+08	5.17353e+08	4.69964e+08	4.15638e+08
Cnih4	Q9CX13	Protein cornichon homolog 4 OS=Mus musculus OX=10090 GN=Cnih4 PE=2 SV=1	4.37272e+06	4.26316e+06	4.8926e+06	4.00105e+06	3.57936e+06	3.98704e+06	4.0361e+06	2.80183e+06	2.97455e+06	3.40471e+06	2.98409e+06	4.25128e+06	3385.04	3.72003e+06	2.58298e+06	3385.04	3.51335e+06
Cnn1	Q08091	Calponin-1 OS=Mus musculus OX=10090 GN=Cnn1 PE=1 SV=1	2.71174e+06	2.72494e+06	2.82637e+06	3.03137e+06	2.91881e+06	2.94559e+06	4.31161e+06	3.85967e+06	7.42184e+06	8.46075e+06	1.96133e+07	1.44791e+07	8.1098e+06	8.2561e+06	3.51179e+07	1.33723e+07	3.21929e+07
Cnn2	Q08093	Calponin-2 OS=Mus musculus OX=10090 GN=Cnn2 PE=1 SV=1	2.03886e+07	2.03312e+07	1.70696e+07	1.76515e+07	1.85476e+07	1.93243e+07	1.38471e+07	1.31904e+07	1.45188e+07	1.62861e+07	2.34096e+07	3.29502e+07	1.77153e+07	2.54278e+07	4.35066e+07	1.95192e+07	2.26034e+07
Cnn3	Q9DAW9	Calponin-3 OS=Mus musculus OX=10090 GN=Cnn3 PE=1 SV=1	2.7084e+07	2.63526e+07	2.77544e+07	2.33406e+07	2.72502e+07	2.45077e+07	2.93245e+07	3.01285e+07	3.97136e+07	3.19222e+07	3.30684e+07	3.03115e+07	6.58124e+07	6.70088e+07	6.88592e+07	5.54056e+07	6.81046e+07
Cnnm2	Q3TWN3	Metal transporter CNNM2 OS=Mus musculus OX=10090 GN=Cnnm2 PE=1 SV=3	3.61507e+06	2.86534e+06	3.19044e+06	3.498e+06	3.68494e+06	2.92692e+06	3.01514e+06	1.88407e+06	3.43986e+06	3.28491e+06	3.49889e+06	3.00264e+06	9.4836e+06	1.80277e+07	1.46769e+07	9.6503e+06	1.77987e+07
Cnot1	Q6ZQ08	CCR4-NOT transcription complex subunit 1 OS=Mus musculus OX=10090 GN=Cnot1 PE=1 SV=2	9.56716e+06	9.02343e+06	7.95953e+06	8.03024e+06	1.13497e+07	9.03752e+06	7.87619e+06	8.09852e+06	7.08353e+06	1.07489e+07	7.60749e+06	9.53393e+06	3385.04	893855	184970	3385.04	1.03824e+06
Cnot10	Q8BH15	CCR4-NOT transcription complex subunit 10 OS=Mus musculus OX=10090 GN=Cnot10 PE=1 SV=1	884970	1.0109e+06	1.02218e+06	1.46447e+06	1.15488e+06	1.24614e+06	1.52643e+06	3385.04	1.12006e+06	1.23795e+06	1.23836e+06	740855	3385.04	474639	306612	3385.04	347529
Cnot11	Q9CWN7	CCR4-NOT transcription complex subunit 11 OS=Mus musculus OX=10090 GN=Cnot11 PE=1 SV=1	3385.04	3385.04	3385.04	3385.04	3385.04	3385.04	3385.04	3385.04	3385.04	3385.04	3385.04	3385.04	3385.04	343091	624405	142022	381636
Cnot3	Q8K0V4	CCR4-NOT transcription complex subunit 3 OS=Mus musculus OX=10090 GN=Cnot3 PE=1 SV=1	717686	947174	799527	884613	756475	1.20353e+06	1.04182e+06	569024	1.06671e+06	1.13809e+06	939792	1.45671e+06	1.08919e+06	3385.04	1.60247e+06	1.18556e+06	501152
Cnot9	Q9JKY0	CCR4-NOT transcription complex subunit 9 OS=Mus musculus OX=10090 GN=Cnot9 PE=1 SV=1	3.78916e+06	3.93679e+06	4.61086e+06	4.32777e+06	4.59206e+06	5.17539e+06	3.37953e+06	3.92261e+06	3.47575e+06	2.21936e+06	3.47365e+06	3.33115e+06	686559	762506	1.04869e+06	530282	1.13816e+06
Cnp	P16330	2',3'-cyclic-nucleotide 3'-phosphodiesterase OS=Mus musculus OX=10090 GN=Cnp PE=1 SV=3	2.67824e+06	1.91081e+06	2.72224e+06	1.89148e+06	2.54339e+06	2.90192e+06	1.90591e+06	1.88338e+06	3.58716e+06	1.96555e+06	4.02048e+06	4.93624e+06	864303	1.5147e+06	2.04181e+06	952500	1.10618e+06
Cnpy2	Q9QXT0	Protein canopy homolog 2 OS=Mus musculus OX=10090 GN=Cnpy2 PE=1 SV=1	9.27087e+07	8.86524e+07	8.74216e+07	9.19946e+07	8.56898e+07	9.91163e+07	7.19338e+07	7.10559e+07	6.10344e+07	6.96326e+07	6.03705e+07	5.32161e+07	7.20601e+07	4.44275e+07	7.37525e+07	7.31373e+07	4.14528e+07
Cnpy3	Q9DAU1	Protein canopy homolog 3 OS=Mus musculus OX=10090 GN=Cnpy3 PE=1 SV=1	6.08454e+06	5.10933e+06	4.21739e+06	5.80452e+06	5.45718e+06	5.66821e+06	4.43009e+06	3.99644e+06	4.46005e+06	4.07849e+06	3.75273e+06	4.15941e+06	5.17302e+06	4.16241e+06	5.31644e+06	5.44114e+06	3.42046e+06
Cnpy4	Q8BQ47	Protein canopy homolog 4 OS=Mus musculus OX=10090 GN=Cnpy4 PE=1 SV=1	1.39137e+06	1.26697e+06	1.66351e+06	3.06924e+06	3.08954e+06	2.57715e+06	1.23719e+06	1.59357e+06	1.88349e+06	1.843e+06	1.70489e+06	3.04817e+06	3.32846e+06	1.9585e+06	4.30268e+06	2.86111e+06	1.78149e+06
Cntn1	P12960	Contactin-1 OS=Mus musculus OX=10090 GN=Cntn1 PE=1 SV=1	313943	426659	402614	951561	788856	824658	196857	3385.04	3385.04	3385.04	3385.04	3385.04	3385.04	3385.04	3385.04	3385.04	3385.04
Cntrl	A2AL36	Centriolin OS=Mus musculus OX=10090 GN=Cntrl PE=1 SV=2	3385.04	3385.04	3385.04	3385.04	3385.04	3385.04	3385.04	3385.04	3385.04	3385.04	3385.04	3385.04	2.89715e+06	1.68855e+06	1.55426e+06	1.91472e+06	1.47166e+06
Coa3	Q9D2R6	Cytochrome c oxidase assembly factor 3 homolog, mitochondrial OS=Mus musculus OX=10090 GN=Coa3 PE=1 SV=1	4.42688e+07	4.44953e+07	4.17322e+07	3.17535e+07	3.32197e+07	3.53884e+07	4.19255e+07	3.96497e+07	4.10791e+07	4.44512e+07	3.84806e+07	3.56074e+07	3.04496e+07	2.38548e+07	3.26197e+07	3.08823e+07	2.84437e+07
COA4	Q8BT51	Cytochrome c oxidase assembly factor 4 homolog, mitochondrial OS=Mus musculus OX=10090 GN=COA4 PE=3 SV=1	1.07539e+06	723840	3.19678e+06	462189	561029	624682	1.21895e+06	1.12577e+06	852619	941030	987947	1.26496e+06	1.60698e+06	1.26801e+06	949394	1.87801e+06	1.28128e+06
Coa5	Q99M07	Cytochrome c oxidase assembly factor 5 OS=Mus musculus OX=10090 GN=Coa5 PE=1 SV=1	972459	1.79455e+06	2.40336e+06	1.49712e+06	793935	907916	1.85451e+06	3.26785e+06	2.23133e+06	1.74499e+06	1.81316e+06	2.22718e+06	6.86341e+06	4.89202e+06	1.90481e+06	6.35765e+06	4.42948e+06
Coa6	Q8BGD8	Cytochrome c oxidase assembly factor 6 homolog OS=Mus musculus OX=10090 GN=Coa6 PE=1 SV=1	1.48011e+07	1.10439e+07	1.2284e+07	1.10868e+07	1.16686e+07	1.12657e+07	5.95481e+06	8.42733e+06	1.19704e+07	7.20274e+06	6.72071e+06	7.56513e+06	2.03542e+07	1.53507e+07	1.62049e+07	2.05779e+07	1.53203e+07
Coa7	Q921H9	Cytochrome c oxidase assembly factor 7 OS=Mus musculus OX=10090 GN=Coa7 PE=1 SV=1	1.97478e+07	2.05801e+07	2.25826e+07	1.76288e+07	1.96668e+07	5.93791e+07	2.14349e+07	1.96196e+07	2.02735e+07	2.09055e+07	2.41902e+07	2.16893e+07	2.32298e+07	1.63418e+07	1.61655e+07	2.57469e+07	1.76433e+07
Coasy	Q9DBL7	Bifunctional coenzyme A synthase OS=Mus musculus OX=10090 GN=Coasy PE=1 SV=2	2.17651e+08	2.25346e+08	2.21262e+08	2.20947e+08	2.31892e+08	2.25208e+08	1.57427e+08	1.78192e+08	1.10169e+08	1.60998e+08	1.38532e+08	1.41534e+08	2.74037e+07	1.17188e+08	5.68926e+07	1.81815e+07	1.37563e+08
Cobl	Q5NBX1	Protein cordon-bleu OS=Mus musculus OX=10090 GN=Cobl PE=1 SV=1	702687	357869	365572	520515	475058	395004	383628	256839	239087	555703	392886	695472	3385.04	3385.04	3385.04	3385.04	3385.04
Cobll1	Q3UMF0	Cordon-bleu protein-like 1 OS=Mus musculus OX=10090 GN=Cobll1 PE=1 SV=2	4.23524e+07	4.23789e+07	4.38765e+07	3.35854e+07	3.64245e+07	3.7604e+07	4.46129e+07	4.33783e+07	5.00483e+07	4.43348e+07	5.60451e+07	5.12753e+07	1.88119e+08	1.03594e+08	2.30695e+08	2.09548e+08	2.06558e+08
Cog1	Q9Z160	Conserved oligomeric Golgi complex subunit 1 OS=Mus musculus OX=10090 GN=Cog1 PE=1 SV=3	3.07668e+07	2.95611e+07	3.02839e+07	3.26603e+07	3.14803e+07	3.04586e+07	2.65336e+07	2.30126e+07	2.90998e+07	2.82488e+07	2.41587e+07	2.89313e+07	3385.04	3385.04	3385.04	3385.04	3385.04
Cog2	Q921L5	Conserved oligomeric Golgi complex subunit 2 OS=Mus musculus OX=10090 GN=Cog2 PE=1 SV=2	925042	954074	909916	975698	970381	1.07623e+06	724023	907729	655879	514243	882962	988083	604237	508770	704973	617606	754347
Cog3	Q8CI04	Conserved oligomeric Golgi complex subunit 3 OS=Mus musculus OX=10090 GN=Cog3 PE=1 SV=3	1.14269e+06	951940	966536	1.94044e+06	1.72607e+06	1.24329e+06	1.43719e+06	1.33186e+06	1.48985e+06	998101	1.10658e+06	1.76514e+06	383058	3385.04	570947	3385.04	363261
Cog4	Q8R1U1	Conserved oligomeric Golgi complex subunit 4 OS=Mus musculus OX=10090 GN=Cog4 PE=1 SV=1	2.53339e+06	1.80778e+06	2.35525e+06	2.44144e+06	2.15643e+06	3.04454e+06	1.48144e+06	1.24174e+06	1.77527e+06	1.8909e+06	1.98673e+06	2.83491e+06	2.93078e+07	2.37966e+07	1.49338e+07	2.89982e+07	1.87813e+07
Cog5	Q8C0L8	Conserved oligomeric Golgi complex subunit 5 OS=Mus musculus OX=10090 GN=Cog5 PE=1 SV=3	3.88569e+06	3.55111e+06	3.60866e+06	5.69875e+06	5.11292e+06	4.30131e+06	4.90329e+06	4.37398e+06	5.14843e+06	3.80814e+06	4.76053e+06	5.03068e+06	1.71045e+06	2.37282e+06	3.91357e+06	2.03872e+06	2.56024e+06
Cog6	Q8R3I3	Conserved oligomeric Golgi complex subunit 6 OS=Mus musculus OX=10090 GN=Cog6 PE=1 SV=2	2.26092e+06	2.16982e+06	2.11158e+06	1.80786e+06	2.06924e+06	2.03514e+06	1.85176e+06	1.55119e+06	1.6982e+06	1442882	1.95005e+06	2.21107e+06	1.35114e+06	465599	1.10507e+06	1.35458e+06	736750
Cog7	Q3UM29	Conserved oligomeric Golgi complex subunit 7 OS=Mus musculus OX=10090 GN=Cog7 PE=1 SV=1	3.55129e+06	3.84286e+06	3.64549e+06	3.91235e+06	4.2102e+06	3.34347e+06	3.78741e+06	2.54293e+06	2.81191e+06	3.52214e+06	3.24468e+06	4.30378e+06	3.6646e+06	2.4648e+06	2.10832e+06	3.09673e+06	2.33198e+06
Cog8	Q9JJA2	Conserved oligomeric Golgi complex subunit 8 OS=Mus musculus OX=10090 GN=Cog8 PE=1 SV=3	944827	1.00574e+06	349209	3385.04	7.75627e+06	1.28711e+06	809193	3385.04	716067	274167	330282	315819	1.71249e+06	710045	2.19457e+06	620035	783510
Col12a1	Q60847	Collagen alpha-1(XII) chain OS=Mus musculus OX=10090 GN=Col12a1 PE=2 SV=3	7.88756e+07	8.52291e+07	8.95963e+07	8.04344e+07	7.62243e+07	8.04812e+07	8.14982e+07	8.61903e+07	1.09149e+08	9.1908e+07	1.53952e+08	1.48702e+08	1.14443e+07	3.48771e+07	1.79606e+08	1.04893e+07	3.97694e+07
Col14a1	Q80X19	Collagen alpha-1(XIV) chain OS=Mus musculus OX=10090 GN=Col14a1 PE=1 SV=2	9.05708e+07	8.96135e+07	9.49809e+07	8.76251e+07	8.76724e+07	8.851e+07	8.59826e+07	8.61541e+07	6.03438e+07	8.46394e+07	7.93972e+07	1.21148e+08	1.09182e+08	1.134e+08	2.80093e+08	1.35151e+08	1.00347e+08
Col15a1	O35206	Collagen alpha-1(XV) chain OS=Mus musculus OX=10090 GN=Col15a1 PE=1 SV=2	2.62852e+07	2.33289e+07	2.36277e+07	2.45089e+07	2.78342e+07	2.64856e+07	1.08771e+07	1.6025e+07	8.12612e+06	1.34724e+07	1.26755e+07	1.83468e+07	6.92881e+06	1.44919e+07	2.04582e+07	6.84884e+06	1.09011e+07
Col18a1	P39061	Collagen alpha-1(XVIII) chain OS=Mus musculus OX=10090 GN=Col18a1 PE=1 SV=4	9.54462e+07	9.9011e+07	1.08697e+08	9.18794e+07	8.44611e+07	9.33845e+07	9.69952e+07	9.0954e+07	9.07763e+07	8.89087e+07	9.63377e+07	1.75579e+08	1.12775e+08	1.58863e+08	1.97956e+08	1.01173e+08	1.28493e+08
Col1a1	P11087	Collagen alpha-1(I) chain OS=Mus musculus OX=10090 GN=Col1a1 PE=1 SV=4	1.30257e+06	1.59595e+06	2.20146e+06	806851	552921	642522	715241	185496	1.0323e+06	746410	523917	1.06004e+06	3385.04	1.56722e+06	8.91329e+06	1.30856e+06	1.81641e+06
Col1a2	Q01149	Collagen alpha-2(I) chain OS=Mus musculus OX=10090 GN=Col1a2 PE=1 SV=2	1.13701e+06	1.20054e+06	1.16059e+06	1.17112e+06	730305	542221	3.99867e+06	1.33905e+06	271640	3.26793e+06	648843	1.15046e+06	1.90135e+06	3385.04	3.52281e+06	1.05584e+06	1.28862e+06
Col23a1	Q8K4G2	Collagen alpha-1(XXIII) chain OS=Mus musculus OX=10090 GN=Col23a1 PE=2 SV=2	3385.04	3385.04	3385.04	3385.04	3385.04	3385.04	3385.04	3385.04	3385.04	3385.04	3385.04	3385.04	1.90625e+06	2.21586e+06	2.81751e+06	2.3595e+06	2.54909e+06
Col3a1	P08121	Collagen alpha-1(III) chain OS=Mus musculus OX=10090 GN=Col3a1 PE=1 SV=4	3385.04	3385.04	3385.04	3385.04	3385.04	3385.04	3385.04	3385.04	3385.04	3385.04	3385.04	3385.04	3385.04	3385.04	3385.04	3385.04	3385.04
Col4a1	P02463	Collagen alpha-1(IV) chain OS=Mus musculus OX=10090 GN=Col4a1 PE=1 SV=4	1.71771e+07	1.40963e+07	1.18202e+07	6.37212e+06	6.95061e+06	7.00674e+06	1.50725e+07	1.53902e+07	1.34598e+07	1.69898e+07	1.07632e+07	1.04881e+07	4.02589e+06	4.49921e+06	1.04758e+07	5.08249e+06	4.1281e+06
Col4a2	P08122	Collagen alpha-2(IV) chain OS=Mus musculus OX=10090 GN=Col4a2 PE=1 SV=4	2.25659e+07	2.1878e+07	2.37819e+07	1.559e+07	1.33905e+07	1.3628e+07	2.41172e+07	2.47384e+07	2.07371e+07	1.71775e+07	1.75317e+07	1.89908e+07	5.90501e+06	6.91821e+06	1.50656e+07	5.11222e+06	5.8941e+06
Col4a3	Q9QZS0	Collagen alpha-3(IV) chain OS=Mus musculus OX=10090 GN=Col4a3 PE=1 SV=2	5.92757e+06	4.56912e+06	3.6149e+06	1.64331e+06	2.44365e+06	2.55219e+06	4.90584e+06	3.95483e+06	4.84444e+06	5.25867e+06	4.52187e+06	3.37716e+06	3385.04	3385.04	3385.04	3385.04	3385.04
Col6a1	Q04857	Collagen alpha-1(VI) chain OS=Mus musculus OX=10090 GN=Col6a1 PE=1 SV=1	1.72905e+08	1.72183e+08	1.74274e+08	1.22654e+08	1.29166e+08	1.27275e+08	1.55264e+08	1.44218e+08	1.39577e+08	1.33097e+08	1.05021e+08	1.00759e+08	2.54045e+07	7.46587e+07	8.01872e+07	1.49158e+07	5.6469e+07
Col6a2	Q02788	Collagen alpha-2(VI) chain OS=Mus musculus OX=10090 GN=Col6a2 PE=1 SV=3	2.15924e+08	1.95343e+08	2.00201e+08	1.26926e+08	1.28557e+08	1.38646e+08	2.12006e+08	2.06403e+08	1.9159e+08	1.861e+08	1.63553e+08	1.59617e+08	3.77601e+07	8.22564e+07	8.07229e+07	2.7667e+07	6.98988e+07
Col6a5	A6H584	Collagen alpha-5(VI) chain OS=Mus musculus OX=10090 GN=Col6a5 PE=1 SV=4	3385.04	1.21825e+06	1.42129e+06	948805	1.05781e+06	950421	541035	602609	625684	3385.04	468688	3385.04	3385.04	3385.04	3385.04	3385.04	3385.04
Colec12	Q8K4Q8	Collectin-12 OS=Mus musculus OX=10090 GN=Colec12 PE=1 SV=1	3.39876e+07	3.3449e+07	3.33003e+07	1.96754e+07	1.77067e+07	1.89987e+07	4.8661e+07	1.27783e+06	2.08462e+07	1.29421e+07	2.44111e+07	2.13954e+07	1.10535e+06	886000	5.91322e+06	1.98155e+06	814364
Colgalt1	Q8K297	Procollagen galactosyltransferase 1 OS=Mus musculus OX=10090 GN=Colgalt1 PE=1 SV=2	2.10382e+06	2.60251e+06	1.76207e+06	1.34126e+06	1.12917e+06	2.56319e+06	1.7417e+06	1.37918e+06	1.39681e+06	1.76643e+06	1.49209e+06	1.26965e+06	3385.04	3385.04	3385.04	3385.04	3385.04
Commd1	Q8K4M5	COMM domain-containing protein 1 OS=Mus musculus OX=10090 GN=Commd1 PE=1 SV=2	1.8728e+06	2.09246e+06	2.42386e+06	1.98135e+06	1.91414e+06	1.1142e+06	1.9146e+06	2.17027e+06	2.12933e+06	2.00224e+06	2.19398e+06	2.04081e+06	5.45373e+06	3.52954e+06	4.11613e+06	4.35181e+06	3.46538e+06
Commd10	Q8JZY2	COMM domain-containing protein 10 OS=Mus musculus OX=10090 GN=Commd10 PE=1 SV=1	2.90304e+06	3.92496e+06	3.53874e+06	3.34106e+06	3.29755e+06	2.71641e+06	3.58698e+06	3.72481e+06	3.16737e+06	3.82348e+06	2.75006e+06	4.00815e+06	5.79107e+06	4.90345e+06	5.95957e+06	5.0589e+06	4.11304e+06
Commd2	Q8BXC6	COMM domain-containing protein 2 OS=Mus musculus OX=10090 GN=Commd2 PE=1 SV=1	5.06996e+07	5.24493e+07	5.62988e+07	5.61053e+07	5.93109e+07	6.39675e+07	5.55649e+07	5.44438e+07	4.08552e+07	5.46159e+07	4.16753e+07	4.50741e+07	2.55714e+07	6.35335e+07	4.51815e+07	1.66501e+07	6.96095e+07
Commd3	Q63829	COMM domain-containing protein 3 OS=Mus musculus OX=10090 GN=Commd3 PE=1 SV=1	2.45938e+07	2.45612e+07	2.59132e+07	2.32516e+07	2.30913e+07	2.52369e+07	2.39633e+07	2.5883e+07	2.22452e+07	26581402	2.26413e+07	2.37617e+07	4.14886e+07	3.32533e+07	3.98789e+07	3.32694e+07	2.86109e+07
Commd4	Q9CQ02	COMM domain-containing protein 4 OS=Mus musculus OX=10090 GN=Commd4 PE=1 SV=1	5.89738e+06	3.3857e+06	4.5609e+06	5.5359e+06	3.67307e+06	3.62695e+06	6.26566e+06	7.03584e+06	5.39504e+06	5.50475e+06	5.78188e+06	3.94263e+06	990645	2.67679e+06	1.40666e+06	1.26788e+06	1.61422e+06
Commd5	Q8R395	COMM domain-containing protein 5 OS=Mus musculus OX=10090 GN=Commd5 PE=1 SV=1	7.15764e+06	7.63428e+06	6.65395e+06	7.06835e+06	6.93146e+06	6.19765e+06	6.2967e+06	4.18618e+06	5.34865e+06	7.31655e+06	6.85317e+06	6.5386e+06	6.43768e+06	1.34709e+07	1.04869e+07	3.01446e+06	1.24298e+07
Commd6	Q3V4B5	COMM domain-containing protein 6 OS=Mus musculus OX=10090 GN=Commd6 PE=1 SV=1	3.81859e+06	3.85466e+06	4.01606e+06	4.95992e+06	3.91493e+06	4.01877e+06	8.53776e+06	9.02162e+06	6.05022e+06	6.97824e+06	4.06361e+06	4.59199e+06	2.41759e+06	2.4658e+06	3.01154e+06	2.85968e+06	2.71554e+06
Commd7	Q8BG94	COMM domain-containing protein 7 OS=Mus musculus OX=10090 GN=Commd7 PE=1 SV=1	6.39752e+06	6.70014e+06	7.07741e+06	5.89728e+06	6.64366e+06	6.85495e+06	6.27465e+06	5.90848e+06	6.02197e+06	5.80906e+06	5.93775e+06	6.71535e+06	1.03394e+07	4.29249e+06	1.67238e+07	5.65029e+06	3.8401e+06
Commd8	Q9CZG3	COMM domain-containing protein 8 OS=Mus musculus OX=10090 GN=Commd8 PE=1 SV=1	5.29239e+06	5.99897e+06	6.34947e+06	6.21505e+06	5.90159e+06	5.56583e+06	7.00977e+06	5.88677e+06	5.34427e+06	5.19847e+06	5.17654e+06	6.63774e+06	5.77624e+06	5.7714e+06	6.34579e+06	4.87501e+06	4.22167e+06
Commd9	Q8K2Q0	COMM domain-containing protein 9 OS=Mus musculus OX=10090 GN=Commd9 PE=1 SV=3	5.6625e+06	4.86296e+06	6.22591e+06	6.12194e+06	5.90517e+06	5.89841e+06	6.50757e+06	5.09343e+06	6.52344e+06	6.29603e+06	6.2401e+06	5.55977e+06	1.24893e+07	1.44782e+07	1.4178e+07	1.56313e+07	1.07094e+07
Comt	O88587	Catechol O-methyltransferase OS=Mus musculus OX=10090 GN=Comt PE=1 SV=2	1.2353e+08	1.30592e+08	1.33904e+08	1.181e+08	1.18301e+08	1.25486e+08	1.39419e+08	1.20038e+08	1.51119e+08	1.16148e+08	1.07361e+08	1.40605e+08	1.66148e+08	1.83267e+08	1.8296e+08	1.47832e+08	1.48975e+08
Comtd1	Q8BIG7	Catechol O-methyltransferase domain-containing protein 1 OS=Mus musculus OX=10090 GN=Comtd1 PE=1 SV=1	3.05426e+07	2.7176e+07	2.55352e+07	1.37012e+07	3.47718e+07	3.16361e+07	2.37494e+07	1.50224e+07	2.95154e+07	2.70067e+07	2.91228e+07	2.26197e+07	1.10301e+07	1.59796e+07	1.06511e+07	8.3443e+06	1.74786e+07
Cop1	Q9R1A8	E3 ubiquitin-protein ligase COP1 OS=Mus musculus OX=10090 GN=Cop1 PE=1 SV=2	3385.04	269103	238613	356630	3385.04	486927	3385.04	3385.04	3385.04	298887	190777	278272	3385.04	3385.04	3385.04	3385.04	3385.04
Copa	Q8CIE6	Coatomer subunit alpha OS=Mus musculus OX=10090 GN=Copa PE=1 SV=2	2.58011e+08	2.61144e+08	2.54493e+08	2.80282e+08	2.75877e+08	2.58571e+08	2.46014e+08	2.33211e+08	2.23257e+08	2.33071e+08	2.31049e+08	2.54307e+08	3.07016e+07	1.25279e+08	6.5477e+07	2.15399e+07	1.50843e+08
Copb1	Q9JIF7	Coatomer subunit beta OS=Mus musculus OX=10090 GN=Copb1 PE=1 SV=1	1.35187e+08	1.36093e+08	1.25179e+08	1.74004e+08	1.25967e+08	1.50167e+08	1.29764e+08	1.50894e+08	1.17692e+08	1.22199e+08	1.26891e+08	1.28198e+08	1.76788e+07	7.15526e+07	4.17683e+07	7.45199e+06	7.002e+07
Copb2	O55029	Coatomer subunit beta' OS=Mus musculus OX=10090 GN=Copb2 PE=1 SV=2	2.69463e+08	2.65003e+08	2.59758e+08	2.936e+08	2.84046e+08	2.90978e+08	2.07253e+08	1.9904e+08	1.99141e+08	2.10292e+08	1.91852e+08	2.06605e+08	1.48453e+08	1.39673e+08	1.8383e+08	1.61436e+08	1.18134e+08
Cope	O89079	Coatomer subunit epsilon OS=Mus musculus OX=10090 GN=Cope PE=1 SV=3	1.90325e+07	2.11972e+07	2.32884e+07	2.5914e+07	2.53736e+07	1.68895e+07	1.96468e+07	2.1853e+07	1.86469e+07	1.96878e+07	1.8787e+07	2.12787e+07	1.1594e+07	2.34939e+07	1.95741e+07	1.5218e+07	2.20293e+07
Copg1	Q9QZE5	Coatomer subunit gamma-1 OS=Mus musculus OX=10090 GN=Copg1 PE=1 SV=1	1.54515e+08	1.55145e+08	1.54383e+08	1.80158e+08	1.67153e+08	1.51004e+08	1.24266e+08	1.65474e+08	1.30076e+08	1.44042e+08	1.56263e+08	1.62124e+08	5.1118e+07	1.08349e+08	9.44868e+07	4.23252e+07	1.07394e+08
Copg2	Q9QXK3	Coatomer subunit gamma-2 OS=Mus musculus OX=10090 GN=Copg2 PE=1 SV=1	2.42566e+07	2.34982e+07	2.041e+07	2.42284e+07	2.37058e+07	1.98267e+07	2.15733e+07	2.44857e+07	1.87738e+07	2.57329e+07	2.23043e+07	2.56125e+07	1.88234e+06	9.77657e+06	4.27228e+06	2.09682e+06	1.21815e+07
Cops2	P61202	COP9 signalosome complex subunit 2 OS=Mus musculus OX=10090 GN=Cops2 PE=1 SV=1	3.78848e+07	3.59025e+07	3.51422e+07	3.64955e+07	3.39413e+07	3.55391e+07	2.83214e+07	3.26998e+07	3.06295e+07	3.2028e+07	3.59417e+07	3.83921e+07	3.84089e+07	4.14602e+07	4.84912e+07	3.58336e+07	3.54311e+07
Cops3	O88543	COP9 signalosome complex subunit 3 OS=Mus musculus OX=10090 GN=Cops3 PE=1 SV=3	1.95366e+07	2.05375e+07	1.80176e+07	1.59678e+07	1.31311e+07	1.62037e+07	2.0125e+07	1.64726e+07	2.08728e+07	1.83475e+07	1.86135e+07	2.01789e+07	3.83814e+07	1.52041e+07	4.07508e+07	2.27523e+07	1.45304e+07
Cops4	O88544	COP9 signalosome complex subunit 4 OS=Mus musculus OX=10090 GN=Cops4 PE=1 SV=1	4.62536e+07	4.6011e+07	4.22026e+07	4.57142e+07	4.60808e+07	4.48378e+07	4.31771e+07	4.7244e+07	4.41264e+07	4.19148e+07	4.41134e+07	4.76941e+07	5.11823e+07	4.68529e+07	4.99009e+07	4.68423e+07	4.08044e+07
Cops5	O35864	COP9 signalosome complex subunit 5 OS=Mus musculus OX=10090 GN=Cops5 PE=1 SV=3	2.64884e+07	2.675e+07	2.71898e+07	2.5756e+07	2.50638e+07	2.51703e+07	2.50183e+07	2.73365e+07	2.64801e+07	2.44695e+07	2.5099e+07	2.6947e+07	2.63492e+07	2.58054e+07	3.17495e+07	3.04276e+07	2.40929e+07
Cops6	O88545	COP9 signalosome complex subunit 6 OS=Mus musculus OX=10090 GN=Cops6 PE=1 SV=1	2.33681e+07	1.46177e+07	6.4632e+07	2.53162e+07	1.62903e+07	1.97557e+07	1.54577e+07	2.25238e+07	1.63568e+07	1.21035e+07	1.92857e+07	1.26989e+07	1.66945e+07	1.48342e+07	1.8964e+07	2.10756e+07	1.36877e+07
Cops7a	Q9CZ04	COP9 signalosome complex subunit 7a OS=Mus musculus OX=10090 GN=Cops7a PE=1 SV=2	1.637e+07	1.83079e+07	1.59685e+07	1.70358e+07	1.62278e+07	1.91855e+07	1.64637e+07	1.58259e+07	1.86101e+07	1.53366e+07	1.53356e+07	1.72663e+07	2.59499e+07	2.84007e+07	2.84122e+07	2.48953e+07	2.51921e+07
Cops7b	Q8BV13	COP9 signalosome complex subunit 7b OS=Mus musculus OX=10090 GN=Cops7b PE=1 SV=1	3385.04	3385.04	3385.04	3385.04	3385.04	3385.04	3385.04	3385.04	3385.04	3385.04	3385.04	3385.04	3385.04	3385.04	3385.04	3385.04	3385.04
Cops8	Q8VBV7	COP9 signalosome complex subunit 8 OS=Mus musculus OX=10090 GN=Cops8 PE=1 SV=1	2.85246e+06	2.61081e+06	2.92018e+06	2.66908e+06	2.65199e+06	2.69242e+06	3.25052e+06	3.77606e+06	2.68889e+06	2.1715e+06	3.11622e+06	2.29683e+06	7.12129e+06	7.85819e+06	7.66414e+06	8.2701e+06	6.8475e+06
Copz1	P61924	Coatomer subunit zeta-1 OS=Mus musculus OX=10090 GN=Copz1 PE=1 SV=1	1.25319e+07	1.19286e+07	1.15899e+07	1.21458e+07	1.02152e+07	8.83588e+06	9.07147e+06	5.7234e+07	5.07296e+07	9.59465e+06	1.01857e+07	1.08199e+07	1.19689e+07	2.08789e+07	1.98221e+07	9.86496e+06	1.971e+07
Copz2	Q9JHH9	Coatomer subunit zeta-2 OS=Mus musculus OX=10090 GN=Copz2 PE=1 SV=1	586986	695435	583381	856599	582968	652751	571704	1.27775e+06	1.39282e+06	1.38509e+06	1.36863e+06	1.38531e+06	3385.04	3385.04	3385.04	3385.04	3385.04
Coq10b	Q3THF9	Coenzyme Q-binding protein COQ10 homolog B, mitochondrial OS=Mus musculus OX=10090 GN=Coq10b PE=1 SV=1	4.57706e+06	5.22992e+06	4.51446e+06	4.69211e+06	5.05635e+06	4.81274e+06	5.79097e+06	5.36696e+06	3.96627e+06	5.96131e+06	3.53658e+06	5.23548e+06	294744	1.43071e+06	402342	3385.04	1.61969e+06
Coq2	Q66JT7	4-hydroxybenzoate polyprenyltransferase, mitochondrial OS=Mus musculus OX=10090 GN=Coq2 PE=2 SV=2	3385.04	3385.04	3385.04	3385.04	3385.04	3385.04	300457	385566	278762	282138	286518	191371	3385.04	3385.04	3385.04	3385.04	3385.04
Coq3	Q8BMS4	Ubiquinone biosynthesis O-methyltransferase, mitochondrial OS=Mus musculus OX=10090 GN=Coq3 PE=1 SV=1	2.06608e+07	2.12931e+07	2.14012e+07	2.09013e+07	2.12677e+07	2.18975e+07	2.04089e+07	2.07716e+07	2.32895e+07	2.28166e+07	2.19675e+07	2.50871e+07	2.53449e+07	2.82736e+07	2.83462e+07	2.07197e+07	3.54144e+07
Coq4	Q8BGB8	Ubiquinone biosynthesis protein COQ4 homolog, mitochondrial OS=Mus musculus OX=10090 GN=Coq4 PE=1 SV=1	1.6504e+07	1.5762e+07	1.49192e+07	1.30294e+07	1.63919e+07	1.57587e+07	1.74692e+07	1.90829e+07	1.8427e+07	1.78473e+07	1.59767e+07	1.50097e+07	1.97461e+07	1.68489e+07	1.56587e+07	1.24575e+07	1.72892e+07
Coq5	Q9CXI0	2-methoxy-6-polyprenyl-1,4-benzoquinol methylase, mitochondrial OS=Mus musculus OX=10090 GN=Coq5 PE=1 SV=2	2.8119e+07	2.18197e+07	2.80731e+07	2.87657e+07	2.88536e+07	3.33946e+07	2.95606e+07	2.81194e+07	2.99074e+07	3.46552e+07	2.52801e+07	3.1338e+07	2.77783e+07	3.33287e+07	2.67868e+07	2.47894e+07	2.77357e+07
Coq6	Q8R1S0	Ubiquinone biosynthesis monooxygenase COQ6, mitochondrial OS=Mus musculus OX=10090 GN=Coq6 PE=1 SV=3	3.12911e+07	3.09329e+07	2.7749e+07	2.99715e+07	2.57795e+07	2.81668e+07	3.34458e+07	3.3226e+07	4.06867e+07	3.41263e+07	3.41591e+07	3.31319e+07	1.46761e+07	2.34331e+07	2.12164e+07	1.47174e+07	2.36864e+07
Coq7	P97478	5-demethoxyubiquinone hydroxylase, mitochondrial OS=Mus musculus OX=10090 GN=Coq7 PE=1 SV=3	2.32292e+07	2.19153e+07	2.05438e+07	1.9239e+07	2.14112e+07	1.7443e+07	3.13338e+07	2.4705e+07	2.96848e+07	3.02662e+07	2.84789e+07	2.76381e+07	3.38904e+07	2.68914e+07	2.40407e+07	2.57394e+07	3.12564e+07
Coq8a	Q60936	Atypical kinase COQ8A, mitochondrial OS=Mus musculus OX=10090 GN=Coq8a PE=1 SV=2	6.34327e+07	6.19632e+07	6.08294e+07	5.57406e+07	5.2597e+07	5.59843e+07	9.056e+07	8.00294e+07	8.47784e+07	86568094	8.63668e+07	6.59929e+07	5.87078e+07	6.50109e+07	5.54456e+07	5.97296e+07	7.18721e+07
Coq8b	Q566J8	Atypical kinase COQ8B, mitochondrial OS=Mus musculus OX=10090 GN=Coq8b PE=1 SV=1	4.90026e+06	4.7879e+06	1.70637e+06	3.58579e+06	3.38507e+06	1.42245e+06	4.35807e+06	3.07652e+06	6.12641e+06	5.41743e+06	5.16707e+06	5.59374e+06	3385.04	3385.04	3385.04	3385.04	3385.04
Coq9	Q8K1Z0	Ubiquinone biosynthesis protein COQ9, mitochondrial OS=Mus musculus OX=10090 GN=Coq9 PE=1 SV=1	1.23582e+08	1.32065e+08	1.13796e+08	1.22248e+08	1.22943e+08	1.23887e+08	1.61006e+08	1.64878e+08	1.70343e+08	1.67622e+08	1.44126e+08	1.58266e+08	3.10655e+08	2.40473e+08	2.46532e+08	3.11872e+08	2.3416e+08
Coro1a	O89053	Coronin-1A OS=Mus musculus OX=10090 GN=Coro1a PE=1 SV=5	2.29243e+07	2.66086e+07	2.61931e+07	2.76881e+07	2.90339e+07	3.01305e+07	1.80267e+07	2.0081e+07	2.03882e+07	1.73954e+07	3.19915e+07	4.20671e+07	8.91281e+06	1.9193e+07	1.08993e+08	8.03798e+06	6.13323e+06
Coro1b	Q9WUM3	Coronin-1B OS=Mus musculus OX=10090 GN=Coro1b PE=1 SV=1	6.16455e+07	5.41187e+07	6.0381e+07	6.12294e+07	5.86339e+07	6.52376e+07	5.12806e+07	5.36508e+07	5.48929e+07	4.64339e+07	4.82723e+07	6.2824e+07	6.25768e+07	5.60229e+07	8.56186e+07	7.5227e+07	5.08527e+07
Coro1c	Q9WUM4	Coronin-1C OS=Mus musculus OX=10090 GN=Coro1c PE=1 SV=2	6.9802e+07	6.13781e+07	6.32777e+07	6.56907e+07	6.97291e+07	6.55679e+07	4.97618e+07	5.39766e+07	4.79753e+07	6.47188e+07	5.77526e+07	6.71703e+07	5.57252e+07	6.40298e+07	8.53107e+07	7.12409e+07	5.13373e+07
Coro2a	Q8C0P5	Coronin-2A OS=Mus musculus OX=10090 GN=Coro2a PE=2 SV=1	205840	190265	224662	160881	186662	170889	227703	271984	261672	190218	279771	413556	3385.04	3385.04	3385.04	3385.04	3385.04
Coro2b	Q8BH44	Coronin-2B OS=Mus musculus OX=10090 GN=Coro2b PE=1 SV=2	3.07955e+06	3.05941e+06	2.04226e+06	2.80481e+06	1.77503e+06	899544	2.33358e+06	1.95285e+06	2.24631e+06	1.67455e+06	4.00358e+06	2.44573e+06	3385.04	3385.04	3385.04	3385.04	3385.04
Coro7	Q9D2V7	Coronin-7 OS=Mus musculus OX=10090 GN=Coro7 PE=1 SV=2	3.93142e+07	4.10636e+07	4.03734e+07	4.42394e+07	3.72815e+07	4.07736e+07	4.27411e+07	4.70041e+07	4.01062e+07	3.8712e+07	4.56248e+07	4.57598e+07	2.81865e+07	2.59367e+07	3.19624e+07	3.04798e+07	2.87602e+07
Cotl1	Q9CQI6	Coactosin-like protein OS=Mus musculus OX=10090 GN=Cotl1 PE=1 SV=3	1.98173e+08	1.9442e+08	1.90003e+08	1.71215e+08	1.76947e+08	1.65544e+08	3.39872e+08	3.75197e+08	3.61454e+08	3.47465e+08	3.9941e+08	3.56232e+08	1.88115e+08	3.31124e+08	2.84514e+08	1.33639e+08	3.35106e+08
Cox11	Q6P8I6	Cytochrome c oxidase assembly protein COX11, mitochondrial OS=Mus musculus OX=10090 GN=Cox11 PE=1 SV=1	2.89724e+06	2.5803e+06	2.7145e+06	1.20505e+06	1.55214e+06	1.94597e+06	2.76403e+06	2.34059e+06	2.30345e+06	1.98111e+06	2.73887e+06	2.91371e+06	3385.04	3385.04	3385.04	3385.04	3385.04
Cox14	Q8BH51	Cytochrome c oxidase assembly protein COX14 OS=Mus musculus OX=10090 GN=Cox14 PE=3 SV=1	5.02817e+06	4.51538e+06	6.36888e+06	4.92294e+06	4.67369e+06	4.94218e+06	5.42399e+06	5.47396e+06	4.94146e+06	4.88298e+06	4.57845e+06	4.19334e+06	3.76986e+06	4.2728e+06	3.18394e+06	4.00273e+06	4.4253e+06
Cox15	Q8BJ03	Cytochrome c oxidase assembly protein COX15 homolog OS=Mus musculus OX=10090 GN=Cox15 PE=1 SV=1	5.0199e+07	5.39084e+07	6.41934e+07	5.96956e+07	5.24437e+07	6.10619e+07	3.94085e+07	4.59524e+07	4.7932e+07	4.18176e+07	3.31959e+07	4.04758e+07	9.3916e+06	1.52087e+07	1.10097e+07	5.61809e+06	1.45573e+07
Cox16	Q9CR63	Cytochrome c oxidase assembly protein COX16 homolog, mitochondrial OS=Mus musculus OX=10090 GN=Cox16 PE=3 SV=1	5.10512e+06	5.54192e+06	4.6721e+06	6.19035e+06	6.0838e+06	6.52207e+06	5.58199e+06	4.74585e+06	5.42827e+06	4.57286e+06	5.20915e+06	3.96324e+06	4.27991e+06	5.43949e+06	3.50811e+06	3.81848e+06	6.57194e+06
Cox17	P56394	Cytochrome c oxidase copper chaperone OS=Mus musculus OX=10090 GN=Cox17 PE=1 SV=2	1.80508e+07	1.58243e+07	1.52164e+07	1.67387e+07	1.69652e+07	1.35622e+07	1.80985e+07	1.54505e+07	1.47575e+07	1.43406e+07	1.60973e+07	1.43145e+07	2.05543e+07	1.50192e+07	2.27886e+07	2.47536e+07	1.67918e+07
Cox19	Q8K0C8	Cytochrome c oxidase assembly protein COX19 OS=Mus musculus OX=10090 GN=Cox19 PE=1 SV=1	1.58258e+07	1.59421e+07	1.58923e+07	1.84392e+07	1.83316e+07	1.38515e+07	8.6702e+06	1.15991e+07	1.1706e+07	9.10608e+06	1.52204e+07	2.15278e+07	1.0459e+07	8.36404e+06	8.33049e+06	1.17195e+07	7.17527e+06
Cox20	Q9D7J4	Cytochrome c oxidase assembly protein COX20, mitochondrial OS=Mus musculus OX=10090 GN=Cox20 PE=1 SV=1	9.51902e+06	9.2499e+06	9.40465e+06	9.36708e+06	9.16905e+06	8.49686e+06	9.97932e+06	9.80914e+06	9.59344e+06	8.50453e+06	9.19735e+06	8.46805e+06	1.32719e+07	9.00553e+06	1.06988e+07	1.10613e+07	9.89989e+06
Cox4i1	P19783	Cytochrome c oxidase subunit 4 isoform 1, mitochondrial OS=Mus musculus OX=10090 GN=Cox4i1 PE=1 SV=2	9.52207e+08	9.31189e+08	9.19234e+08	9.58103e+08	9.45283e+08	9.40579e+08	1.11874e+09	1.0646e+09	1.12906e+09	1.09878e+09	1.09591e+09	1.20572e+09	1.99584e+09	1.33218e+09	1.69101e+09	1.90813e+09	1.4281e+09
Cox5a	P12787	Cytochrome c oxidase subunit 5A, mitochondrial OS=Mus musculus OX=10090 GN=Cox5a PE=1 SV=2	8.51114e+08	8.56143e+08	8.94527e+08	8.80973e+08	8.799e+08	9.24584e+08	1.07507e+09	9.69643e+08	1.12201e+09	9.73742e+08	9.64548e+08	1.03622e+09	1.35539e+09	1.00511e+09	1.22518e+09	1.4924e+09	1.08478e+09
Cox5b	P19536	Cytochrome c oxidase subunit 5B, mitochondrial OS=Mus musculus OX=10090 GN=Cox5b PE=1 SV=1	3.17336e+08	3.17791e+08	3.47891e+08	2.9656e+08	2.866e+08	3.54277e+08	3.79695e+08	3.88793e+08	4.48436e+08	4.70351e+08	4.20078e+08	5.03484e+08	8.71817e+08	6.77975e+08	6.84768e+08	8.14207e+08	5.59445e+08
Cox6a1	P43024	Cytochrome c oxidase subunit 6A1, mitochondrial OS=Mus musculus OX=10090 GN=Cox6a1 PE=1 SV=2	3.021e+07	4.03115e+07	3.10028e+07	1.74537e+07	1.39621e+07	1.68483e+07	6.49681e+07	7.12012e+07	4.57662e+07	2.49617e+07	6.22447e+07	1.96156e+07	1.47174e+07	3.9529e+07	2.06409e+07	3.92838e+07	3.3025e+07
Cox6a2	P43023	Cytochrome c oxidase subunit 6A2, mitochondrial OS=Mus musculus OX=10090 GN=Cox6a2 PE=1 SV=2	3385.04	3385.04	415360	201059	3385.04	250933	3385.04	3385.04	3385.04	3385.04	3385.04	3385.04	3385.04	3385.04	3385.04	3385.04	3385.04
Cox6b1	P56391	Cytochrome c oxidase subunit 6B1 OS=Mus musculus OX=10090 GN=Cox6b1 PE=1 SV=2	6.18547e+08	6.47603e+08	6.14491e+08	6.67121e+08	6.49561e+08	6.62488e+08	8.0388e+08	8.28965e+08	7.70481e+08	7.58614e+08	8.06828e+08	7.6725e+08	1.1131e+09	8.74573e+08	7.6304e+08	1.00565e+09	8.39727e+08
Cox6b2	Q80ZN9	Cytochrome c oxidase subunit 6B2 OS=Mus musculus OX=10090 GN=Cox6b2 PE=1 SV=1	1.26065e+06	1.26773e+06	1.62209e+06	3385.04	979070	1.02106e+06	2.24496e+06	1.90507e+06	2.62112e+06	1.99623e+06	2.6697e+06	2.99341e+06	3385.04	3385.04	3385.04	3385.04	3385.04
Cox6c	Q9CPQ1	Cytochrome c oxidase subunit 6C OS=Mus musculus OX=10090 GN=Cox6c PE=1 SV=3	6.87642e+08	6.72642e+08	6.66282e+08	7.30774e+08	6.49729e+08	6.42941e+08	7.59608e+08	6.84726e+08	9.68622e+08	7.42112e+08	7.90513e+08	9.25371e+08	1.7466e+09	8.10066e+08	1.02769e+09	1.45632e+09	9.06277e+08
Cox7a1	P56392	Cytochrome c oxidase subunit 7A1, mitochondrial OS=Mus musculus OX=10090 GN=Cox7a1 PE=1 SV=1	1.73538e+07	1.68685e+07	2.03778e+07	2.10369e+07	2.10575e+07	2.10983e+07	1.16568e+07	1.89814e+07	2.61044e+07	19699166	1.6573e+07	2.90271e+07	2.64514e+07	2.09557e+07	2.3044e+07	3.92212e+07	2.42568e+07
Cox7a2	P48771	Cytochrome c oxidase subunit 7A2, mitochondrial OS=Mus musculus OX=10090 GN=Cox7a2 PE=1 SV=2	4.02119e+08	3.92548e+08	4.02738e+08	3.80325e+08	3.61022e+08	3.76691e+08	4.2645e+08	4.27335e+08	4.09513e+08	4.4614e+08	4.66747e+08	4.69491e+08	6.66533e+08	4.62538e+08	4.60827e+08	6.24764e+08	5.08876e+08
Cox7a2l	Q61387	Cytochrome c oxidase subunit 7A-related protein, mitochondrial OS=Mus musculus OX=10090 GN=Cox7a2l PE=1 SV=1	5.71932e+06	6.82917e+06	5.48483e+06	6.276e+06	5.96801e+06	2.32294e+06	3.98537e+06	7.29169e+06	5.28804e+06	3.57619e+06	4.58746e+06	5.4436e+06	2.35062e+06	1.43451e+06	1.79871e+06	1.9576e+06	2.1088e+06
Cox7b	P56393	Cytochrome c oxidase subunit 7B, mitochondrial OS=Mus musculus OX=10090 GN=Cox7b PE=3 SV=1	1.71209e+07	1.40495e+07	1.45033e+07	1.87042e+07	1.733e+07	1.44408e+07	1.81105e+07	1.67744e+07	1.63535e+07	21008154	1.95695e+07	1.68593e+07	2.21924e+06	1.53185e+07	1.17684e+07	1.89598e+07	1.17605e+07
Cox7c	P17665	Cytochrome c oxidase subunit 7C, mitochondrial OS=Mus musculus OX=10090 GN=Cox7c PE=1 SV=1	1.77115e+08	1.90771e+08	1.49916e+08	1.69318e+08	1.55752e+08	1.43048e+08	1.90388e+08	1.91524e+08	2.00695e+08	202322008	2.07217e+08	1.88237e+08	4.08359e+08	3.94095e+08	3.37235e+08	5.95847e+08	4.16419e+08
Cp	Q61147	Ceruloplasmin OS=Mus musculus OX=10090 GN=Cp PE=1 SV=2	6.12763e+07	6.13001e+07	6.26773e+07	6.2744e+07	6.33788e+07	6.40758e+07	6.59993e+07	6.63969e+07	5.60832e+07	3.72072e+07	7.30965e+07	1.02217e+08	1.00116e+08	1.63861e+08	1.59835e+08	1.0779e+08	9.79165e+07
Cpa3	P15089	Mast cell carboxypeptidase A OS=Mus musculus OX=10090 GN=Cpa3 PE=2 SV=1	231365	275021	304184	179870	203257	3385.04	232876	414247	237187	208365	222502	266082	3385.04	3385.04	3385.04	3385.04	3385.04
Cpb2	Q9JHH6	Carboxypeptidase B2 OS=Mus musculus OX=10090 GN=Cpb2 PE=1 SV=1	3385.04	3385.04	3385.04	3385.04	187045	3385.04	3385.04	3385.04	3385.04	3385.04	178654	470710	3385.04	843851	223390	413608	3385.04
Cpd	O89001	Carboxypeptidase D OS=Mus musculus OX=10090 GN=Cpd PE=1 SV=2	2.08912e+06	1.97534e+06	2.20257e+06	2.51419e+06	2.46314e+06	2.41572e+06	1.3805e+06	1.71343e+06	1.58418e+06	1.49557e+06	1.40996e+06	1.83318e+06	1.20201e+06	252686	493634	1.2206e+06	396791
Cpeb2	Q812E0	Cytoplasmic polyadenylation element-binding protein 2 OS=Mus musculus OX=10090 GN=Cpeb2 PE=1 SV=1	1.26303e+06	1.18312e+06	1.42852e+06	988006	1.39298e+06	1.31722e+06	1.47168e+06	1.25364e+06	1.1619e+06	1.24383e+06	1.2889e+06	1.2497e+06	3385.04	3385.04	3385.04	3385.04	3385.04
Cpm	Q80V42	Carboxypeptidase M OS=Mus musculus OX=10090 GN=Cpm PE=1 SV=2	1.86238e+07	1.62465e+07	1.84476e+07	1.63488e+07	1.76103e+07	1.53677e+07	1.16352e+07	1.16925e+07	9.47037e+06	1.18451e+07	1.16851e+07	1.31682e+07	1.56464e+07	1.02519e+07	1.63838e+07	1.56035e+07	1.49177e+07
Cpn2	Q9DBB9	Carboxypeptidase N subunit 2 OS=Mus musculus OX=10090 GN=Cpn2 PE=1 SV=2	3385.04	188228	3385.04	274613	230776	286705	196390	206438	202330	375574	483977	565155	3385.04	1.41486e+06	3385.04	651641	711172
Cpne1	Q8C166	Copine-1 OS=Mus musculus OX=10090 GN=Cpne1 PE=1 SV=1	2.33213e+07	2.17666e+07	2.30105e+07	2.0664e+07	1.96573e+07	1.78819e+07	2.05658e+07	2.1552e+07	2.1414e+07	2.16769e+07	2.40827e+07	2.6369e+07	1.97656e+07	1.84213e+07	2.49489e+07	1.79329e+07	1.72183e+07
Cpne2	P59108	Copine-2 OS=Mus musculus OX=10090 GN=Cpne2 PE=1 SV=1	268608	255205	3.95939e+06	262299	280021	223724	244253	239528	419215	216636	232624	542395	3385.04	3385.04	3385.04	3385.04	3385.04
Cpne3	Q8BT60	Copine-3 OS=Mus musculus OX=10090 GN=Cpne3 PE=1 SV=2	4.51787e+07	4.63429e+07	4.42812e+07	4.11974e+07	5.05717e+07	4.81178e+07	4.77189e+07	4.02446e+07	4.39081e+07	4.50249e+07	5.1196e+07	4.95803e+07	3.84662e+07	3.82345e+07	4.86964e+07	4.59584e+07	3.75094e+07
Cpne8	Q9DC53	Copine-8 OS=Mus musculus OX=10090 GN=Cpne8 PE=2 SV=3	3385.04	3385.04	3385.04	3385.04	3385.04	3385.04	397344	3385.04	3385.04	3385.04	299692	3385.04	3385.04	3385.04	3385.04	3385.04	3385.04
Cpox	P36552	Oxygen-dependent coproporphyrinogen-III oxidase, mitochondrial OS=Mus musculus OX=10090 GN=Cpox PE=1 SV=2	3.95264e+07	4.20437e+07	3.93359e+07	5.04426e+07	4.41622e+07	4.2536e+07	4.39459e+07	3.79232e+07	3.4767e+07	3.65577e+07	3.68327e+07	2.57585e+07	1.16849e+08	8.15619e+07	7.71923e+07	1.37024e+08	8.96295e+07
Cpped1	Q8BFS6	Serine/threonine-protein phosphatase CPPED1 OS=Mus musculus OX=10090 GN=Cpped1 PE=1 SV=1	7.34447e+06	7.93906e+06	7.53539e+06	7.38715e+06	3.65438e+06	7.26591e+06	8.8887e+06	7.38652e+06	8.25636e+06	8.70875e+06	9.8562e+06	9.24428e+06	9.03469e+06	7.23831e+06	8.91418e+06	1.0761e+07	7.70911e+06
Cpq	Q9WVJ3	Carboxypeptidase Q OS=Mus musculus OX=10090 GN=Cpq PE=1 SV=1	2.01927e+08	2.05336e+08	1.83183e+08	2.22867e+08	2.16336e+08	1.96187e+08	1.80931e+08	1.50813e+08	1.53267e+08	2.11814e+08	1.6903e+08	1.79802e+08	2.79053e+08	1.9267e+08	2.40157e+08	2.7279e+08	1.53343e+08
Cps1	Q8C196	Carbamoyl-phosphate synthase [ammonia], mitochondrial OS=Mus musculus OX=10090 GN=Cps1 PE=1 SV=2	739290	672954	557837	678932	618663	627741	665792	626507	541468	430607	794417	846568	3385.04	3385.04	3385.04	3385.04	3385.04
Cpsf1	Q9EPU4	Cleavage and polyadenylation specificity factor subunit 1 OS=Mus musculus OX=10090 GN=Cpsf1 PE=1 SV=1	3.83669e+06	4.52959e+06	4.23447e+06	3.26938e+06	4.19774e+06	3.42349e+06	4.8836e+06	5.3146e+06	2.87357e+06	3.80102e+06	4.25515e+06	4.58738e+06	478177	536789	559843	334774	473859
Cpsf2	O35218	Cleavage and polyadenylation specificity factor subunit 2 OS=Mus musculus OX=10090 GN=Cpsf2 PE=1 SV=1	3.45097e+06	2.90732e+06	2.82784e+06	3.57548e+06	3.6313e+06	2.38531e+06	3.1671e+06	2.94089e+06	3.48786e+06	2.59885e+06	3.0195e+06	3.13251e+06	495365	672641	691809	3385.04	809072
Cpsf3	Q9QXK7	Cleavage and polyadenylation specificity factor subunit 3 OS=Mus musculus OX=10090 GN=Cpsf3 PE=1 SV=2	2.52297e+06	1.58715e+06	2.61794e+06	1.37758e+06	2.71229e+06	3.44096e+06	1.6999e+06	5.3649e+06	1.52908e+06	1.9542e+06	1.41928e+06	2.89945e+06	3385.04	4.56975e+06	1.72575e+06	3.51549e+06	3385.04
Cpsf4	Q8BQZ5	Cleavage and polyadenylation specificity factor subunit 4 OS=Mus musculus OX=10090 GN=Cpsf4 PE=2 SV=1	1.08818e+06	987041	939576	3385.04	1.47374e+06	3385.04	1.16269e+06	1.19415e+06	3385.04	1.41817e+06	1.96592e+06	1.61805e+06	3385.04	3385.04	3385.04	3385.04	3385.04
Cpsf6	Q6NVF9	Cleavage and polyadenylation specificity factor subunit 6 OS=Mus musculus OX=10090 GN=Cpsf6 PE=1 SV=1	7.60038e+06	7.96413e+06	7.19056e+06	5.53034e+06	8.04825e+06	8.04519e+06	7.46711e+06	6.57802e+06	7.16168e+06	6.74272e+06	8.11065e+06	8.7748e+06	9.80234e+06	9.06932e+06	1.1758e+07	8.82636e+06	7.29185e+06
Cpsf7	Q8BTV2	Cleavage and polyadenylation specificity factor subunit 7 OS=Mus musculus OX=10090 GN=Cpsf7 PE=1 SV=2	6.4774e+06	6.75204e+06	5.19698e+06	6.18314e+06	6.51175e+06	5.80539e+06	6.97617e+06	6.55597e+06	6.94477e+06	3.46896e+06	8.41279e+06	6.78423e+06	1.74062e+06	2.78968e+06	3.55421e+06	3.09932e+06	2.3169e+06
Cpt1a	P97742	Carnitine O-palmitoyltransferase 1, liver isoform OS=Mus musculus OX=10090 GN=Cpt1a PE=1 SV=4	5.48947e+08	5.40067e+08	5.33904e+08	4.63608e+08	4.68494e+08	4.67117e+08	5.25296e+08	5.08098e+08	5.16018e+08	5.29012e+08	5.15904e+08	4.76044e+08	1.68527e+08	4.02289e+08	2.30261e+08	1.19599e+08	4.66043e+08
Cpt1b	Q924X2	Carnitine O-palmitoyltransferase 1, muscle isoform OS=Mus musculus OX=10090 GN=Cpt1b PE=1 SV=1	4.00201e+07	4.00134e+07	4.22988e+07	4.46092e+07	4.79558e+07	4.33949e+07	3.34775e+07	2.92129e+07	4.79134e+07	3.5817e+07	4.21844e+07	6.7206e+07	1.96968e+07	3.17033e+07	2.26181e+07	2.48251e+07	4.53265e+07
Cpt2	P52825	Carnitine O-palmitoyltransferase 2, mitochondrial OS=Mus musculus OX=10090 GN=Cpt2 PE=1 SV=2	4.68025e+08	4.81626e+08	5.05069e+08	4.4372e+08	4.14214e+08	4.43488e+08	6.49704e+08	6.28072e+08	8.07878e+08	5.96348e+08	6.82246e+08	5.72481e+08	1.09196e+09	9.58e+08	9.1301e+08	1.23231e+09	8.94101e+08
Cr1l	Q64735	Complement component receptor 1-like protein OS=Mus musculus OX=10090 GN=Cr1l PE=1 SV=1	1.35875e+07	1.16052e+07	1.12407e+07	1.01859e+07	1.05226e+07	9.6432e+06	1.16127e+07	1.17432e+07	1.07645e+07	9.99939e+06	1.31372e+07	1.3191e+07	1.34458e+07	9.44351e+06	1.71471e+07	1.28947e+07	1.20709e+07
Crat	P47934	Carnitine O-acetyltransferase OS=Mus musculus OX=10090 GN=Crat PE=1 SV=3	1.34754e+08	1.34845e+08	1.33788e+08	1.4835e+08	1.46514e+08	1.45824e+08	1.41336e+08	1.42785e+08	1.57135e+08	1.56602e+08	1.49711e+08	1.5086e+08	1.81834e+08	1.73508e+08	1.66416e+08	2.23377e+08	1.99608e+08
Crbn	Q8C7D2	Protein cereblon OS=Mus musculus OX=10090 GN=Crbn PE=1 SV=1	595397	597516	1.67228e+06	1.44234e+06	524133	1.62574e+06	498666	1.13434e+06	1.00735e+06	624210	1.44759e+06	1.17474e+06	3385.04	3385.04	501129	3385.04	616863
Creb1	Q01147	Cyclic AMP-responsive element-binding protein 1 OS=Mus musculus OX=10090 GN=Creb1 PE=1 SV=2	4.79886e+06	4.3477e+06	4.98949e+06	4.90766e+06	5.10631e+06	2.56227e+06	5.26507e+06	3.75877e+06	4.53843e+06	5.2028e+06	5.27529e+06	5.98699e+06	5.73337e+06	4.67449e+06	9.14821e+06	5.65032e+06	3.97627e+06
Creb3	Q61817	Cyclic AMP-responsive element-binding protein 3 OS=Mus musculus OX=10090 GN=Creb3 PE=2 SV=2	801379	825359	532280	1.19779e+06	1.22517e+06	793672	801147	3385.04	706926	735863	1.04977e+06	804200	3385.04	3385.04	3385.04	3385.04	3385.04
Crebbp	P45481	Histone lysine acetyltransferase CREBBP OS=Mus musculus OX=10090 GN=Crebbp PE=1 SV=3	323713	171345	3385.04	3385.04	237200	3385.04	410889	186782	3385.04	3385.04	3385.04	260707	3385.04	3385.04	3385.04	3385.04	3385.04
Crebzf	Q91ZR3	CREB/ATF bZIP transcription factor OS=Mus musculus OX=10090 GN=Crebzf PE=1 SV=2	2.23161e+07	2.21856e+07	1.96763e+07	1.97402e+07	2.1107e+07	2.25738e+07	2.30785e+07	2.26498e+07	2.25262e+07	23311422	2.11604e+07	2.11937e+07	3385.04	3385.04	3385.04	3385.04	3385.04
Creg1	O88668	Protein CREG1 OS=Mus musculus OX=10090 GN=Creg1 PE=1 SV=1	8.86426e+06	4.92708e+06	7.37428e+06	6.13001e+06	7.01691e+06	6.20311e+06	1.50578e+07	1.40529e+07	2.07215e+07	1.31374e+07	1.51677e+07	9.69885e+06	2.74961e+07	2.21857e+07	2.228e+07	2.42967e+07	1.72158e+07
Creld1	Q91XD7	Protein disulfide isomerase Creld1 OS=Mus musculus OX=10090 GN=Creld1 PE=1 SV=1	4.15623e+06	4.1247e+06	4.08441e+06	3.62263e+06	3.93008e+06	3.78188e+06	2.44564e+06	748197	2.0253e+06	3.00825e+06	3.16783e+06	2.99782e+06	7.61861e+06	4.08187e+06	8.62894e+06	8.83169e+06	6.47018e+06
Creld2	Q9CYA0	Protein disulfide isomerase Creld2 OS=Mus musculus OX=10090 GN=Creld2 PE=1 SV=1	8.83587e+06	8.83191e+06	3.19985e+06	1.14796e+07	6.82269e+06	7.65861e+06	2.2862e+06	6.10725e+06	2.93584e+06	2.28503e+06	6.93276e+06	8.46233e+06	1.40297e+07	9.14106e+06	3.4447e+07	1.64944e+07	1.23395e+07
Crip1	P63254	Cysteine-rich protein 1 OS=Mus musculus OX=10090 GN=Crip1 PE=1 SV=2	4.7429e+06	4.39585e+06	5.50423e+06	4.95658e+06	2.76728e+06	3.95372e+06	4.68205e+06	4.74143e+06	7.93232e+06	3.72257e+06	8.95765e+06	5.32378e+06	7.34842e+06	1.13344e+07	2.35664e+07	1.8193e+07	1.33769e+07
Crip2	Q9DCT8	Cysteine-rich protein 2 OS=Mus musculus OX=10090 GN=Crip2 PE=1 SV=1	3.10392e+07	2.69112e+07	2.97035e+07	2.58776e+07	2.89368e+07	2.59817e+07	2.07347e+07	2.34479e+07	2.58147e+07	2.44385e+07	2.97599e+07	3.18896e+07	5.08452e+07	4.57406e+07	5.73898e+07	5.09683e+07	4.71424e+07
Crk	Q64010	Adapter molecule crk OS=Mus musculus OX=10090 GN=Crk PE=1 SV=1	4.11786e+07	4.25709e+07	4.19059e+07	3.93048e+07	3.65042e+07	4.15209e+07	4.1968e+07	3.63795e+07	4.1551e+07	4.23256e+07	4.5294e+07	4.6372e+07	5.17274e+07	4.91435e+07	5.36078e+07	5.26619e+07	4.33672e+07
Crkl	P47941	Crk-like protein OS=Mus musculus OX=10090 GN=Crkl PE=1 SV=2	1.03044e+07	1.07564e+07	1.06971e+07	9.59783e+06	9.40042e+06	1.07707e+07	9.16521e+06	8.65784e+06	9.09559e+06	1.03891e+07	1.15153e+07	1.15393e+07	2.21546e+07	2.53137e+07	2.22851e+07	2.68141e+07	1.49759e+07
Crlf3	Q9Z2L7	Cytokine receptor-like factor 3 OS=Mus musculus OX=10090 GN=Crlf3 PE=1 SV=1	498133	771999	462601	736204	983285	1.19157e+06	965823	425290	935242	1.39294e+06	1.49637e+06	965406	3385.04	3385.04	3385.04	3385.04	3385.04
Crls1	Q80ZM8	Cardiolipin synthase (CMP-forming) OS=Mus musculus OX=10090 GN=Crls1 PE=1 SV=1	3385.04	3385.04	3385.04	3385.04	3385.04	3385.04	3385.04	3385.04	3385.04	3385.04	3385.04	3385.04	477962	640466	1.26042e+06	713001	1.01391e+06
Crmp1	P97427	Dihydropyrimidinase-related protein 1 OS=Mus musculus OX=10090 GN=Crmp1 PE=1 SV=1	3385.04	306227	96461.9	425845	3385.04	120931	530752	3385.04	499361	3385.04	351980	152920	3385.04	3385.04	3385.04	3385.04	3385.04
Crnkl1	P63154	Crooked neck-like protein 1 OS=Mus musculus OX=10090 GN=Crnkl1 PE=1 SV=1	2.54374e+06	1.94551e+06	2.40787e+06	1.38434e+06	1.84847e+06	1.97163e+06	1.62578e+06	2.20361e+06	1.39896e+06	2.14932e+06	2.20326e+06	1.76903e+06	9.69962e+06	2.12509e+07	1.46996e+07	5.73998e+06	1.64951e+07
Crocc	Q8CJ40	Rootletin OS=Mus musculus OX=10090 GN=Crocc PE=1 SV=2	2.2932e+07	2.13624e+07	2.09695e+07	3.67006e+07	4.06792e+07	3.84974e+07	2.04385e+07	2.16551e+07	1.94107e+07	2.60031e+07	2.56353e+07	2.60856e+07	7.39629e+06	8.94956e+06	8.22662e+06	8.94856e+06	7.88404e+06
Crot	Q9DC50	Peroxisomal carnitine O-octanoyltransferase OS=Mus musculus OX=10090 GN=Crot PE=1 SV=1	4.33728e+08	4.32493e+08	4.63752e+08	6.16967e+08	6.34513e+08	6.68136e+08	2.30198e+08	2.34965e+08	2.60142e+08	2.49311e+08	2.15762e+08	2.23117e+08	2.14311e+08	1.37922e+08	1.86029e+08	2.4614e+08	1.24281e+08
Crtap	Q9CYD3	Cartilage-associated protein OS=Mus musculus OX=10090 GN=Crtap PE=1 SV=3	1.59362e+07	1.67779e+07	1.60633e+07	1.57741e+07	1.50572e+07	1.55442e+07	1.81739e+07	1.56103e+07	1.4504e+07	1.74368e+07	1.44051e+07	1.79415e+07	3385.04	380386	624995	554212	265352
Cryab	P23927	Alpha-crystallin B chain OS=Mus musculus OX=10090 GN=Cryab PE=1 SV=2	2.37051e+07	2.56624e+07	2.58362e+07	3.37897e+07	3.21526e+07	3.15392e+07	1.91581e+07	2.03303e+07	3.44883e+07	2.54176e+07	3.74566e+07	8.2592e+07	3.82007e+07	4.81889e+07	6.30512e+07	1.10908e+08	1.38922e+08
Cryl1	Q99KP3	Lambda-crystallin homolog OS=Mus musculus OX=10090 GN=Cryl1 PE=1 SV=3	8.47576e+08	8.57414e+08	8.36251e+08	7.7063e+08	7.39054e+08	7.59529e+08	9.5366e+08	9.56441e+08	7.89958e+08	9.67452e+08	9.30733e+08	8.92806e+08	1.09644e+09	7.46979e+08	7.90088e+08	1.10319e+09	7.57753e+08
Crym	O54983	Ketimine reductase mu-crystallin OS=Mus musculus OX=10090 GN=Crym PE=1 SV=1	1.8043e+08	1.8918e+08	1.78593e+08	2.21837e+08	2.09413e+08	2.17631e+08	1.07293e+08	1.108e+08	2.1038e+08	1.29206e+08	1.91271e+08	1.94004e+08	1.98809e+08	2.05049e+08	6.07559e+07	1.88049e+08	1.52296e+08
Cryz	P47199	Quinone oxidoreductase OS=Mus musculus OX=10090 GN=Cryz PE=1 SV=1	1.03547e+09	1.03714e+09	1.02016e+09	1.0462e+09	1.04541e+09	1.05363e+09	1.10862e+09	1.05727e+09	8.10898e+08	1.12437e+09	9.78036e+08	8.91474e+08	4.45091e+08	7.70872e+08	5.53981e+08	4.95731e+08	8.49981e+08
Cryzl1	Q921W4	Quinone oxidoreductase-like protein 1 OS=Mus musculus OX=10090 GN=Cryzl1 PE=1 SV=1	8.9691e+06	8.88146e+06	9.01574e+06	1.02659e+07	1.02841e+07	9.58872e+06	8.43001e+06	1.15367e+07	6.87973e+06	7.68089e+06	7.80715e+06	1.04615e+07	6.73859e+06	5.55508e+06	6.59966e+06	8.06293e+06	6.87316e+06
Cryzl2	Q3UNZ8	Quinone oxidoreductase-like protein 2 OS=Mus musculus OX=10090 GN=Cryzl2 PE=1 SV=1	2.38874e+08	2.41021e+08	2.40762e+08	2.49685e+08	2.55401e+08	2.57055e+08	2.84799e+08	2.62489e+08	1.82833e+08	2.18757e+08	1.98508e+08	1.9138e+08	1.6605e+08	3.59089e+08	1.93488e+08	1.41454e+08	4.31803e+08
Cs	Q9CZU6	Citrate synthase, mitochondrial OS=Mus musculus OX=10090 GN=Cs PE=1 SV=1	1.02541e+09	1.05358e+09	1.10317e+09	1.00601e+09	1.03156e+09	1.03947e+09	1.09519e+09	1.15555e+09	1.23005e+09	1.16823e+09	1.14718e+09	1.21311e+09	1.70515e+09	1.2851e+09	1.56366e+09	1.70638e+09	1.27552e+09
Csad	Q9DBE0	Cysteine sulfinic acid decarboxylase OS=Mus musculus OX=10090 GN=Csad PE=1 SV=1	3.80727e+08	3.72117e+08	3.83571e+08	4.9284e+08	5.60012e+08	5.60241e+08	2.73685e+08	2.46403e+08	2.19346e+08	3.24129e+08	1.79512e+08	2.43769e+08	3.95849e+08	2.47644e+08	3.7155e+08	3.60107e+08	2.45962e+08
Csde1	Q91W50	Cold shock domain-containing protein E1 OS=Mus musculus OX=10090 GN=Csde1 PE=1 SV=1	4.31898e+07	3.8353e+07	4.08332e+07	4.39003e+07	4.20633e+07	4.2212e+07	3.90673e+07	4.01571e+07	3.55444e+07	4.02068e+07	4.11484e+07	3.88049e+07	3.0214e+07	3.6721e+07	3.91812e+07	3.72421e+07	3.98312e+07
Cse1l	Q9ERK4	Exportin-2 OS=Mus musculus OX=10090 GN=Cse1l PE=1 SV=1	9.71439e+07	9.97589e+07	1.00395e+08	9.92112e+07	9.96227e+07	1.00075e+08	1.16479e+08	1.19727e+08	1.07881e+08	1.07216e+08	1.06427e+08	1.08153e+08	2.40114e+07	4.56596e+07	5.64944e+07	1.62314e+07	4.98395e+07
Csf1r	P09581	Macrophage colony-stimulating factor 1 receptor OS=Mus musculus OX=10090 GN=Csf1r PE=1 SV=3	549964	593654	448918	738044	3385.04	641250	1.04206e+06	222258	683535	615351	564690	626361	3385.04	3385.04	3385.04	3385.04	3385.04
Csk	P41241	Tyrosine-protein kinase CSK OS=Mus musculus OX=10090 GN=Csk PE=1 SV=2	5.74359e+07	6.6715e+07	7.23367e+07	7.02664e+07	7.26174e+07	8.99146e+07	3.09513e+07	4.89966e+07	3.53974e+07	3.839e+07	3.24605e+07	3.50195e+07	744613	1.46948e+06	1.91762e+06	619304	1.16357e+06
Csnk1a1	Q8BK63	Casein kinase I isoform alpha OS=Mus musculus OX=10090 GN=Csnk1a1 PE=1 SV=2	1.14587e+07	1.11312e+07	1.61175e+07	1.03506e+07	1.20161e+07	1.01998e+07	1.07684e+07	9.01295e+06	9.62857e+06	1.02659e+07	1.05163e+07	1.30343e+07	9.05367e+07	6.29118e+07	5.75489e+07	8.99867e+07	6.70978e+07
Csnk1d	Q9DC28	Casein kinase I isoform delta OS=Mus musculus OX=10090 GN=Csnk1d PE=1 SV=2	2.07391e+07	1.90734e+07	1.65676e+07	2.36549e+07	2.18409e+07	1.90367e+07	2.09993e+07	1.87961e+07	1.79221e+07	1.88716e+07	2.3357e+07	2.76221e+07	3385.04	3385.04	3385.04	3385.04	3385.04
Csnk1g2	Q8BVP5	Casein kinase I isoform gamma-2 OS=Mus musculus OX=10090 GN=Csnk1g2 PE=1 SV=1	6.09511e+06	6.51448e+06	6.96457e+06	5.25372e+06	6.71932e+06	7.03885e+06	7.4482e+06	7.48449e+06	6.4706e+06	6.56781e+06	5.41207e+06	7.50927e+06	3385.04	626471	3385.04	470270	849424
Csnk2a1	Q60737	Casein kinase II subunit alpha OS=Mus musculus OX=10090 GN=Csnk2a1 PE=1 SV=2	2.02625e+07	2.06466e+07	1.99564e+07	2.04412e+07	2.01322e+07	2.1668e+07	2.18099e+07	2.22613e+07	1.77596e+07	2.01801e+07	1.98479e+07	2.20565e+07	2.5018e+07	2.16618e+07	2.57763e+07	2.83407e+07	3.16997e+07
Csnk2a2	O54833	Casein kinase II subunit alpha' OS=Mus musculus OX=10090 GN=Csnk2a2 PE=1 SV=1	3.60199e+06	3.69685e+06	4.37911e+06	5.13506e+06	1.02086e+07	3.48366e+06	3.34813e+06	3.30303e+06	3.69333e+06	4.34498e+06	3.46078e+06	4.14582e+06	1.524e+07	1.43705e+07	7.67495e+06	1.92627e+07	1.06074e+07
Csnk2b	P67871	Casein kinase II subunit beta OS=Mus musculus OX=10090 GN=Csnk2b PE=1 SV=1	1.54441e+07	1.69445e+07	1.56661e+07	1.40069e+07	1.41328e+07	1.45439e+07	1.41159e+07	1.42071e+07	1.42098e+07	1.46738e+07	1.46445e+07	1.40655e+07	2.26467e+07	1.78638e+07	2.27812e+07	2.25724e+07	1.38801e+07
Cspg4	Q8VHY0	Chondroitin sulfate proteoglycan 4 OS=Mus musculus OX=10090 GN=Cspg4 PE=1 SV=3	1.11327e+06	1.39873e+06	1.22851e+06	1.70386e+06	1.6399e+06	1.73526e+06	2.60444e+06	2.54788e+06	1.25343e+06	1.99504e+06	1.38572e+06	1.39781e+06	5.18638e+06	3.13886e+06	5.89017e+06	5.9264e+06	4.08841e+06
Csrp1	P97315	Cysteine and glycine-rich protein 1 OS=Mus musculus OX=10090 GN=Csrp1 PE=1 SV=3	4.89788e+07	5.31971e+07	5.20954e+07	4.64678e+07	4.41081e+07	4.37262e+07	4.92661e+07	4.94024e+07	6.02495e+07	5.48289e+07	7.50508e+07	6.90717e+07	8.07908e+07	9.13776e+07	1.81135e+08	7.63883e+07	1.05949e+08
Csrp2	P97314	Cysteine and glycine-rich protein 2 OS=Mus musculus OX=10090 GN=Csrp2 PE=1 SV=3	1.47484e+08	1.40641e+08	1.47605e+08	1.47517e+08	1.29723e+08	1.33597e+08	1.42895e+08	1.88261e+08	1.64586e+08	171220277	1.66777e+08	1.34522e+08	1.92164e+08	1.53499e+08	1.74774e+08	1.82594e+08	1.17139e+08
Csrp3	P50462	Cysteine and glycine-rich protein 3 OS=Mus musculus OX=10090 GN=Csrp3 PE=1 SV=1	375679	466990	1.34694e+06	315561	464527	1.03873e+06	615958	895159	477768	856292	1.03767e+06	600340	3385.04	3385.04	3385.04	3385.04	3385.04
Cst3	P21460	Cystatin-C OS=Mus musculus OX=10090 GN=Cst3 PE=1 SV=2	6.05722e+06	6.28791e+06	4.98658e+06	4.1621e+06	3.97715e+06	3.95721e+06	8.80206e+06	9.27554e+06	7.55938e+06	6.59315e+06	1.21673e+07	9.48185e+06	3.99055e+06	3.98366e+06	4.47766e+06	3.25566e+06	2.12472e+06
Cstb	Q62426	Cystatin-B OS=Mus musculus OX=10090 GN=Cstb PE=1 SV=1	2.6682e+07	2.68818e+07	2.64787e+07	2.8709e+07	2.81056e+07	2.77671e+07	3.30067e+07	3.15837e+07	2.85183e+07	3.61249e+07	3.74146e+07	3.67518e+07	5.15359e+07	5.179e+07	6.82103e+07	3.98311e+07	4.21271e+07
Cstf1	Q99LC2	Cleavage stimulation factor subunit 1 OS=Mus musculus OX=10090 GN=Cstf1 PE=1 SV=1	3.14063e+06	2.10773e+06	2.88647e+06	2.67459e+06	1.97261e+06	2.58859e+06	1.87057e+06	1.87093e+06	2.24502e+06	2.71768e+06	4.47572e+06	3.00595e+06	3385.04	3385.04	3385.04	3385.04	3385.04
Cstf2	Q8BIQ5	Cleavage stimulation factor subunit 2 OS=Mus musculus OX=10090 GN=Cstf2 PE=1 SV=2	1.15601e+07	1.029e+07	4.41935e+06	9.71078e+06	9.68482e+06	6.32458e+06	8.16407e+06	1.12967e+07	4.66303e+06	9.19798e+06	1.04719e+07	8.40217e+06	5.32169e+06	4.79834e+06	5.58926e+06	6.58732e+06	4.39574e+06
Cstf3	Q99LI7	Cleavage stimulation factor subunit 3 OS=Mus musculus OX=10090 GN=Cstf3 PE=1 SV=1	4.40656e+07	4.11949e+07	4.42527e+07	4.3044e+07	4.47816e+07	4.82036e+07	5.33042e+07	5.1074e+07	5.40692e+07	5.38208e+07	5.48433e+07	5.67452e+07	3385.04	3385.04	3385.04	3385.04	3385.04
Ctbp1	O88712	C-terminal-binding protein 1 OS=Mus musculus OX=10090 GN=Ctbp1 PE=1 SV=2	1.99773e+07	1.81045e+07	1.86616e+07	1.83562e+07	1.92613e+07	1.78517e+07	1.7656e+07	1.86694e+07	1.37574e+07	1.81883e+07	1.96481e+07	2.10425e+07	1.38071e+07	1.38774e+07	2.16093e+07	1.57443e+07	1.56612e+07
Ctbp2	P56546	C-terminal-binding protein 2 OS=Mus musculus OX=10090 GN=Ctbp2 PE=1 SV=2	9.62254e+06	9.28656e+06	9.13036e+06	9.58708e+06	9.09272e+06	8.93082e+06	8.58557e+06	7.54528e+06	9.19224e+06	9379856	1.03822e+07	1.12765e+07	1.65862e+06	3.73605e+06	2.46248e+06	1.93936e+06	2.78278e+06
Ctbs	Q8R242	Di-N-acetylchitobiase OS=Mus musculus OX=10090 GN=Ctbs PE=1 SV=2	5.29683e+06	5.25026e+06	5.93481e+06	5.2651e+06	5.88775e+06	1.27373e+07	6.25753e+06	4.58676e+06	5.69929e+06	6.24576e+06	4.08128e+06	4.57818e+06	7.21942e+06	3.79184e+06	7.57999e+06	5.02984e+06	4.32e+06
Ctcf	Q61164	Transcriptional repressor CTCF OS=Mus musculus OX=10090 GN=Ctcf PE=1 SV=2	2.00253e+06	1.63558e+06	771347	1.72566e+06	1.84028e+06	1.17299e+06	401337	419157	1.71519e+06	1.00708e+06	1.26923e+06	1.31297e+06	2.36152e+06	1.85613e+06	2.72209e+06	1.8202e+06	837771
Ctdp1	Q7TSG2	RNA polymerase II subunit A C-terminal domain phosphatase OS=Mus musculus OX=10090 GN=Ctdp1 PE=1 SV=1	1.09283e+06	1.34003e+06	1.2481e+06	1.03888e+06	1.15232e+06	1.53503e+06	1.04205e+06	742315	866428	1.31838e+06	1.34949e+06	1.17323e+06	372035	269747	431917	3385.04	3385.04
Ctdsp1	P58466	Carboxy-terminal domain RNA polymerase II polypeptide A small phosphatase 1 OS=Mus musculus OX=10090 GN=Ctdsp1 PE=1 SV=1	8.36263e+06	8.03944e+06	8.77791e+06	1.03731e+07	9.86004e+06	1.14296e+07	7.95785e+06	8.70006e+06	7.72092e+06	9.75932e+06	1.14589e+07	9.47303e+06	787788	3385.04	832940	696082	840589
Cth	Q8VCN5	Cystathionine gamma-lyase OS=Mus musculus OX=10090 GN=Cth PE=1 SV=1	2.82349e+08	2.82474e+08	2.82125e+08	3.06438e+08	2.98449e+08	3.0097e+08	3.4167e+08	3.37723e+08	3.05362e+08	3.49331e+08	3.30734e+08	2.98451e+08	3.79075e+08	2.88737e+08	2.86456e+08	4.18909e+08	2.83672e+08
Ctla2a	P12399	Protein CTLA-2-alpha OS=Mus musculus OX=10090 GN=Ctla2a PE=2 SV=2	3385.04	3385.04	3385.04	3385.04	3385.04	3385.04	3385.04	3385.04	3385.04	3385.04	3385.04	3385.04	803369	1.0184e+06	670858	556304	3385.04
Ctnna1	P26231	Catenin alpha-1 OS=Mus musculus OX=10090 GN=Ctnna1 PE=1 SV=1	1.95545e+08	1.86422e+08	1.8816e+08	1.83343e+08	1.8221e+08	1.7861e+08	1.83807e+08	1.83228e+08	2.00714e+08	1.76671e+08	1.85446e+08	2.2033e+08	3.40601e+08	2.20838e+08	3.08119e+08	3.0393e+08	2.32903e+08
Ctnna2	Q61301	Catenin alpha-2 OS=Mus musculus OX=10090 GN=Ctnna2 PE=1 SV=3	3.86195e+06	5.15407e+06	4.15986e+06	4.91354e+06	3.98148e+06	3.67596e+06	4.17472e+06	3.95715e+06	5.45295e+06	4855589	4.97192e+06	4.23405e+06	8.05285e+06	4.93026e+06	6.51905e+06	5.89916e+06	6.16715e+06
Ctnnal1	O88327	Alpha-catulin OS=Mus musculus OX=10090 GN=Ctnnal1 PE=1 SV=1	5.18112e+06	6.11053e+06	4.67239e+06	3.31433e+06	5.45537e+06	5.44518e+06	4.46554e+06	211674	5.01063e+06	4.76709e+06	6.18401e+06	4.80575e+06	3385.04	640159	1.0243e+06	1.39489e+06	796524
Ctnnb1	Q02248	Catenin beta-1 OS=Mus musculus OX=10090 GN=Ctnnb1 PE=1 SV=1	8.9877e+07	8.6803e+07	8.78029e+07	8.7008e+07	8.19853e+07	8.52584e+07	8.8978e+07	9.86998e+07	9.53156e+07	8.21153e+07	9.27168e+07	1.03823e+08	4.25961e+07	6.49692e+07	5.65774e+07	4.02652e+07	6.87261e+07
Ctnnbl1	Q9CWL8	Beta-catenin-like protein 1 OS=Mus musculus OX=10090 GN=Ctnnbl1 PE=1 SV=1	4.41649e+06	4.34361e+06	3.99083e+06	3.79541e+06	3.4163e+06	3.74764e+06	3.86301e+06	4.9669e+06	2.98615e+06	4.81108e+06	4.54614e+06	4.00719e+06	7.33417e+06	5.40548e+06	8.73898e+06	5.33263e+06	4.34864e+06
Ctnnd1	P30999	Catenin delta-1 OS=Mus musculus OX=10090 GN=Ctnnd1 PE=1 SV=2	1.032e+08	9.23122e+07	1.03276e+08	8.63807e+07	9.8951e+07	9.28538e+07	1.05355e+08	1.04779e+08	1.17757e+08	1.02054e+08	1.18276e+08	1.25106e+08	2.01101e+08	1.98019e+08	2.00669e+08	2.1745e+08	1.55686e+08
Ctps1	P70698	CTP synthase 1 OS=Mus musculus OX=10090 GN=Ctps1 PE=1 SV=2	7.74449e+06	7.06876e+06	7.81251e+06	8.53671e+06	1.04251e+07	1.01068e+07	6.67023e+06	7.70767e+06	7.20191e+06	8.15358e+06	7.6306e+06	6.37109e+06	1.35092e+06	3.22494e+06	2.90243e+06	746499	2.60782e+06
Ctps2	P70303	CTP synthase 2 OS=Mus musculus OX=10090 GN=Ctps2 PE=1 SV=1	2.30182e+07	2.54495e+07	2.20886e+07	2.87197e+07	2.68137e+07	2.74786e+07	2.64971e+07	2.33084e+07	2.49872e+07	2.16306e+07	2.47383e+07	2.32602e+07	1.73205e+06	6.00836e+06	3.95327e+06	3385.04	5.99465e+06
Ctr9	Q62018	RNA polymerase-associated protein CTR9 homolog OS=Mus musculus OX=10090 GN=Ctr9 PE=1 SV=2	905182	1.03403e+06	520481	478869	1.10621e+06	996300	991230	773677	1.13764e+06	1.19815e+06	1.12325e+06	899014	3385.04	564799	3385.04	452593	612687
Ctsa	P16675	Lysosomal protective protein OS=Mus musculus OX=10090 GN=Ctsa PE=1 SV=1	6.38935e+07	6.56672e+07	6.7556e+07	6.20682e+07	6.14476e+07	6.01136e+07	1.31465e+08	1.26745e+08	9.60393e+07	1.1278e+08	1.05055e+08	8.16563e+07	1.29911e+08	1.2234e+08	1.15318e+08	1.08587e+08	1.03605e+08
Ctsb	P10605	Cathepsin B OS=Mus musculus OX=10090 GN=Ctsb PE=1 SV=2	1.29758e+08	1.33504e+08	1.28394e+08	1.17566e+08	1.21991e+08	1.16347e+08	2.61515e+08	2.97568e+08	1.85961e+08	2.3608e+08	2.34513e+08	2.77423e+08	4.32688e+08	3.67683e+08	4.3407e+08	4.83687e+08	2.6552e+08
Ctsc	P97821	Dipeptidyl peptidase 1 OS=Mus musculus OX=10090 GN=Ctsc PE=1 SV=1	5.37425e+06	5.93147e+06	3.66788e+06	4.69138e+06	4.27675e+06	4.42984e+06	3.74475e+06	3.85153e+06	4.89344e+06	3.88939e+06	7.26277e+06	4.98711e+06	619092	2.00342e+06	5.76586e+06	1.26281e+06	570070
Ctsd	P18242	Cathepsin D OS=Mus musculus OX=10090 GN=Ctsd PE=1 SV=1	1.43391e+08	1.4395e+08	1.25589e+08	1.2946e+08	1.22506e+08	1.23602e+08	2.17656e+08	2.31637e+08	1.85869e+08	2.17788e+08	2.35426e+08	2.46626e+08	3.06601e+08	3.10069e+08	4.28048e+08	2.61137e+08	2.1523e+08
Ctse	P70269	Cathepsin E OS=Mus musculus OX=10090 GN=Ctse PE=1 SV=2	3385.04	3385.04	3385.04	3385.04	3385.04	3385.04	3385.04	3385.04	3385.04	96655.4	3385.04	3385.04	3385.04	3385.04	3385.04	3385.04	3385.04
Ctsf	Q9R013	Cathepsin F OS=Mus musculus OX=10090 GN=Ctsf PE=1 SV=1	9.9374e+06	9.7124e+06	9.63829e+06	8.59738e+06	8.72293e+06	8.38818e+06	1.47858e+07	1.33465e+07	1.16238e+07	1.58756e+07	1.51384e+07	1.20989e+07	1.29641e+07	7.69346e+06	1.36957e+07	1.14653e+07	9.60052e+06
Ctsg	P28293	Cathepsin G OS=Mus musculus OX=10090 GN=Ctsg PE=1 SV=2	341702	362455	394409	370404	361586	1.14097e+06	759238	580960	863230	775617	1.42747e+06	1.36338e+06	3385.04	3385.04	3385.04	3385.04	3385.04
Ctsh	P49935	Pro-cathepsin H OS=Mus musculus OX=10090 GN=Ctsh PE=1 SV=2	7.41941e+07	7.38199e+07	6.97688e+07	7.13016e+07	7.51833e+07	7.55333e+07	8.17407e+07	8.21264e+07	4.96055e+07	9.12427e+07	7.20265e+07	8.21203e+07	8.55476e+07	6.92923e+07	1.03347e+08	8.60469e+07	5.91604e+07
Ctsk	P55097	Cathepsin K OS=Mus musculus OX=10090 GN=Ctsk PE=1 SV=2	3385.04	3385.04	3385.04	3385.04	3385.04	3385.04	3385.04	3385.04	3385.04	3385.04	3385.04	3385.04	3385.04	3385.04	3385.04	3385.04	3385.04
Ctsl	P06797	Procathepsin L OS=Mus musculus OX=10090 GN=Ctsl PE=1 SV=2	9.66958e+06	1.13745e+07	9.70101e+06	1.13875e+07	1.03283e+07	9.84767e+06	1.90165e+07	2.00907e+07	1.84719e+07	1.78398e+07	1.56662e+07	2.19241e+07	2.09861e+07	1.91461e+07	3.46742e+07	2.39764e+07	1.61948e+07
Ctso	Q8BM88	Cathepsin O OS=Mus musculus OX=10090 GN=Ctso PE=2 SV=1	199662	170411	197337	182283	3385.04	235282	262566	237172	259632	238644	243605	304213	1.547e+06	931064	1.96087e+06	1.85355e+06	408459
Ctss	O70370	Cathepsin S OS=Mus musculus OX=10090 GN=Ctss PE=1 SV=2	3.45025e+06	2.86417e+06	3.93636e+06	2.29487e+06	2.88143e+06	2.3923e+06	9.10191e+06	9.16202e+06	4.25124e+06	5.58278e+06	4.62267e+06	1.14522e+07	3.45207e+06	5.52396e+06	2.08787e+07	4.90968e+06	6.05483e+06
Ctsw	P56203	Cathepsin W OS=Mus musculus OX=10090 GN=Ctsw PE=2 SV=2	3385.04	3385.04	3385.04	3385.04	3385.04	3385.04	3385.04	3385.04	3385.04	3385.04	3385.04	3385.04	3385.04	3385.04	3385.04	3385.04	3385.04
Ctsz	Q9WUU7	Cathepsin Z OS=Mus musculus OX=10090 GN=Ctsz PE=1 SV=1	7.58421e+07	7.39988e+07	7.06506e+07	6.72946e+07	6.79417e+07	6.92485e+07	8.95519e+07	8.649e+07	9.73894e+07	8.66169e+07	8.05809e+07	9.13087e+07	1.27175e+08	1.02627e+08	1.66934e+08	1.53516e+08	9.84546e+07
Cttn	Q60598	Src substrate cortactin OS=Mus musculus OX=10090 GN=Cttn PE=1 SV=2	1.32699e+08	1.18783e+08	1.15785e+08	6.3715e+07	1.07322e+08	1.11935e+08	8.21344e+07	8.83635e+07	1.21544e+08	9.97496e+07	1.2801e+08	1.13771e+08	1.74256e+08	1.19176e+08	1.5659e+08	1.69728e+08	1.25275e+08
Cttnbp2nl	Q99LJ0	CTTNBP2 N-terminal-like protein OS=Mus musculus OX=10090 GN=Cttnbp2nl PE=1 SV=1	3385.04	3385.04	3385.04	212817	191584	197329	3385.04	258739	140817	3385.04	178069	455908	3385.04	3385.04	3385.04	3385.04	3385.04
Cubn	Q9JLB4	Cubilin OS=Mus musculus OX=10090 GN=Cubn PE=1 SV=3	4.96854e+08	4.82568e+08	4.73759e+08	4.54705e+08	4.42854e+08	4.48554e+08	5.62256e+08	5.44912e+08	4.8009e+08	5.37364e+08	4.48644e+08	4.65571e+08	6.943e+08	4.97943e+08	5.75937e+08	7.43303e+08	4.99975e+08
Cuedc2	Q9CXX9	CUE domain-containing protein 2 OS=Mus musculus OX=10090 GN=Cuedc2 PE=1 SV=1	828041	775252	719723	655151	699308	750014	517368	367380	603676	500672	494267	602846	3385.04	3385.04	3385.04	3385.04	3385.04
Cul1	Q9WTX6	Cullin-1 OS=Mus musculus OX=10090 GN=Cul1 PE=1 SV=1	3.13056e+07	3.02039e+07	3.10829e+07	3.53974e+07	3.52036e+07	3.18022e+07	3.31137e+07	2.73739e+07	2.63813e+07	3.34723e+07	3.09943e+07	3.26352e+07	1.7304e+07	2.25546e+07	1.75355e+07	1.442e+07	1.8712e+07
Cul2	Q9D4H8	Cullin-2 OS=Mus musculus OX=10090 GN=Cul2 PE=1 SV=2	1.43899e+07	1.44304e+07	1.47178e+07	1.64049e+07	1.69512e+07	1.66344e+07	1.28984e+07	1.57951e+07	1.2041e+07	1.40209e+07	1.25111e+07	1.49454e+07	1.84212e+07	1.75334e+07	2.02012e+07	1.44591e+07	1.44612e+07
Cul3	Q9JLV5	Cullin-3 OS=Mus musculus OX=10090 GN=Cul3 PE=1 SV=1	4.86231e+07	5.11304e+07	4.75111e+07	3.3682e+07	3.64685e+07	3.40208e+07	4.85864e+07	5.31602e+07	4.77076e+07	5.51412e+07	6.58153e+07	4.8992e+07	1.33835e+07	2.23274e+07	1.69503e+07	9.02768e+06	1.67862e+07
Cul4a	Q3TCH7	Cullin-4A OS=Mus musculus OX=10090 GN=Cul4a PE=1 SV=1	7.24713e+06	6.76167e+06	4.94782e+06	9.16275e+06	7.23102e+06	7.06346e+06	6.20014e+06	6.22882e+06	5.56541e+06	6.34416e+06	5.16218e+06	8.42981e+06	3385.04	1.02267e+06	873332	3385.04	1.04153e+06
Cul4b	A2A432	Cullin-4B OS=Mus musculus OX=10090 GN=Cul4b PE=1 SV=1	2.15233e+07	2.08065e+07	2.03608e+07	2.66388e+07	2.55614e+07	2.40295e+07	2.3242e+07	1.96195e+07	2.04527e+07	2.08305e+07	2.472e+07	2.19116e+07	1.94454e+06	5.46724e+06	2.84429e+06	981819	6.85205e+06
Cul5	Q9D5V5	Cullin-5 OS=Mus musculus OX=10090 GN=Cul5 PE=1 SV=3	2.37451e+07	2.34972e+07	2.34994e+07	2.75877e+07	2.67092e+07	2.56167e+07	2.51127e+07	2.40847e+07	2.11053e+07	2.53691e+07	2.65003e+07	2.3408e+07	2.09951e+06	1.1873e+07	9.48544e+06	3.95611e+06	1.55352e+07
Custos	Q3UY34	Protein CUSTOS OS=Mus musculus OX=10090 GN=Custos PE=2 SV=1	3385.04	3385.04	3385.04	3385.04	3385.04	3385.04	3385.04	3385.04	3385.04	3385.04	3385.04	3385.04	532087	504735	3385.04	598782	391210
Cutc	Q9D8X1	Copper homeostasis protein cutC homolog OS=Mus musculus OX=10090 GN=Cutc PE=1 SV=1	9.85531e+06	1.53605e+07	1.01588e+07	1.70101e+07	1.07206e+07	1.12447e+07	1.33699e+07	1.86488e+07	1.06298e+07	1.81457e+07	1.35377e+07	1.19139e+07	2.3032e+07	1.66859e+07	2.0363e+07	2.15205e+07	1.71394e+07
Cux1	P70403	Protein CASP OS=Mus musculus OX=10090 GN=Cux1 PE=1 SV=2	3.74656e+06	4.01685e+06	4.13335e+06	3.97219e+06	3.60603e+06	4.59072e+06	3.76001e+06	4.28722e+06	3.75593e+06	4.32154e+06	3.73443e+06	5.43421e+06	7.5516e+06	8.88971e+06	1.00478e+07	5.8857e+06	9.83864e+06
Cwc15	Q9JHS9	Spliceosome-associated protein CWC15 homolog OS=Mus musculus OX=10090 GN=Cwc15 PE=1 SV=1	911159	953398	623208	282301	580683	363251	365355	747826	627691	767514	884241	846464	3.58789e+06	2.53146e+06	3.84523e+06	2.53642e+06	2.63728e+06
Cwc22	Q8C5N3	Pre-mRNA-splicing factor CWC22 homolog OS=Mus musculus OX=10090 GN=Cwc22 PE=1 SV=1	1.4529e+06	1.93866e+06	1.39344e+06	1.20159e+06	1.5124e+06	1.64528e+06	1.47885e+06	1.39151e+06	1.02131e+06	1.98999e+06	2.94652e+06	1.44363e+06	3385.04	3385.04	3385.04	3385.04	3385.04
Cwc27	Q3TKY6	Spliceosome-associated protein CWC27 homolog OS=Mus musculus OX=10090 GN=Cwc27 PE=1 SV=1	433429	229859	254204	421727	451655	258365	582143	264880	256868	573916	563495	375180	5.0624e+06	4.75697e+06	3385.04	7.53196e+06	3385.04
Cwf19l1	Q8CI33	CWF19-like protein 1 OS=Mus musculus OX=10090 GN=Cwf19l1 PE=1 SV=2	3.04262e+06	2.85977e+06	2.33837e+06	3.1441e+06	2.56682e+06	2.02992e+06	3.35108e+06	2.41341e+06	2.17123e+06	3.5922e+06	3.68832e+06	3.54894e+06	3.29791e+06	3.27852e+06	4.63524e+06	4.6424e+06	5.65153e+06
Cwf19l2	Q8BG79	CWF19-like protein 2 OS=Mus musculus OX=10090 GN=Cwf19l2 PE=1 SV=1	2.73151e+06	2.58039e+06	2.79038e+06	2.61278e+06	2.85002e+06	2.7414e+06	2.03126e+06	1.86915e+06	1.51119e+06	1.90952e+06	1.8112e+06	2.27666e+06	2.72096e+06	4.36239e+06	4.93894e+06	4.29609e+06	4.10543e+06
Cwh43	Q91YL7	PGAP2-interacting protein OS=Mus musculus OX=10090 GN=Cwh43 PE=1 SV=1	1.27425e+07	1.08262e+07	1.16083e+07	1.1142e+07	8.6438e+06	1.16628e+07	1.70603e+07	1.20612e+07	1.43935e+07	1.19177e+07	1.14211e+07	1.27545e+07	1.23782e+06	1.15085e+06	983514	1.51382e+06	1.18958e+06
Cx3cl1	O35188	Fractalkine OS=Mus musculus OX=10090 GN=Cx3cl1 PE=1 SV=3	184732	3385.04	3385.04	3385.04	266944	3385.04	3385.04	3385.04	3385.04	3385.04	3385.04	3385.04	3385.04	3385.04	3385.04	3385.04	3385.04
Cxadr	P97792	Coxsackievirus and adenovirus receptor homolog OS=Mus musculus OX=10090 GN=Cxadr PE=1 SV=1	1.84545e+06	1.881e+06	1.73668e+06	1.595e+06	1.73511e+06	1.94908e+06	1.25851e+06	1.42497e+06	1.44734e+06	1.56097e+06	1.87147e+06	2.10131e+06	4.28821e+06	2.69689e+06	4.60094e+06	5.22903e+06	3.1568e+06
Cxcr4	P70658	C-X-C chemokine receptor type 4 OS=Mus musculus OX=10090 GN=Cxcr4 PE=1 SV=2	3385.04	3385.04	3385.04	3385.04	3385.04	3385.04	3385.04	3385.04	3385.04	3385.04	3385.04	3385.04	3385.04	3385.04	3385.04	3385.04	3385.04
Cyb5a	P56395	Cytochrome b5 OS=Mus musculus OX=10090 GN=Cyb5a PE=1 SV=2	9.06727e+08	9.27662e+08	8.61055e+08	9.11624e+08	9.40373e+08	9.58774e+08	6.29863e+08	4.81505e+08	4.62759e+08	6.83064e+08	5.06415e+08	4.60733e+08	9.92105e+08	5.96823e+08	7.98228e+08	9.02532e+08	6.48835e+08
Cyb5b	Q9CQX2	Cytochrome b5 type B OS=Mus musculus OX=10090 GN=Cyb5b PE=1 SV=1	4.2021e+07	4.37309e+07	4.91486e+07	5.00528e+07	4.94226e+07	5.37604e+07	5.36433e+07	6.32507e+07	6.33964e+07	5.48275e+07	4.48722e+07	4.57971e+07	8.5644e+07	8.53632e+07	9.32847e+07	1.11768e+08	7.74722e+07
Cyb5d2	Q5SSH8	Neuferricin OS=Mus musculus OX=10090 GN=Cyb5d2 PE=1 SV=1	3385.04	206875	150635	830987	104000	1.0428e+06	106176	101090	3385.04	473520	459238	151698	3385.04	3385.04	3385.04	3385.04	3385.04
Cyb5r1	Q9DB73	NADH-cytochrome b5 reductase 1 OS=Mus musculus OX=10090 GN=Cyb5r1 PE=1 SV=1	1.03005e+07	6.81554e+06	7.1251e+06	7.98594e+06	8.20867e+06	1.25593e+07	4.95066e+06	4.66082e+06	5.11268e+06	5.17113e+06	4.50206e+06	6.34955e+06	5.4062e+06	4.55478e+06	6.19771e+06	7.53672e+06	5.22281e+06
Cyb5r3	Q9DCN2	NADH-cytochrome b5 reductase 3 OS=Mus musculus OX=10090 GN=Cyb5r3 PE=1 SV=3	2.14432e+08	2.24047e+08	2.1715e+08	2.26429e+08	2.35843e+08	2.34268e+08	1.76397e+08	1.54938e+08	1.47414e+08	1.7805e+08	1.78943e+08	1.99829e+08	1.61436e+08	1.45248e+08	1.5898e+08	1.84065e+08	1.25208e+08
Cyba	Q61462	Cytochrome b-245 light chain OS=Mus musculus OX=10090 GN=Cyba PE=1 SV=3	2.59259e+06	2.63234e+06	2.55726e+06	2.66394e+06	2.87414e+06	2.71305e+06	2.22766e+06	1.96568e+06	2.08092e+06	2.08623e+06	2.33473e+06	2.91706e+06	3385.04	3385.04	3385.04	3385.04	3385.04
Cybb	Q61093	Cytochrome b-245 heavy chain OS=Mus musculus OX=10090 GN=Cybb PE=1 SV=1	5.30626e+06	3.90137e+06	4.63934e+06	4.30847e+06	5.53865e+06	5.16723e+06	2.9747e+06	3.06708e+06	2.77498e+06	4.22032e+06	3.87053e+06	4.82035e+06	3385.04	3385.04	3385.04	3385.04	3385.04
Cybc1	Q3TYS2	Cytochrome b-245 chaperone 1 OS=Mus musculus OX=10090 GN=Cybc1 PE=1 SV=2	1.09761e+06	1.08258e+06	1.19578e+06	1.76674e+06	1.24758e+06	1.86289e+06	1.71941e+06	1.31595e+06	1.29645e+06	1.74305e+06	1.47766e+06	1.5455e+06	3385.04	3385.04	3385.04	3385.04	3385.04
Cyc1	Q9D0M3	Cytochrome c1, heme protein, mitochondrial OS=Mus musculus OX=10090 GN=Cyc1 PE=1 SV=1	2.52468e+08	2.48444e+08	2.52823e+08	2.36516e+08	2.51343e+08	2.53708e+08	3.37121e+08	3.62542e+08	3.62892e+08	3.07787e+08	3.08501e+08	2.94394e+08	5.60694e+08	4.76935e+08	4.04051e+08	5.79867e+08	3.92414e+08
Cycs	P62897	Cytochrome c, somatic OS=Mus musculus OX=10090 GN=Cycs PE=1 SV=2	1.07449e+09	1.07443e+09	1.10987e+09	1.13261e+09	1.14146e+09	1.08972e+09	1.02344e+09	1.04657e+09	1.05604e+09	1.01439e+09	9.75291e+08	1.24158e+09	1.6587e+09	1.38318e+09	1.38969e+09	1.89795e+09	1.18502e+09
Cyfip1	Q7TMB8	Cytoplasmic FMR1-interacting protein 1 OS=Mus musculus OX=10090 GN=Cyfip1 PE=1 SV=1	9.5385e+07	8.73302e+07	7.29288e+07	8.04165e+07	7.98323e+07	6.88429e+07	7.86268e+07	7.79601e+07	7.22848e+07	7.8536e+07	8.75871e+07	9.69375e+07	1.50903e+07	4.17795e+07	4.23133e+07	1.46666e+07	3.86514e+07
Cyfip2	Q5SQX6	Cytoplasmic FMR1-interacting protein 2 OS=Mus musculus OX=10090 GN=Cyfip2 PE=1 SV=2	1.24037e+07	1.47008e+07	1.14814e+07	1.52169e+07	1.55383e+07	1.60238e+07	1.20772e+07	1.20281e+07	1.26713e+07	1.58651e+07	1.08951e+07	1.88984e+07	3385.04	2.51374e+06	3385.04	3385.04	2.39414e+06
Cygb	Q9CX80	Cytoglobin OS=Mus musculus OX=10090 GN=Cygb PE=1 SV=1	2.5781e+06	2.02864e+06	2.26395e+06	2.51086e+06	2.75224e+06	2.25021e+06	882373	524597	1.87472e+06	1.02477e+06	2.01642e+06	3.69449e+06	2.67378e+06	5.16555e+06	1.22292e+07	3.77029e+06	1.78055e+06
Cyhr1	Q9QXA1	Cysteine and histidine-rich protein 1 OS=Mus musculus OX=10090 GN=Cyhr1 PE=1 SV=1	3385.04	452281	3385.04	767385	627775	650695	3385.04	1.40635e+06	599120	816584	3385.04	559441	3385.04	3385.04	3385.04	3385.04	3385.04
Cyp1b1	Q64429	Cytochrome P450 1B1 OS=Mus musculus OX=10090 GN=Cyp1b1 PE=1 SV=3	134531	243090	428006	419727	1.07085e+06	839495	278407	792035	397149	3385.04	432801	281363	3385.04	3385.04	3385.04	3385.04	3385.04
Cyp20a1	Q8BKE6	Cytochrome P450 20A1 OS=Mus musculus OX=10090 GN=Cyp20a1 PE=1 SV=1	7.91236e+06	6.77667e+06	5.3143e+06	8.133e+06	7.80551e+06	5.82672e+06	4.87998e+06	6.14951e+06	6.18435e+06	3.76126e+06	5.98801e+06	7.8303e+06	524070	2.86467e+06	3.14133e+06	1.12916e+06	3.90696e+06
Cyp24a1	Q64441	1,25-dihydroxyvitamin D(3) 24-hydroxylase, mitochondrial OS=Mus musculus OX=10090 GN=Cyp24a1 PE=2 SV=1	541093	716460	505304	764744	281896	610260	1.60302e+06	1.73472e+06	1.18104e+06	1.2865e+06	1.67404e+06	1.1343e+06	609458	9.15034e+06	392597	642040	5.80081e+06
Cyp27a1	Q9DBG1	Sterol 26-hydroxylase, mitochondrial OS=Mus musculus OX=10090 GN=Cyp27a1 PE=1 SV=1	2.19947e+07	2.19767e+07	2.0336e+07	2.20685e+07	2.01858e+07	2.03697e+07	2.69913e+07	2.77713e+07	2.53814e+07	2.6841e+07	2.82787e+07	2.04973e+07	4.98607e+06	1.10808e+07	6.39252e+06	3.49002e+06	9.96089e+06
Cyp27b1	O35084	25-hydroxyvitamin D-1 alpha hydroxylase, mitochondrial OS=Mus musculus OX=10090 GN=Cyp27b1 PE=1 SV=2	3385.04	289481	3385.04	3385.04	3385.04	395035	246190	3385.04	3.77274e+06	252542	358394	3385.04	3385.04	3385.04	3385.04	3385.04	3385.04
Cyp2a4	P15392	Cytochrome P450 2A4 OS=Mus musculus OX=10090 GN=Cyp2a4 PE=2 SV=3	1.35905e+08	1.41758e+08	1.41283e+08	1.34081e+08	1.39726e+08	1.33924e+08	7.48756e+07	7.97391e+07	3.4655e+07	5.15494e+07	6.33126e+07	3.67622e+07	2.34407e+06	2.95214e+06	2.63666e+06	1.39102e+06	3.4468e+06
Cyp2a5	P20852	Cytochrome P450 2A5 OS=Mus musculus OX=10090 GN=Cyp2a5 PE=2 SV=1	7.54046e+06	7.89092e+06	8.18064e+06	2.34119e+06	1.75307e+06	2.94804e+06	1.21663e+07	1.10443e+07	6.18369e+06	7.01999e+06	1.45379e+07	6.87106e+06	1.05361e+07	3.107e+07	1.52092e+07	6.84686e+06	2.34633e+07
Cyp2c23	E9Q5K4	Cytochrome P450 2C44 OS=Mus musculus OX=10090 GN=Cyp2c23 PE=1 SV=1	1.77157e+06	1.20009e+06	1.92192e+06	784977	769658	547724	5.02634e+06	5.71737e+06	408983	2.18263e+06	1.07044e+06	1.43055e+06	497679	1.72086e+06	689057	245827	1.74455e+06
Cyp2c29	Q64458	Cytochrome P450 2C29 OS=Mus musculus OX=10090 GN=Cyp2c29 PE=1 SV=2	1.40156e+06	789858	486777	423716	1.68086e+06	489567	402154	1.20341e+06	384384	681736	776125	410200	3385.04	3385.04	3385.04	3385.04	3385.04
Cyp2c54	Q6XVG2	Cytochrome P450 2C54 OS=Mus musculus OX=10090 GN=Cyp2c54 PE=1 SV=1	3385.04	3385.04	3385.04	3385.04	3385.04	3385.04	3385.04	3385.04	3385.04	3385.04	3385.04	3385.04	898626	995388	2.20889e+06	872094	850653
Cyp2d11	P24457	Cytochrome P450 2D11 OS=Mus musculus OX=10090 GN=Cyp2d11 PE=2 SV=2	1.08389e+06	1.1176e+06	897100	1.01211e+06	800225	640765	2.40721e+06	1.94798e+06	2.03285e+06	2.62898e+06	2.44168e+06	1.80814e+06	961850	2.35112e+06	2.33387e+06	429190	2.25354e+06
Cyp2d26	Q8CIM7	Cytochrome P450 2D26 OS=Mus musculus OX=10090 GN=Cyp2d26 PE=1 SV=1	2.57386e+07	2.70182e+07	2.60191e+07	1.6901e+07	1.89321e+07	1.42233e+07	1.56043e+08	1.50405e+08	1.08834e+08	1.43219e+08	1.71444e+08	1.48457e+08	3.31578e+07	7.80906e+07	3.43226e+07	3.87411e+07	1.06799e+08
Cyp2d9	P11714	Cytochrome P450 2D9 OS=Mus musculus OX=10090 GN=Cyp2d9 PE=1 SV=2	5.71643e+07	5.41889e+07	5.78091e+07	3.94521e+07	3.92442e+07	4.12354e+07	7.1108e+07	6.95334e+07	2.73073e+07	7.1772e+07	4.65224e+07	7.40387e+07	6.56736e+06	2.40384e+07	1.36787e+07	3.19338e+06	3.85235e+07
Cyp2e1	Q05421	Cytochrome P450 2E1 OS=Mus musculus OX=10090 GN=Cyp2e1 PE=1 SV=1	2.57926e+08	2.53814e+08	2.50885e+08	2.65857e+08	2.40108e+08	2.38121e+08	9.36391e+07	8.19812e+07	5.44878e+07	1.25784e+08	9.2926e+07	4.76399e+07	1.44981e+07	8.9034e+07	4.84336e+07	3.85019e+06	8.10953e+07
Cyp2j5	O54749	Cytochrome P450 2J5 OS=Mus musculus OX=10090 GN=Cyp2j5 PE=1 SV=1	1.77162e+08	1.87738e+08	1.92619e+08	1.74013e+08	1.80738e+08	1.7186e+08	1.80826e+08	1.90914e+08	1.12479e+08	1.66248e+08	1.32522e+08	1.41825e+08	2.49202e+07	1.13763e+08	4.57942e+07	1.40383e+07	1.37814e+08
Cyp2j6	O54750	Cytochrome P450 2J6 OS=Mus musculus OX=10090 GN=Cyp2j6 PE=2 SV=2	824919	680303	871043	599154	852760	770206	557209	799860	518082	673464	625217	820433	3385.04	3385.04	3385.04	3385.04	3385.04
Cyp2s1	Q9DBX6	Cytochrome P450 2S1 OS=Mus musculus OX=10090 GN=Cyp2s1 PE=1 SV=1	4.81342e+06	4.69947e+06	4.50793e+06	4.51253e+06	4.55785e+06	4.35691e+06	5.77363e+06	5.00113e+06	4.82159e+06	5844730	5.11078e+06	5.37236e+06	246509	1.81879e+06	1.12239e+06	199367	2.19985e+06
Cyp4a10	O88833	Cytochrome P450 4A10 OS=Mus musculus OX=10090 GN=Cyp4a10 PE=2 SV=2	1.78924e+08	1.80187e+08	1.7494e+08	1.25076e+08	1.22576e+08	1.22332e+08	1.68298e+08	1.69969e+08	1.75217e+08	1.71196e+08	2.13759e+08	1.41172e+08	1.2125e+08	1.69392e+08	1.39645e+08	1.34802e+08	1.90715e+08
Cyp4a12a	Q91WL5	Cytochrome P450 4A12A OS=Mus musculus OX=10090 GN=Cyp4a12a PE=1 SV=2	4.99683e+07	4.68678e+07	4.32878e+07	6.47236e+07	7.82876e+07	7.8092e+07	2.28249e+07	2.47829e+07	8.60386e+06	1.86387e+07	1.75587e+07	1.42722e+07	3.55778e+06	1.1475e+07	6.18437e+06	2.95825e+06	2.39701e+07
Cyp4a12b	A2A974	Cytochrome P450 4A12B OS=Mus musculus OX=10090 GN=Cyp4a12b PE=1 SV=1	443926	453973	421469	298794	240637	352669	305435	471968	289958	296403	473499	3385.04	182239	616849	423961	3385.04	1.54923e+06
Cyp4a14	O35728	Cytochrome P450 4A14 OS=Mus musculus OX=10090 GN=Cyp4a14 PE=1 SV=1	2.36859e+08	2.36844e+08	2.63836e+08	2.12809e+08	2.08051e+08	2.05246e+08	4.17538e+08	4.41722e+08	4.80875e+08	3.54641e+08	4.37915e+08	3.97339e+08	3.17522e+08	4.31279e+08	3.47583e+08	2.94291e+08	5.86094e+08
Cyp4b1	Q64462	Cytochrome P450 4B1 OS=Mus musculus OX=10090 GN=Cyp4b1 PE=1 SV=1	1.64803e+09	1.68656e+09	1.68409e+09	1.68565e+09	1.69879e+09	1.62734e+09	6.0149e+08	5.9127e+08	2.97992e+08	5.62905e+08	3.60972e+08	3.45581e+08	5.26446e+08	4.02955e+08	4.00009e+08	5.28397e+08	4.53232e+08
Cyp4f14	Q9EP75	Leukotriene-B4 omega-hydroxylase 3 OS=Mus musculus OX=10090 GN=Cyp4f14 PE=1 SV=1	7.58395e+06	7.72553e+06	7.55306e+06	6.86062e+06	7.31749e+06	6.6751e+06	6.17687e+06	5.15265e+06	5.54382e+06	7.34889e+06	6.53012e+06	6.67483e+06	3385.04	3385.04	3385.04	3385.04	3385.04
Cyp4f3	Q99N16	Cytochrome P450 4F3 OS=Mus musculus OX=10090 GN=Cyp4f3 PE=1 SV=2	3385.04	171799	413767	206596	199876	3385.04	232427	3385.04	3385.04	3385.04	240777	3385.04	3385.04	3385.04	3385.04	3385.04	3385.04
Cyp51a1	Q8K0C4	Lanosterol 14-alpha demethylase OS=Mus musculus OX=10090 GN=Cyp51a1 PE=1 SV=1	4.94632e+07	5.15615e+07	4.74263e+07	8.09162e+07	7.72374e+07	7.96673e+07	8.40127e+06	9.76708e+06	6.99519e+06	1.45423e+07	3.39503e+06	1.08178e+07	1.13303e+07	6.64582e+06	6.90463e+06	1.55128e+07	5.20855e+06
Cyp7b1	Q60991	Cytochrome P450 7B1 OS=Mus musculus OX=10090 GN=Cyp7b1 PE=1 SV=2	5.7972e+07	5.51729e+07	5.89711e+07	1.1807e+08	1.00062e+08	1.07021e+08	1.16045e+07	1.41945e+07	1.14841e+07	1.16922e+07	1.19734e+07	1.75329e+07	3385.04	3385.04	3385.04	3385.04	3385.04
Cyria	Q8BHZ0	CYFIP-related Rac1 interactor A OS=Mus musculus OX=10090 GN=Cyria PE=1 SV=1	511729	498071	742523	226219	632234	751971	185468	246637	228944	210334	199027	606188	3385.04	3385.04	3385.04	3385.04	3385.04
Cyrib	Q921M7	CYFIP-related Rac1 interactor B OS=Mus musculus OX=10090 GN=Cyrib PE=1 SV=1	1.00188e+07	9.98647e+06	9.22834e+06	9.24807e+06	1.02509e+07	1.0271e+07	8.38252e+06	6.6196e+06	7.74741e+06	7.81871e+06	1.4394e+07	1.60239e+07	1.94763e+06	3.82349e+06	1.5006e+07	4.51917e+06	3.44427e+06
Cystm1	Q8K353	Cysteine-rich and transmembrane domain-containing protein 1 OS=Mus musculus OX=10090 GN=Cystm1 PE=1 SV=1	5.26192e+06	5.31632e+06	6.10745e+06	5.10025e+06	6.33962e+06	7.07261e+06	8.57013e+06	8.20944e+06	7.04218e+06	6868392	6.91676e+06	5.58343e+06	6.7967e+06	8.78923e+06	8.15148e+06	5.7169e+06	8.25318e+06
Cyth1	Q9QX11	Cytohesin-1 OS=Mus musculus OX=10090 GN=Cyth1 PE=1 SV=2	837458	871009	1.14637e+06	814807	762822	1.0363e+06	850139	781340	731985	712304	823052	974547	377887	926020	758459	234987	786142
Cyth4	Q80YW0	Cytohesin-4 OS=Mus musculus OX=10090 GN=Cyth4 PE=1 SV=1	976542	1.6319e+06	1.62467e+06	1.6618e+06	1.69082e+06	1.72289e+06	1.28194e+06	826246	1.05443e+06	975368	981464	1.13748e+06	3385.04	3385.04	3385.04	3385.04	3385.04
Czib	Q8BHG2	CXXC motif containing zinc binding protein OS=Mus musculus OX=10090 GN=Czib PE=1 SV=1	4.91998e+07	5.46895e+07	5.13138e+07	6.95887e+07	7.15066e+07	7.1755e+07	4.37035e+07	3.65148e+07	4.46326e+07	5.0632e+07	6.50737e+07	6.39958e+07	4.42385e+07	8.4876e+07	1.1124e+08	5.5721e+07	7.3919e+07
D17h6s53e	Q9Z1R4	Uncharacterized protein C6orf47 homolog OS=Mus musculus OX=10090 GN=D17h6s53e PE=1 SV=1	465665	445851	460703	524428	502664	507724	408376	392480	405778	440363	440117	440195	3385.04	3385.04	3385.04	3385.04	3385.04
D2hgdh	Q8CIM3	D-2-hydroxyglutarate dehydrogenase, mitochondrial OS=Mus musculus OX=10090 GN=D2hgdh PE=1 SV=3	481294	780530	790778	921547	403287	761424	1.26538e+06	1.18396e+06	1.54169e+06	1.8395e+06	2.05325e+06	1.48665e+06	393175	453305	1.19253e+06	396248	738543
D3Ertd751e	Q8BGN2	UPF0462 protein C4orf33 homolog OS=Mus musculus OX=10090 GN=D3Ertd751e PE=2 SV=1	855718	718527	353719	638112	616568	241785	494382	615168	336663	1.03661e+06	1.0086e+06	747975	2.81106e+06	1.92038e+06	790497	1.05489e+06	1.74444e+06
D6Wsu163e	Q91YN0	Protein C12orf4 homolog OS=Mus musculus OX=10090 GN=D6Wsu163e PE=1 SV=1	2.33204e+06	2.58045e+06	1.99115e+06	3.26813e+06	168886	3.52332e+06	2.86477e+06	2.48678e+06	2.01497e+06	3626500	2.0647e+06	2.22464e+06	3385.04	3385.04	3385.04	3385.04	3385.04
D8Ertd738e	Q8R1F0	Leydig cell tumor 10 kDa protein homolog OS=Mus musculus OX=10090 GN=D8Ertd738e PE=3 SV=1	1.0021e+07	8.1513e+06	6.90075e+06	8.09243e+06	7.46455e+06	6.58501e+06	1.14221e+07	3385.04	1.2871e+07	9222476	1.13319e+07	1.15998e+07	3385.04	3385.04	3385.04	3385.04	3385.04
Daam1	Q8BPM0	Disheveled-associated activator of morphogenesis 1 OS=Mus musculus OX=10090 GN=Daam1 PE=1 SV=4	3385.04	3385.04	3385.04	3385.04	3385.04	3385.04	3385.04	3385.04	3385.04	3385.04	3385.04	3385.04	1.5984e+06	2.31856e+06	2.08226e+06	1.36537e+06	2.90645e+06
Daam2	Q80U19	Disheveled-associated activator of morphogenesis 2 OS=Mus musculus OX=10090 GN=Daam2 PE=1 SV=4	3385.04	3385.04	3385.04	3385.04	3385.04	3385.04	3385.04	1.06493e+06	3385.04	3385.04	3385.04	1.09035e+06	3385.04	3385.04	3385.04	3385.04	3385.04
Dab2	P98078	Disabled homolog 2 OS=Mus musculus OX=10090 GN=Dab2 PE=1 SV=2	2.409e+08	2.41252e+08	2.37864e+08	2.16836e+08	2.03514e+08	2.12081e+08	2.14913e+08	2.09139e+08	1.89743e+08	2.174e+08	2.01172e+08	2.05102e+08	1.63008e+08	2.02832e+08	1.55187e+08	1.40716e+08	2.09655e+08
Dab2ip	Q3UHC7	Disabled homolog 2-interacting protein OS=Mus musculus OX=10090 GN=Dab2ip PE=1 SV=1	2.69829e+08	2.74337e+08	2.34862e+08	2.95297e+08	3.35181e+08	2.57077e+08	3.07389e+08	2.8249e+08	3.5792e+08	2.8542e+08	2.6156e+08	3.43334e+08	555086	840499	929127	711483	3385.04
Dad1	P61804	Dolichyl-diphosphooligosaccharide--protein glycosyltransferase subunit DAD1 OS=Mus musculus OX=10090 GN=Dad1 PE=1 SV=3	2.72217e+07	2.75287e+07	2.59586e+07	2.8933e+07	2.85149e+07	2.68201e+07	2.05405e+07	2.19603e+07	1.82371e+07	2.18047e+07	1.9983e+07	2.29965e+07	1.28516e+07	2.3971e+07	1.90362e+07	9.64939e+06	2.3659e+07
Dag1	Q62165	Dystroglycan OS=Mus musculus OX=10090 GN=Dag1 PE=1 SV=4	1.04672e+07	1.11465e+07	1.41368e+07	1.16069e+07	1.40299e+07	1.305e+07	1.39195e+07	1.26508e+07	1.4871e+07	1.38031e+07	1.58727e+07	1.96892e+07	2.42701e+07	2.07944e+07	3.17458e+07	2.56345e+07	2.07597e+07
Daglb	Q91WC9	Diacylglycerol lipase-beta OS=Mus musculus OX=10090 GN=Daglb PE=1 SV=2	238524	295096	456944	187688	160204	429887	572606	129960	529405	548565	417357	650441	3385.04	3385.04	3385.04	3385.04	3385.04
Dao	P18894	D-amino-acid oxidase OS=Mus musculus OX=10090 GN=Dao PE=1 SV=3	3.35391e+08	3.40362e+08	3.22586e+08	3.8446e+08	3.56119e+08	3.55082e+08	2.16181e+08	2.39855e+08	2.3568e+08	2.15718e+08	2.06275e+08	1.96647e+08	1.70605e+08	1.47006e+08	9.85198e+07	1.69716e+08	1.53873e+08
Dap	Q91XC8	Death-associated protein 1 OS=Mus musculus OX=10090 GN=Dap PE=1 SV=3	3385.04	3385.04	3385.04	3385.04	3385.04	3385.04	3385.04	3385.04	3385.04	3385.04	3385.04	3385.04	345665	3385.04	3385.04	3385.04	3385.04
Dap3	Q9ER88	28S ribosomal protein S29, mitochondrial OS=Mus musculus OX=10090 GN=Dap3 PE=1 SV=1	4.84733e+07	4.87721e+07	5.13885e+07	4.6853e+07	5.20129e+07	5.15093e+07	4.66471e+07	4.70607e+07	5.62663e+07	5.62872e+07	5.30216e+07	4.87743e+07	1.30947e+07	2.59396e+07	1.45587e+07	8.21593e+06	2.48089e+07
Dapk2	Q8VDF3	Death-associated protein kinase 2 OS=Mus musculus OX=10090 GN=Dapk2 PE=1 SV=1	3385.04	3385.04	3385.04	3385.04	3385.04	3385.04	3385.04	3385.04	3385.04	3385.04	3385.04	3385.04	336364	363589	415302	459681	259493
Dars1	Q922B2	Aspartate--tRNA ligase, cytoplasmic OS=Mus musculus OX=10090 GN=Dars1 PE=1 SV=2	4.20149e+08	4.04433e+08	4.14767e+08	4.25852e+08	4.13744e+08	4.0099e+08	3.79965e+08	4.04e+08	3.57389e+08	3.86791e+08	3.77928e+08	4.61414e+08	5.07313e+07	1.19699e+08	9.85174e+07	3.43636e+07	1.39893e+08
Dars2	Q8BIP0	Aspartate--tRNA ligase, mitochondrial OS=Mus musculus OX=10090 GN=Dars2 PE=1 SV=1	8.73142e+06	7.75181e+06	8.35857e+06	8.90667e+06	9.17065e+06	9.34945e+06	7.9023e+06	8.02455e+06	7.21305e+06	7.80162e+06	7.21121e+06	9.2858e+06	3.85974e+06	4.83253e+06	4.39909e+06	3.29921e+06	4.52214e+06
Dazap1	Q9JII5	DAZ-associated protein 1 OS=Mus musculus OX=10090 GN=Dazap1 PE=1 SV=2	3.43921e+07	3.87044e+07	3.41813e+07	4.85726e+07	4.1011e+07	4.47911e+07	3.45201e+07	3.6963e+07	3.37767e+07	3.14495e+07	3.14393e+07	3.10929e+07	3.04949e+07	2.69763e+07	3.61305e+07	3.35257e+07	2.4879e+07
Dbi	P31786	Acyl-CoA-binding protein OS=Mus musculus OX=10090 GN=Dbi PE=1 SV=2	5.8138e+08	5.80376e+08	5.73204e+08	5.53634e+08	5.83101e+08	5.44217e+08	6.50289e+08	6.38274e+08	5.70693e+08	6.25857e+08	6.62181e+08	5.92421e+08	1.18941e+09	1.00951e+09	9.67905e+08	1.17183e+09	8.7637e+08
Dbn1	Q9QXS6	Drebrin OS=Mus musculus OX=10090 GN=Dbn1 PE=1 SV=4	4.57929e+06	4.10557e+06	5.49086e+06	4.13019e+06	4.46734e+06	4.75309e+06	5.44059e+06	4.56682e+06	4.8371e+06	4.43092e+06	4.21454e+06	7.67267e+06	1.01213e+07	8.76129e+06	1.3042e+07	1.0021e+07	7.14303e+06
Dbnl	Q62418	Drebrin-like protein OS=Mus musculus OX=10090 GN=Dbnl PE=1 SV=2	2.85279e+07	2.79473e+07	2.61891e+07	3.08812e+07	2.27002e+07	1.8134e+07	2.77207e+07	2.04953e+07	2.80793e+07	2.47524e+07	2.78612e+07	2.92082e+07	3.05715e+07	3.52994e+07	4.17329e+07	3.13651e+07	3.38372e+07
Dbr1	Q923B1	Lariat debranching enzyme OS=Mus musculus OX=10090 GN=Dbr1 PE=1 SV=2	620103	353106	728107	612711	529339	578869	649096	544941	434429	581434	590200	553515	623432	506216	415315	866772	474534
Dbt	P53395	Lipoamide acyltransferase component of branched-chain alpha-keto acid dehydrogenase complex, mitochondrial OS=Mus musculus OX=10090 GN=Dbt PE=1 SV=2	3.38218e+08	3.41594e+08	3.22115e+08	3.5026e+08	3.55536e+08	3.44821e+08	3.32168e+08	3.3003e+08	3.48604e+08	3.47502e+08	3.07944e+08	2.92149e+08	4.18745e+07	1.96597e+08	7.45732e+07	3.18113e+07	2.841e+08
Dcaf1	Q80TR8	DDB1- and CUL4-associated factor 1 OS=Mus musculus OX=10090 GN=Dcaf1 PE=1 SV=4	1.16858e+06	1.09937e+06	1.12208e+06	837927	1.12971e+06	976633	1.57173e+06	1.4138e+06	734727	1.2138e+06	1.14972e+06	828953	3385.04	3385.04	3385.04	3385.04	3385.04
Dcaf11	Q91VU6	DDB1- and CUL4-associated factor 11 OS=Mus musculus OX=10090 GN=Dcaf11 PE=1 SV=1	5.12769e+06	4.29811e+06	1.7188e+06	4.50908e+06	4.30602e+06	1.25479e+06	4.78546e+06	4.40702e+06	1.24413e+06	5.05939e+06	4.64299e+06	5.7937e+06	3385.04	1.5477e+06	2.45394e+06	1.16091e+06	3.96188e+06
Dcaf7	P61963	DDB1- and CUL4-associated factor 7 OS=Mus musculus OX=10090 GN=Dcaf7 PE=1 SV=1	4.51987e+06	5.03932e+06	5.30958e+06	1.29454e+07	1.32507e+07	1.4601e+07	1.86454e+07	1.86393e+07	1.15206e+07	1.06778e+07	7.64879e+06	9.3083e+06	3385.04	3385.04	3385.04	3385.04	3385.04
Dcaf8	Q8N7N5	DDB1- and CUL4-associated factor 8 OS=Mus musculus OX=10090 GN=Dcaf8 PE=1 SV=1	1.13541e+07	1.16685e+07	1.11557e+07	1.33393e+07	1.16497e+07	1.09673e+07	1.25386e+07	1.34404e+07	9.45068e+06	1.06412e+07	1.41721e+07	1.02585e+07	1.20955e+07	1.17074e+07	1.40633e+07	1.23895e+07	9.37267e+06
Dcakd	Q8BHC4	Dephospho-CoA kinase domain-containing protein OS=Mus musculus OX=10090 GN=Dcakd PE=1 SV=1	7.68218e+06	7.79271e+06	6.90925e+06	5.72648e+06	8.42871e+06	9.28367e+06	9.42952e+06	6.82872e+06	7.42337e+06	6.91936e+06	7.01036e+06	8.11705e+06	256193	1.79849e+06	1.09135e+06	3385.04	1.77611e+06
Dclk1	Q9JLM8	Serine/threonine-protein kinase DCLK1 OS=Mus musculus OX=10090 GN=Dclk1 PE=1 SV=1	3385.04	3385.04	3385.04	3385.04	3385.04	3385.04	3385.04	3385.04	3385.04	3385.04	3385.04	3385.04	3385.04	3385.04	3385.04	3385.04	3385.04
Dcn	P28654	Decorin OS=Mus musculus OX=10090 GN=Dcn PE=1 SV=1	7.41925e+06	6.64435e+06	5.77575e+06	4.14409e+06	6.90372e+06	5.98165e+06	3.84505e+06	3.03629e+06	4.45733e+06	6.01371e+06	9.07075e+06	8.82643e+06	3.96549e+06	5.69643e+06	5.05119e+07	8.04081e+06	1.52969e+07
Dcp1a	Q91YD3	mRNA-decapping enzyme 1A OS=Mus musculus OX=10090 GN=Dcp1a PE=1 SV=1	924237	1.09583e+06	996480	528962	633940	608728	966141	954336	903917	688285	1.0417e+06	1.2439e+06	1.0202e+06	1.08147e+06	1.70851e+06	1.07876e+06	1.0934e+06
Dcps	Q9DAR7	m7GpppX diphosphatase OS=Mus musculus OX=10090 GN=Dcps PE=1 SV=1	3.45846e+07	3.49983e+07	3.16396e+07	3.70787e+07	3.30494e+07	3.06124e+07	3.13842e+07	3.15252e+07	3.23017e+07	3.79901e+07	4.32024e+07	3.14137e+07	9.62561e+06	1.57922e+07	1.95743e+07	1.12992e+07	1.43684e+07
Dctn1	O08788	Dynactin subunit 1 OS=Mus musculus OX=10090 GN=Dctn1 PE=1 SV=3	8.35952e+07	8.56518e+07	8.90522e+07	9.14471e+07	9.10042e+07	9.39198e+07	8.94683e+07	8.29819e+07	8.49695e+07	9.06364e+07	1.00484e+08	1.04024e+08	3.18011e+07	5.3682e+07	4.64411e+07	1.32971e+07	4.80876e+07
Dctn2	Q99KJ8	Dynactin subunit 2 OS=Mus musculus OX=10090 GN=Dctn2 PE=1 SV=3	8.01629e+07	7.89428e+07	7.61216e+07	8.11779e+07	8.31215e+07	8.36538e+07	8.10948e+07	8.82409e+07	8.20244e+07	8.19119e+07	9.30285e+07	9.56617e+07	1.22505e+08	8.93663e+07	1.16117e+08	1.21388e+08	9.16187e+07
Dctn3	Q9Z0Y1	Dynactin subunit 3 OS=Mus musculus OX=10090 GN=Dctn3 PE=1 SV=2	1.3928e+07	1.21327e+07	1.31109e+07	1.46126e+07	1.34514e+07	1.23402e+07	1.33877e+07	1.59011e+07	1.39881e+07	1.54071e+07	1.77473e+07	1.50626e+07	1.81654e+07	1.61315e+07	1.8009e+07	1.95376e+07	1.50623e+07
Dctn4	Q8CBY8	Dynactin subunit 4 OS=Mus musculus OX=10090 GN=Dctn4 PE=1 SV=1	1.53511e+07	1.63438e+07	1.57528e+07	1.39514e+07	1.25438e+07	1.46588e+07	1.62732e+07	1.3063e+07	1.39083e+07	1.62151e+07	1.49219e+07	1.63604e+07	6.32045e+06	9.40365e+06	1.05882e+07	5.63581e+06	9.73079e+06
Dctn5	Q9QZB9	Dynactin subunit 5 OS=Mus musculus OX=10090 GN=Dctn5 PE=1 SV=1	2.39936e+06	2.57058e+06	2.79528e+06	2.29812e+06	1.02336e+06	3.12421e+06	1.40479e+06	4.58052e+06	2.68465e+06	2.52465e+06	2.22761e+06	1.31292e+06	2.69329e+06	3.26919e+06	2.53787e+06	1.93617e+06	4.12344e+06
Dctn6	Q9WUB4	Dynactin subunit 6 OS=Mus musculus OX=10090 GN=Dctn6 PE=1 SV=1	5.91977e+06	5.59126e+06	4.92159e+06	4.9101e+06	4.3978e+06	3.76636e+06	5.5357e+06	4.27799e+06	5.49019e+06	5501837	6.1417e+06	6.398e+06	3.39997e+06	3.22527e+06	3.96322e+06	3.31723e+06	3.47955e+06
Dcun1d1	Q9QZ73	DCN1-like protein 1 OS=Mus musculus OX=10090 GN=Dcun1d1 PE=2 SV=1	9.73378e+06	1.0557e+07	1.16728e+07	8.45755e+06	9.72151e+06	1.11888e+07	1.10619e+07	9.50527e+06	9.27847e+06	9.25288e+06	1.04918e+07	1.08583e+07	1.34731e+07	1.08809e+07	1.48129e+07	1.05464e+07	1.03408e+07
Dcun1d2	Q8BZJ7	DCN1-like protein 2 OS=Mus musculus OX=10090 GN=Dcun1d2 PE=1 SV=3	439324	304778	540019	368491	395371	586345	392536	419663	401989	352276	391546	408910	3385.04	3385.04	3385.04	3385.04	3385.04
Dcun1d3	Q8K0V2	DCN1-like protein 3 OS=Mus musculus OX=10090 GN=Dcun1d3 PE=2 SV=1	339633	272982	345158	237660	402977	370370	299455	284799	258157	415792	467208	276139	820481	488489	530260	402727	401644
Dcxr	Q91X52	L-xylulose reductase OS=Mus musculus OX=10090 GN=Dcxr PE=1 SV=2	1.35452e+08	1.33953e+08	1.56947e+08	1.22733e+08	1.1945e+08	1.39571e+08	1.335e+08	1.68523e+08	1.34018e+08	1.52403e+08	1.60177e+08	1.20394e+08	1.5685e+08	2.04339e+08	2.05931e+08	1.31922e+08	2.30654e+08
Dda1	Q9D9Z5	DET1- and DDB1-associated protein 1 OS=Mus musculus OX=10090 GN=Dda1 PE=1 SV=1	3385.04	292467	3385.04	446077	3385.04	297530	384179	3385.04	3385.04	350544	3385.04	365917	3385.04	3385.04	3385.04	3385.04	3385.04
Ddah1	Q9CWS0	N(G),N(G)-dimethylarginine dimethylaminohydrolase 1 OS=Mus musculus OX=10090 GN=Ddah1 PE=1 SV=3	2.94491e+08	2.99261e+08	2.91799e+08	2.84152e+08	2.80815e+08	2.82553e+08	3.1325e+08	2.85636e+08	2.774e+08	3.07636e+08	3.21873e+08	2.46482e+08	4.08612e+08	3.59719e+08	3.22143e+08	4.14251e+08	3.04997e+08
Ddah2	Q99LD8	N(G),N(G)-dimethylarginine dimethylaminohydrolase 2 OS=Mus musculus OX=10090 GN=Ddah2 PE=1 SV=1	3.03517e+08	3.03159e+08	3.20346e+08	2.92116e+08	2.60921e+08	2.9991e+08	3.2644e+08	3.38533e+08	3.00794e+08	3.04919e+08	3.1323e+08	2.93295e+08	4.21238e+08	3.8339e+08	3.36999e+08	4.46015e+08	3.67232e+08
Ddb1	Q3U1J4	DNA damage-binding protein 1 OS=Mus musculus OX=10090 GN=Ddb1 PE=1 SV=2	9.62635e+07	8.56927e+07	9.74436e+07	9.25656e+07	9.95472e+07	9.73561e+07	1.03972e+08	1.02191e+08	8.40148e+07	9.66774e+07	9.18108e+07	9.95413e+07	1.37469e+08	1.21692e+08	1.45544e+08	1.60065e+08	1.10054e+08
Ddc	O88533	Aromatic-L-amino-acid decarboxylase OS=Mus musculus OX=10090 GN=Ddc PE=1 SV=1	5.61926e+07	5.63886e+07	5.0652e+07	4.95861e+07	5.22617e+07	4.85893e+07	1.07896e+08	1.04298e+08	1.20632e+08	1.08063e+08	1.09919e+08	8.85709e+07	1.36746e+08	1.14556e+08	9.95119e+07	1.53669e+08	8.69886e+07
Ddhd1	Q80YA3	Phospholipase DDHD1 OS=Mus musculus OX=10090 GN=Ddhd1 PE=1 SV=1	652546	609864	3385.04	3385.04	3385.04	3385.04	1.24234e+06	1.43379e+06	3385.04	3385.04	923541	3385.04	3385.04	3385.04	3385.04	3385.04	3385.04
Ddi2	A2ADY9	Protein DDI1 homolog 2 OS=Mus musculus OX=10090 GN=Ddi2 PE=1 SV=1	1.67877e+07	1.70334e+07	1.94193e+07	1.77711e+07	1.77659e+07	2.04933e+07	1.45606e+07	1.31921e+07	1.46993e+07	1.45816e+07	1.61812e+07	1.47102e+07	1.15818e+07	1.4293e+07	1.61743e+07	9.03048e+06	1.19976e+07
Ddit3	A0A2R8VHR8	DDIT3 upstream open reading frame protein OS=Mus musculus OX=10090 GN=Ddit3 PE=2 SV=1	3385.04	3385.04	3385.04	3385.04	3385.04	3385.04	3385.04	3385.04	3385.04	3385.04	3385.04	3385.04	6.14896e+06	3.24944e+06	3.89768e+06	4.94495e+06	3.83489e+06
Ddit4l	Q8VHZ5	DNA damage-inducible transcript 4-like protein OS=Mus musculus OX=10090 GN=Ddit4l PE=2 SV=1	2.49145e+06	2.52784e+06	2.64011e+06	3.09028e+06	3.02213e+06	3.23734e+06	2.39226e+06	2.5535e+06	2.14433e+06	2.29337e+06	2.17832e+06	2.61132e+06	3385.04	3385.04	3385.04	3385.04	3385.04
Ddn	Q80TS7	Dendrin OS=Mus musculus OX=10090 GN=Ddn PE=1 SV=3	3385.04	3385.04	450186	3385.04	3385.04	3385.04	269118	3385.04	464835	442569	330077	272091	3385.04	3385.04	3385.04	3385.04	3385.04
Ddo	Q922Z0	D-aspartate oxidase OS=Mus musculus OX=10090 GN=Ddo PE=1 SV=1	3.4966e+07	3.64538e+07	3.99771e+07	3.64317e+07	3.60674e+07	4.08594e+07	3.76766e+07	3.66083e+07	4.01295e+07	3.97043e+07	3.30306e+07	4.09803e+07	3385.04	3385.04	3385.04	3385.04	3385.04
Ddost	O54734	Dolichyl-diphosphooligosaccharide--protein glycosyltransferase 48 kDa subunit OS=Mus musculus OX=10090 GN=Ddost PE=1 SV=2	8.42801e+07	8.45729e+07	8.57484e+07	8.92159e+07	8.76782e+07	1.18471e+08	6.68734e+07	7.19848e+07	9.04591e+07	1.017e+08	6.24246e+07	6.86134e+07	7.00545e+07	8.94325e+07	9.3332e+07	6.25336e+07	8.1364e+07
Ddrgk1	Q80WW9	DDRGK domain-containing protein 1 OS=Mus musculus OX=10090 GN=Ddrgk1 PE=1 SV=2	1.19115e+06	1.093e+06	1.48382e+06	792093	1.26254e+06	1.3572e+06	1.16183e+06	3385.04	1.18509e+06	890777	1.36292e+06	1.35043e+06	4.35339e+06	4.3032e+06	4.79644e+06	5.34687e+06	4.08858e+06
Ddt	O35215	D-dopachrome decarboxylase OS=Mus musculus OX=10090 GN=Ddt PE=1 SV=3	1.86524e+06	1.79111e+06	1.77173e+06	1.9869e+06	1.91153e+06	1.96632e+06	2.50037e+06	2.4134e+06	1.64338e+06	1.92066e+06	1.54237e+06	1.55029e+06	980414	1.17402e+06	823920	1.5611e+06	976958
Ddx1	Q91VR5	ATP-dependent RNA helicase DDX1 OS=Mus musculus OX=10090 GN=Ddx1 PE=1 SV=1	1.44213e+08	1.44274e+08	1.51698e+08	1.31833e+08	1.31092e+08	1.28701e+08	1.46631e+08	1.48982e+08	1.39858e+08	1.45304e+08	1.50561e+08	1.63137e+08	1.44545e+08	3.18256e+08	2.1707e+08	2.70845e+08	2.46506e+08
Ddx17	Q501J6	Probable ATP-dependent RNA helicase DDX17 OS=Mus musculus OX=10090 GN=Ddx17 PE=1 SV=1	4.29935e+07	5.92967e+07	4.28358e+07	4.16535e+07	4.12627e+07	4.28027e+07	3.57975e+07	3.56509e+07	3.88171e+07	35258851	3.51301e+07	3.87583e+07	1.33927e+07	2.45206e+07	3.25099e+07	1.19608e+07	2.85375e+07
Ddx18	Q8K363	ATP-dependent RNA helicase DDX18 OS=Mus musculus OX=10090 GN=Ddx18 PE=1 SV=1	4.65222e+06	6.02573e+06	6.28558e+06	5.73746e+06	6.13163e+06	5.90186e+06	8.57018e+06	6.73783e+06	1.11696e+07	9.35384e+06	8.65246e+06	8.16403e+06	3385.04	3385.04	3385.04	3385.04	3385.04
Ddx19a	Q61655	ATP-dependent RNA helicase DDX19A OS=Mus musculus OX=10090 GN=Ddx19a PE=1 SV=2	4.93242e+07	4.69935e+07	4.81714e+07	4.50285e+07	4.78206e+07	4.63769e+07	4.86243e+07	4.38021e+07	5.12579e+07	5.84466e+07	5.53966e+07	6.03617e+07	3.18786e+06	1.13792e+07	8.56069e+06	1.46309e+06	1.22144e+07
Ddx21	Q9JIK5	Nucleolar RNA helicase 2 OS=Mus musculus OX=10090 GN=Ddx21 PE=1 SV=3	1.28873e+07	1.36624e+07	1.12698e+07	9.10752e+06	1.39299e+07	1.18696e+07	1.09486e+07	1.17672e+07	9.26614e+06	1.5032e+07	1.40712e+07	1.12532e+07	2.43234e+06	5.10285e+06	3.40407e+06	1.4569e+06	6.64147e+06
Ddx39a	Q8VDW0	ATP-dependent RNA helicase DDX39A OS=Mus musculus OX=10090 GN=Ddx39a PE=1 SV=1	8.33446e+06	8.71212e+06	7.55941e+06	7.26555e+06	8.32717e+06	9.2973e+06	9.90837e+06	1.06036e+07	8.20213e+06	8.37679e+06	9.41944e+06	9.01217e+06	3.88178e+06	8.06042e+06	7.68126e+06	2.71227e+06	8.00739e+06
Ddx39b	Q9Z1N5	Spliceosome RNA helicase Ddx39b OS=Mus musculus OX=10090 GN=Ddx39b PE=1 SV=1	1.67074e+08	1.72506e+08	1.67571e+08	1.48235e+08	1.54034e+08	1.48037e+08	1.56196e+08	1.54201e+08	1.30995e+08	1.5124e+08	1.81299e+08	1.68461e+08	6.89228e+07	1.4163e+08	1.44211e+08	5.44931e+07	1.43398e+08
Ddx3x	Q62167	ATP-dependent RNA helicase DDX3X OS=Mus musculus OX=10090 GN=Ddx3x PE=1 SV=3	2.02153e+08	1.92295e+08	1.9781e+08	1.869e+08	1.86666e+08	1.96661e+08	1.87449e+08	1.84251e+08	1.60718e+08	1.92151e+08	1.94078e+08	2.06614e+08	2.29775e+07	1.19113e+08	5.86112e+07	1.31417e+07	1.36787e+08
Ddx3y	Q62095	ATP-dependent RNA helicase DDX3Y OS=Mus musculus OX=10090 GN=Ddx3y PE=1 SV=2	406571	365656	607439	382461	398500	334324	3385.04	495462	402010	612116	563547	448961	428702	4.08144e+06	1.66383e+06	3385.04	6.95898e+06
Ddx41	Q91VN6	Probable ATP-dependent RNA helicase DDX41 OS=Mus musculus OX=10090 GN=Ddx41 PE=1 SV=2	1.18567e+06	1.69522e+06	1.2579e+06	1.51059e+06	1.62187e+06	1.11698e+06	651142	1.20131e+06	1.08741e+06	1.46199e+06	1.31901e+06	1.26726e+06	3385.04	3385.04	3385.04	3385.04	3385.04
Ddx42	Q810A7	ATP-dependent RNA helicase DDX42 OS=Mus musculus OX=10090 GN=Ddx42 PE=1 SV=3	9.25787e+06	8.94806e+06	8.4677e+06	1.26661e+07	1.23864e+07	1.3231e+07	1.00153e+07	9.98573e+06	1.07833e+07	9.68278e+06	1.14136e+07	7.87941e+06	635012	609178	930543	627784	629231
Ddx46	Q569Z5	Probable ATP-dependent RNA helicase DDX46 OS=Mus musculus OX=10090 GN=Ddx46 PE=1 SV=2	3.69064e+07	3.84686e+07	3.85903e+07	5.70054e+07	5.84664e+07	6.5244e+07	3.30715e+07	2.50544e+07	3.47827e+07	5.05769e+07	4.06916e+07	3.979e+07	7.56102e+06	1.691e+07	1.59749e+07	5.61121e+06	1.62876e+07
Ddx49	Q4FZF3	Probable ATP-dependent RNA helicase DDX49 OS=Mus musculus OX=10090 GN=Ddx49 PE=2 SV=1	3.55611e+07	3.50665e+07	3.89206e+07	3.03934e+07	3.73239e+07	3.82314e+07	4.08035e+07	4.64434e+07	3.75259e+07	3.56385e+07	3.44408e+07	4.23109e+07	3.34342e+07	3.78323e+07	3.69328e+07	3.64059e+07	3.82476e+07
Ddx5	Q61656	Probable ATP-dependent RNA helicase DDX5 OS=Mus musculus OX=10090 GN=Ddx5 PE=1 SV=2	1.69142e+08	1.73025e+08	1.68996e+08	1.53263e+08	1.48546e+08	1.65501e+08	1.78015e+08	1.8732e+08	1.58629e+08	1.64664e+08	1.88567e+08	1.85385e+08	4.5895e+07	1.65191e+08	1.03107e+08	2.138e+07	1.74271e+08
Ddx58	Q6Q899	Antiviral innate immune response receptor RIG-I OS=Mus musculus OX=10090 GN=Ddx58 PE=1 SV=2	2.05834e+07	1.87417e+07	2.01491e+07	2.21872e+07	2.2181e+07	2.24893e+07	2.27146e+07	2.63305e+07	2.11553e+07	2.28378e+07	1.96383e+07	4.07075e+07	7.48547e+06	1.46856e+07	2.75493e+07	9.63267e+06	1.50216e+07
Ddx6	P54823	Probable ATP-dependent RNA helicase DDX6 OS=Mus musculus OX=10090 GN=Ddx6 PE=1 SV=1	2.92198e+07	2.85819e+07	2.99827e+07	2.93833e+07	3.00546e+07	3.01992e+07	3.30838e+07	3.22801e+07	3.38429e+07	3.48131e+07	3.35567e+07	3.34009e+07	3.80837e+06	1.72006e+07	9.62378e+06	2.71773e+06	1.71473e+07
Decr1	Q9CQ62	2,4-dienoyl-CoA reductase, mitochondrial OS=Mus musculus OX=10090 GN=Decr1 PE=1 SV=1	4.65406e+08	4.81131e+08	4.79592e+08	4.87295e+08	4.69941e+08	4.75045e+08	6.2866e+08	6.77667e+08	7.29169e+08	6.45552e+08	6.60694e+08	5.4803e+08	1.3178e+09	1.08544e+09	1.03273e+09	1.43198e+09	1.21924e+09
Decr2	Q9WV68	Peroxisomal 2,4-dienoyl-CoA reductase OS=Mus musculus OX=10090 GN=Decr2 PE=1 SV=1	4.45721e+07	4.32138e+07	4.63696e+07	4.58867e+07	4.25216e+07	4.1812e+07	3.21462e+07	5.40937e+07	4.68926e+07	5.04425e+07	4.77795e+07	3.5465e+07	6.06418e+07	6.61193e+07	6.59394e+07	8.25725e+07	7.91072e+07
Defa20	Q45VN2	Alpha-defensin 20 OS=Mus musculus OX=10090 GN=Defa20 PE=3 SV=2	3385.04	3385.04	3385.04	3385.04	3385.04	3385.04	3385.04	353529	3385.04	3385.04	375011	3385.04	3385.04	3385.04	3385.04	3385.04	3385.04
Dek	Q7TNV0	Protein DEK OS=Mus musculus OX=10090 GN=Dek PE=1 SV=1	2.27221e+07	2.35838e+07	2.50562e+07	2.23644e+07	2.07914e+07	2.23324e+07	2.13219e+07	2.32751e+07	1.425e+07	2.00678e+07	2.57503e+07	2.16539e+07	1.91889e+07	1.70503e+07	2.78976e+07	1.9823e+07	1.61765e+07
Dennd10	Q9D8N2	DENN domain-containing protein 10 OS=Mus musculus OX=10090 GN=Dennd10 PE=1 SV=2	4.98441e+06	7.00765e+06	4.39835e+06	6.36524e+06	7.05918e+06	4.84914e+06	7.41539e+06	4.69236e+06	6.44647e+06	6.62211e+06	5.95899e+06	7.10605e+06	908764	2.83543e+06	1.85644e+06	394260	3.41235e+06
Dennd1a	Q8K382	DENN domain-containing protein 1A OS=Mus musculus OX=10090 GN=Dennd1a PE=1 SV=2	1.50205e+06	1.86559e+06	2.19706e+06	975318	1.85102e+06	1.86527e+06	1.62081e+06	1.7013e+06	1.93024e+06	1.83121e+06	1.47132e+06	1.20145e+06	1.28345e+06	1.6396e+06	1.18254e+06	192882	1.83356e+06
Dennd2b	Q924W7	DENN domain-containing protein 2B OS=Mus musculus OX=10090 GN=Dennd2b PE=1 SV=1	649119	576478	362161	369704	283709	364796	131563	340735	424799	218818	739789	616687	3385.04	3385.04	3385.04	3385.04	3385.04
Dennd3	A2RT67	DENN domain-containing protein 3 OS=Mus musculus OX=10090 GN=Dennd3 PE=1 SV=2	3385.04	251603	3385.04	3385.04	3385.04	3385.04	3385.04	93291.2	3385.04	254477	228860	202635	3385.04	3385.04	3385.04	3385.04	3385.04
Dennd4c	A6H8H2	DENN domain-containing protein 4C OS=Mus musculus OX=10090 GN=Dennd4c PE=1 SV=1	1.54308e+06	1.4786e+06	1.63907e+06	1.63411e+06	1.37018e+06	2.40391e+06	1.25544e+06	913109	2.32412e+06	1.78335e+06	1.95686e+06	1.14135e+06	3385.04	3385.04	3385.04	3385.04	3385.04
Dennd5b	A2RSQ0	DENN domain-containing protein 5B OS=Mus musculus OX=10090 GN=Dennd5b PE=1 SV=2	1.03234e+06	1.01711e+06	1.12162e+06	1.19764e+06	1.04937e+06	1.03722e+06	1.09343e+06	1.1796e+06	1.35836e+06	1.27759e+06	811614	1.25454e+06	3385.04	3385.04	3385.04	3385.04	3385.04
Denr	Q9CQJ6	Density-regulated protein OS=Mus musculus OX=10090 GN=Denr PE=1 SV=1	6.8477e+06	7.38905e+06	8.19151e+06	6.40435e+06	8.06962e+06	7.46968e+06	7.12907e+06	8.27816e+06	7.05187e+06	7.26596e+06	8.15749e+06	6.72968e+06	1.73192e+07	1.12742e+07	1.88932e+07	1.76624e+07	1.26603e+07
Depdc7	Q91WS7	DEP domain-containing protein 7 OS=Mus musculus OX=10090 GN=Depdc7 PE=2 SV=1	1.76287e+06	2.12198e+06	3385.04	1.85713e+06	3385.04	2.13006e+06	3385.04	3.53451e+06	3385.04	2.55404e+06	4.10419e+06	1.67872e+06	3385.04	3385.04	3385.04	3385.04	3385.04
Deptor	Q570Y9	DEP domain-containing mTOR-interacting protein OS=Mus musculus OX=10090 GN=Deptor PE=1 SV=2	5.56195e+06	4.88363e+06	4.76875e+06	4.20354e+06	4.97177e+06	5.41907e+06	5.94092e+06	6.49684e+06	4.86904e+06	5.59439e+06	7.23166e+06	5.89333e+06	1.25257e+06	2.87547e+06	1.90893e+06	468611	2.46477e+06
Dera	Q91YP3	Deoxyribose-phosphate aldolase OS=Mus musculus OX=10090 GN=Dera PE=1 SV=1	1.77496e+07	1.92676e+07	2.07606e+07	2.15733e+07	2.08531e+07	2.18758e+07	2.45713e+07	2.62658e+07	2.30402e+07	2.53837e+07	2.68628e+07	2.37959e+07	1.61682e+07	1.34893e+07	1.26892e+07	1.36713e+07	1.31981e+07
Derl1	Q99J56	Derlin-1 OS=Mus musculus OX=10090 GN=Derl1 PE=1 SV=1	9.5417e+06	1.2318e+07	1.3912e+07	1.35415e+07	1.12767e+07	1.55417e+07	4.04225e+06	6.79726e+06	3.14129e+06	4.83486e+06	4.04186e+06	6.22739e+06	3385.04	3385.04	3385.04	3385.04	3385.04
Derl2	Q8BNI4	Derlin-2 OS=Mus musculus OX=10090 GN=Derl2 PE=1 SV=2	8.22266e+06	8.16832e+06	7.34144e+06	9.08617e+06	9.57867e+06	8.526e+06	6.22401e+06	5.29589e+06	6.65994e+06	6.76102e+06	6.57838e+06	7.93554e+06	3385.04	3385.04	3385.04	3385.04	3385.04
Des	P31001	Desmin OS=Mus musculus OX=10090 GN=Des PE=1 SV=3	5.53797e+07	6.33044e+07	8.26985e+07	6.42e+07	6.30919e+07	8.08745e+07	4.62984e+07	3.86049e+07	4.90044e+07	4.73272e+07	4.78736e+07	7.01942e+07	1.99861e+07	4.66888e+07	8.96298e+07	1.25175e+07	4.78585e+07
Dffa	O54786	DNA fragmentation factor subunit alpha OS=Mus musculus OX=10090 GN=Dffa PE=1 SV=2	3385.04	3385.04	3385.04	3385.04	3385.04	3385.04	3385.04	3385.04	3385.04	3385.04	3385.04	3385.04	1.64399e+06	1.30918e+06	2.02859e+06	1.81014e+06	1.22281e+06
Dgat1	Q9Z2A7	Diacylglycerol O-acyltransferase 1 OS=Mus musculus OX=10090 GN=Dgat1 PE=1 SV=1	1.76526e+06	1.45606e+06	1.60707e+06	1.42071e+06	1.88722e+06	1.65867e+06	1.46287e+06	608317	1.32144e+06	1.12336e+06	1.39013e+06	1.6424e+06	3385.04	852470	410470	259379	1.2477e+06
Dglucy	Q8BH86	D-glutamate cyclase, mitochondrial OS=Mus musculus OX=10090 GN=Dglucy PE=1 SV=1	1.81218e+08	1.76672e+08	1.73396e+08	1.91956e+08	1.89223e+08	1.86611e+08	1.95155e+08	1.87775e+08	1.57728e+08	2.10465e+08	1.73637e+08	1.45763e+08	9.82699e+07	1.78363e+08	1.41699e+08	6.06808e+07	1.59318e+08
Dguok	Q9QX60	Deoxyguanosine kinase, mitochondrial OS=Mus musculus OX=10090 GN=Dguok PE=1 SV=3	8.71616e+06	1.21213e+07	8.68994e+06	5.02749e+06	7.47982e+06	7.627e+06	1.02954e+07	1.30921e+07	1.20565e+07	6.16514e+06	9.12895e+06	8.98798e+06	1.76696e+07	1.49282e+07	2.0292e+07	1.81697e+07	1.42798e+07
Dhcr24	Q8VCH6	Delta(24)-sterol reductase OS=Mus musculus OX=10090 GN=Dhcr24 PE=1 SV=1	2.10555e+07	2.0439e+07	1.998e+07	1.93146e+07	2.13871e+07	2.03234e+07	2.22066e+07	2.33687e+07	1.93438e+07	2.18046e+07	2.03159e+07	2.38779e+07	1.92286e+06	5.79575e+06	3.61507e+06	1.86428e+06	5.4609e+06
Dhcr7	O88455	7-dehydrocholesterol reductase OS=Mus musculus OX=10090 GN=Dhcr7 PE=1 SV=1	1.64428e+06	1.77002e+06	1.81994e+06	1.99417e+06	1.93305e+06	2.14116e+06	1.20773e+06	1.44665e+06	1.74645e+06	1.1804e+06	778567	1.28325e+06	3385.04	3385.04	3385.04	3385.04	3385.04
Dhdds	Q99KU1	Dehydrodolichyl diphosphate synthase complex subunit Dhdds OS=Mus musculus OX=10090 GN=Dhdds PE=2 SV=1	2.50618e+06	1.84799e+06	2.12154e+06	1.85126e+06	2.19157e+06	1.92403e+06	1.48399e+06	636016	1.25201e+06	2.32861e+06	1.21293e+06	1.28677e+06	3385.04	3385.04	3385.04	3385.04	3385.04
Dhdh	Q9DBB8	Trans-1,2-dihydrobenzene-1,2-diol dehydrogenase OS=Mus musculus OX=10090 GN=Dhdh PE=1 SV=1	1.18503e+07	1.23033e+07	1.2079e+07	1.48997e+07	1.39213e+07	1.60339e+07	1.13663e+07	7.24673e+06	6.42233e+06	1.02469e+07	8.55274e+06	1.01603e+07	1.04835e+07	1.29634e+07	1.45209e+07	8.15829e+06	1.1204e+07
Dhfr	P00375	Dihydrofolate reductase OS=Mus musculus OX=10090 GN=Dhfr PE=1 SV=3	7.86989e+07	8.37532e+07	8.23895e+07	7.4147e+07	7.52064e+07	8.30675e+07	7.83775e+07	9.03694e+07	5.84367e+07	8.18225e+07	7.29479e+07	6.45331e+07	2.45873e+07	5.96963e+07	3.31747e+07	1.94761e+07	6.45411e+07
Dhodh	O35435	Dihydroorotate dehydrogenase (quinone), mitochondrial OS=Mus musculus OX=10090 GN=Dhodh PE=1 SV=2	1.06788e+07	1.01728e+07	1.08355e+07	9.1969e+06	1.06503e+07	1.05897e+07	1.25498e+07	1.22171e+07	1.06723e+07	1.23118e+07	1.27633e+07	1.08724e+07	5.77476e+07	5.39146e+07	5.13966e+07	4.47401e+07	5.39313e+07
Dhrs1	Q99L04	Dehydrogenase/reductase SDR family member 1 OS=Mus musculus OX=10090 GN=Dhrs1 PE=1 SV=1	2.49514e+08	2.55838e+08	2.48433e+08	3.15575e+08	3.25803e+08	3.21294e+08	2.2326e+08	1.97806e+08	2.28494e+08	2.21241e+08	2.40962e+08	2.06235e+08	2.79994e+07	7.28335e+07	4.38474e+07	2.12883e+07	6.98187e+07
Dhrs11	Q3U0B3	Dehydrogenase/reductase SDR family member 11 OS=Mus musculus OX=10090 GN=Dhrs11 PE=1 SV=1	7.10526e+06	7.57278e+06	7.99429e+06	7.13542e+06	8.33416e+06	8.62464e+06	8.68347e+06	6.1057e+06	8.0699e+06	9.98193e+06	9.76365e+06	8.9813e+06	1.16805e+07	1.03015e+07	1.08933e+07	1.38055e+07	8.41139e+06
Dhrs13	Q5SS80	Dehydrogenase/reductase SDR family member 13 OS=Mus musculus OX=10090 GN=Dhrs13 PE=1 SV=1	859118	899493	795339	971296	866216	1.18275e+06	365307	718810	718251	619131	418844	426862	3385.04	3385.04	3385.04	3385.04	3385.04
Dhrs3	O88876	Short-chain dehydrogenase/reductase 3 OS=Mus musculus OX=10090 GN=Dhrs3 PE=1 SV=2	1.81168e+07	1.82341e+07	1.9667e+07	1.77367e+07	1.98497e+07	2.18894e+07	1.56704e+07	1.31601e+07	1.59632e+07	1.78796e+07	1.25904e+07	1.60813e+07	7.04507e+06	6.17408e+06	6.54089e+06	6.54534e+06	8.27604e+06
Dhrs4	Q99LB2	Dehydrogenase/reductase SDR family member 4 OS=Mus musculus OX=10090 GN=Dhrs4 PE=1 SV=3	3.57077e+08	3.4347e+08	3.50776e+08	4.055e+08	4.22367e+08	4.25446e+08	2.47076e+08	2.51558e+08	2.4872e+08	2.71073e+08	2.35388e+08	2.16515e+08	1.81886e+08	3.11617e+08	2.26226e+08	1.79527e+08	3.41105e+08
Dhrs7	Q9CXR1	Dehydrogenase/reductase SDR family member 7 OS=Mus musculus OX=10090 GN=Dhrs7 PE=1 SV=2	4.75107e+06	4.88586e+06	6.47396e+06	3.17459e+06	4.53946e+06	3.02237e+06	5.65069e+06	6.73964e+06	6.22899e+06	4.83698e+06	4.1887e+06	5.7566e+06	591690	1.22878e+06	1.43749e+06	651135	1.18156e+06
Dhrs7b	Q99J47	Dehydrogenase/reductase SDR family member 7B OS=Mus musculus OX=10090 GN=Dhrs7b PE=1 SV=1	3.27582e+07	3.37437e+07	3.23711e+07	3.73595e+07	3.59651e+07	3.44022e+07	2.74461e+07	2.70101e+07	2.26743e+07	2.95455e+07	2.57018e+07	3.47369e+07	2.54902e+07	3.1648e+07	4.05227e+07	2.43325e+07	3.07274e+07
Dhtkd1	A2ATU0	Probable 2-oxoglutarate dehydrogenase E1 component DHKTD1, mitochondrial OS=Mus musculus OX=10090 GN=Dhtkd1 PE=1 SV=1	1.27116e+08	1.23655e+08	1.05476e+08	1.1166e+08	1.15219e+08	9.75362e+07	1.70997e+08	2.08198e+08	1.63573e+08	1.40144e+08	1.49787e+08	1.04988e+08	8.13967e+06	1.07763e+08	3.13174e+07	9.29821e+06	1.21914e+08
Dhx15	O35286	Pre-mRNA-splicing factor ATP-dependent RNA helicase DHX15 OS=Mus musculus OX=10090 GN=Dhx15 PE=1 SV=2	8.7762e+07	8.66153e+07	8.41951e+07	9.28928e+07	8.91559e+07	9.07706e+07	9.60629e+07	6.09044e+07	5.92623e+07	9.04859e+07	1.04687e+08	1.02862e+08	5.59479e+06	3.08745e+07	1.36964e+07	6.98056e+06	3.49586e+07
Dhx29	Q6PGC1	ATP-dependent RNA helicase DHX29 OS=Mus musculus OX=10090 GN=Dhx29 PE=1 SV=1	2.85782e+07	2.87582e+07	2.76161e+07	2.98482e+07	3.27419e+07	2.90723e+07	2.64422e+07	2.40809e+07	2.57738e+07	2.76394e+07	2.82409e+07	3.39206e+07	327130	635464	514037	3385.04	559983
Dhx30	Q99PU8	ATP-dependent RNA helicase DHX30 OS=Mus musculus OX=10090 GN=Dhx30 PE=1 SV=1	3.92947e+07	3.64734e+07	3.947e+07	3.89489e+07	3.69789e+07	3.694e+07	3.81125e+07	3.68788e+07	3.78771e+07	4.63416e+07	3.84863e+07	3.89859e+07	3385.04	3385.04	3385.04	3385.04	3385.04
[truncated: 4,916 more rows]
