# Supplementary material for: Anthocyanin improves kidney function in diabetic kidney disease by regulating amino acid metabolism
Source: J Transl Med. 2022 Nov 5;20:510. doi: 10.1186/s12967-022-03717-9 (PMC9636632; doi:10.1186/s12967-022-03717-9)
Supplement: Supplementary file 4 — Additional file 4: Table S3. (A) The identified kidney metabolites under negative model in CT, DKD, and ANT groups. (B) The identified kidney metabolites under positive model in CT, DKD, and ANT groups. [file 12967_2022_3717_MOESM4_ESM.xlsx]

## Sheet: NEG
Table S3A The identified kidney metabolites under negative model in CT, DKD, and ANT groups
id	MS2 name	MS2 score	Retension time	Mass to charge ratio	Super Class	type	CT_1	CT_2	CT_3	CT_4	CT_5	CT_6	DKD_1	DKD_2	DKD_3	DKD_4	DKD_5	DKD_6	ANT_1	ANT_2	ANT_3	ANT_4	ANT_5	QC_1	QC_2	QC_3
2	Citraconic acid	1	430.438	129.018	Lipids and lipid-like molecules	forward	0.000175222	0.000229661	0.00011768	0.000184272	0.000167758	0.000217807	0.000146482	9.41491e-05	0.000114465	0.000128192	0.000137879	0.000128335	3.48765e-05	4.66943e-05	4.23118e-05	4.08271e-05	3.98976e-05	0.00015163	0.000140795	0.000139263
3	Glyceraldehyde	1	415.044	89.0234	Organic oxygen compounds	forward	0.000637204	0.000902557	0.00143057	0.000812035	0.00104464	0.00121099	0.00123317	0.0013633	0.000812342	0.000139605	0.000896194	0.00104204	0.00102395	0.000942932	0.00117302	0.00111534	0.000953844	0.00120593	0.00114477	0.0011364
5	Palmitoleic acid	0.99999	39.867	253.218	Lipids and lipid-like molecules	forward	0.00207503	0.00198842	0.00189812	0.00160752	0.00276931	0.00127287	0.00551007	0.00174969	0.000691078	0.00359886	0.00238931	0.00325278	0.00500326	0.00714797	0.00602675	0.00192281	0.00401229	0.00276096	0.00351501	0.00304092
6	Linoelaidic acid	0.999969	38.7108	279.233	Lipids and lipid-like molecules	forward	0.034129	0.0217015	0.0315995	0.0124086	0.0180463	0.0244843	0.0300609	0.0119658	0.0126747	0.040453	0.021685	0.0173222	0.0162247	0.0340973	0.0219401	0.00922317	0.0126671	0.0263789	0.0292224	0.0298437
7	Dodecanoic acid	0.999956	47.2953	199.17	Lipids and lipid-like molecules	forward	0.000586913	0.000605171	0.00070391	0.000451829	0.000763932	0.000340242	0.000383505	0.00045138	0.000182513	0.000460649	0.000472364	0.000342185	0.000158731	0.000382065	0.000250976	9.66696e-05	0.000134888	0.000467354	0.000489885	0.000461362
8	Pelargonic acid	0.999928	50.0254	157.122	Lipids and lipid-like molecules	forward	0.0021073	0.00193748	0.00235104	0.00211574	0.00350246	0.00189613	0.00203958	0.00222692	0.00274654	0.00202002	0.00186871	0.00222622	0.00226315	0.00250371	0.00279492	0.00279853	0.00158262	0.00239654	0.00235764	0.00222737
9	p-Cresol	0.99992	50.4906	107.044	Benzenoids	forward	5.9055e-05	1.67279e-05	2.73161e-05	3.37233e-05	2.12393e-05	1.70453e-05	3.70545e-05	4.21171e-05	1.24548e-05	7.00651e-06	5.39357e-05	5.18e-05	3.59662e-05	2.00208e-05	2.64836e-05	2.20465e-05	2.49108e-05	2.2501e-05	2.09558e-05	1.29489e-05
10	Capric acid	0.999886	47.7206	171.139	Lipids and lipid-like molecules	forward	0.000173198	0.000169314	0.000218782	0.000126411	0.000198899	0.000139005	3.7785e-05	0.000144547	0.000149549	0.000125962	0.00011068	0.000121658	0.000114132	4.57075e-05	0.000141142	8.93479e-05	6.5548e-05	0.000155676	0.00016213	0.000144987
11	Eicosadienoic acid	0.99982	38.4307	307.265	Lipids and lipid-like molecules	forward	0.000576006	0.000602394	0.000618564	0.000184299	0.000218092	0.000454638	0.00114213	0.000569333	0.000708542	0.000708465	0.000741825	0.00100408	0.000531141	0.000963691	0.000667672	0.000376231	0.000403709	0.000586353	0.000670661	0.00065057
12	2-Furoic acid	0.999812	64.5074	111.008	Organoheterocyclic compounds	forward	9.0897e-05	0.000115023	0.000109629	8.28599e-05	9.18255e-05	0.000109299	0.000181924	0.000119434	2.24602e-05	0.000111626	0.00017246	0.00011293	2.81827e-05	1.69406e-05	4.89197e-05	6.05316e-06	2.80366e-05	0.000144586	0.0001577	0.000149076
13	Arachidonic acid	0.999803	38.4307	303.233	Lipids and lipid-like molecules	forward	0.00681031	0.00608972	0.00925798	0.00210453	0.00264559	0.00405508	0.0125646	0.0097596	0.00545429	0.00796741	0.00809837	0.0159737	0.0149597	0.0120095	0.0125262	0.0097127	0.00941368	0.00772063	0.00816118	0.00839262
14	L-Norleucine	0.9998	293.513	130.086	Organic acids and derivatives	forward	0.00237735	0.00240769	0.00365998	0.00201671	0.00184134	0.00139349	0.00477614	0.00598635	0.00258189	0.0021702	0.00370976	0.0093913	0.00620707	0.0128776	0.0109032	0.0059808	0.00531113	0.0031333	0.00315095	0.00333815
15	Maleic acid	0.999762	409.56	115.003	Organic acids and derivatives	forward	0.000371388	0.00046873	0.000730329	0.00040799	0.000391244	0.000720757	0.000758778	0.000768797	0.00134628	0.000794626	0.00080489	0.000485373	0.000127096	0.000258644	0.000220796	0.000247286	0.000185473	0.000761829	0.000720928	0.00070613
16	O-Phosphoethanolamine	0.999735	514.255	140.011	Organic acids and derivatives	forward	0.00104884	0.00122752	0.00140497	0.000969861	0.00123446	0.000997756	0.0016836	0.00112375	0.00107227	0.00133659	0.00145102	0.00133221	0.00117483	0.00126304	0.00144452	0.000964616	0.000958159	0.00127079	0.00122567	0.00126588
17	Linoleic acid	0.999729	320.425	279.233	Lipids and lipid-like molecules	forward	0.000112058	0.000132294	8.63932e-05	7.6525e-05	0.000120774	9.09016e-05	0.00010956	0.000113177	0.000104459	0.000258209	0.000133468	0.00025337	0.000142508	0.000166771	0.000158686	0.00014417	0.000120608	0.000139292	0.000106422	7.52037e-05
18	Adrenic acid	0.999406	37.3564	331.265	Lipids and lipid-like molecules	forward	0.000185672	0.000148225	0.000180596	5.83566e-05	7.54425e-05	0.000117837	0.00129301	0.000316941	0.00013549	6.33782e-05	0.00023118	0.000757679	0.000369858	0.000601129	0.000366413	0.000246907	0.000310581	0.000272618	0.000311565	0.000303552
19	Ethyl dodecanoate	0.999373	40.1041	227.201	Lipids and lipid-like molecules	forward	0.00158839	0.000859583	0.00171422	0.00117089	0.00351403	0.000566886	0.000923995	0.000644964	0.000609621	0.000866377	0.00082163	0.000796702	0.000720405	0.00133457	0.000982626	0.000538061	0.000877754	0.000815926	0.000802924	0.000875441
20	5Z-Dodecenoic acid	0.999259	47.9759	197.155	Lipids and lipid-like molecules	forward	0.000163469	0.000178234	0.00020752	9.93332e-05	0.000205487	0.000111127	0.000104084	8.12455e-05	4.77302e-05	0.00013197	8.49445e-05	7.087e-05	4.23206e-05	0.000109181	7.09246e-05	2.1278e-05	3.88997e-05	0.00014431	0.00013851	0.000138641
22	D-Malic acid	0.997887	409.978	133.014	Lipids and lipid-like molecules	forward	1.21564e-05	8.89462e-06	1.33173e-05	1.21296e-05	1.25568e-05	9.27088e-06	1.57494e-05	1.06473e-05	5.37181e-05	9.55287e-06	1.11009e-05	1.44714e-05	0.00177894	0.00339735	0.0029388	0.00325295	0.0024892	1.18538e-05	1.07187e-05	8.09035e-06
23	Indoleacetaldehyde	0.997692	33.1589	158.061	Organoheterocyclic compounds	forward	0.000359664	0.000255539	0.000443428	0.000335406	0.000201184	0.000242651	0.000643938	0.000720162	0.000363477	0.000249545	0.000397817	0.00078038	0.000574888	0.000425762	0.000453504	0.000431794	0.000456481	0.000299437	0.000355035	0.000338973
24	2,3-Dihydroxybutanedioic acid	0.997533	28.7308	149.009	Organic oxygen compounds	forward	1.47973e-05	1.16861e-05	3.17358e-05	1.41638e-05	1.25442e-05	4.29757e-05	4.59496e-05	9.85306e-05	6.12587e-05	5.0771e-05	5.33022e-05	4.51876e-05	3.20177e-05	3.37153e-05	5.21189e-05	0.00010642	3.03177e-05	0.000582662	0.000666958	0.000717971
25	Leucinic acid	0.997472	121.587	131.07	Lipids and lipid-like molecules	forward	9.26853e-05	0.000108348	0.000116662	0.000115916	5.01049e-05	1.44982e-05	0.000346963	2.57211e-08	2.69879e-08	5.94693e-05	3.44503e-05	2.05329e-05	6.07836e-05	0.00066593	0.000247615	8.12271e-05	0.000436345	7.3658e-05	8.76168e-05	2.23477e-08
26	Fumaric acid	0.997452	443.227	115.003	Organic acids and derivatives	forward	0.000394898	0.000528336	0.000675774	0.000386784	0.000414602	0.000578543	0.000630087	0.00071482	0.000789495	0.000619209	0.000818562	0.00074743	1.42785e-08	1.10408e-08	1.93417e-05	4.94249e-05	4.98162e-05	0.000692328	0.000678215	0.000663751
27	Stearic acid	0.996957	38.2527	283.264	Lipids and lipid-like molecules	forward	0.00613371	0.00486258	0.00811364	0.00290517	0.00634773	0.00494599	0.00859729	0.00675198	0.00654928	0.00525943	0.00581385	0.00774186	0.00663914	0.00275172	0.00473281	0.00447447	0.003111	0.00507438	0.00513259	0.00515618
28	2-Hydroxystearic acid	0.996734	59.473	299.26	Lipids and lipid-like molecules	forward	0.000213213	7.58942e-05	0.000227374	0.00015256	0.000191016	5.28081e-05	1.91596e-05	2.27829e-05	1.72842e-05	8.41848e-06	1.23636e-05	2.56557e-05	2.06911e-05	1.33845e-05	1.73867e-05	1.70874e-05	3.08906e-05	5.03045e-05	5.71399e-05	5.4215e-05
29	L-Lysine	0.996447	552.161	145.097	Organic acids and derivatives	forward	0.000130586	0.000116667	0.000176736	0.000108564	9.11232e-05	9.32579e-05	0.000226262	0.000241265	8.26449e-05	8.77105e-05	0.000138211	0.000435551	6.96187e-06	5.50361e-06	6.77966e-06	6.38014e-06	5.96661e-06	0.000142075	0.000132107	0.000133597
30	L-Glutamic acid	0.995701	408.498	146.045	Organic acids and derivatives	forward	2.85941e-06	5.25676e-06	3.03761e-06	3.16715e-06	4.9207e-06	4.26002e-06	1.94555e-06	5.07164e-06	3.05668e-06	4.7745e-06	1.80678e-06	3.24104e-06	0.0122746	0.00676316	0.00995444	0.0158046	0.00843492	2.9532e-06	4.89486e-06	4.60568e-06
31	Bovinic acid	0.995165	194.838	279.233	Lipids and lipid-like molecules	forward	7.21773e-05	8.00446e-05	7.3016e-05	7.10646e-05	0.000116981	8.36129e-05	6.73067e-05	6.58214e-05	8.96658e-05	7.86721e-05	6.72634e-05	7.19487e-05	0.000126911	0.000145465	0.000119485	0.000252383	7.68391e-05	8.78761e-05	7.84449e-05	5.71078e-05
33	Taurocholic acid	0.995023	211.363	514.284	Lipids and lipid-like molecules	forward	3.04199e-06	7.27565e-06	1.16492e-05	1.45493e-06	1.44118e-05	1.02568e-05	4.74349e-05	4.26304e-05	0.00110173	1.83045e-05	4.47273e-05	2.35063e-05	0.000121993	3.76137e-05	9.43142e-05	0.000172232	9.63689e-05	5.55464e-05	7.10444e-05	7.099e-05
34	3-Sulfinoalanine	0.994774	418.161	152.002	Organic acids and derivatives	forward	0.000139307	0.000145928	0.000142013	0.000128735	0.000162302	0.00013136	8.64285e-05	9.02856e-05	0.000113491	0.000101554	9.86356e-05	0.000117162	1.42785e-08	1.10408e-08	1.42051e-08	1.41363e-08	1.14915e-08	0.000130727	0.000134482	0.000132903
35	Hydrogen phosphate	0.994369	171.834	96.9688	Homogeneous non-metal compounds	forward	9.59866e-05	0.000115417	0.000113208	9.66011e-05	9.8342e-05	9.12747e-05	0.000111974	0.000124079	0.000124132	7.59565e-05	8.55411e-05	9.77163e-05	3.72705e-05	2.45061e-05	2.77152e-05	3.31435e-05	2.28302e-05	5.89471e-05	7.44983e-05	8.66517e-05
36	Uric acid	0.994206	339.579	167.02	Organoheterocyclic compounds	forward	5.25401e-05	5.37819e-05	2.6903e-05	4.40902e-05	5.72214e-05	4.28976e-05	5.57562e-05	2.45617e-05	5.42446e-05	4.52416e-05	4.53816e-05	5.26015e-05	5.02308e-05	0.000171305	0.000201298	0.000109866	9.5923e-05	3.78887e-05	3.97504e-05	4.28793e-05
37	2-Oxovaleric acid	0.994172	200.957	115.039	Organic acids and derivatives	forward	0.000198171	0.000103656	0.000175711	0.000144443	0.000155839	0.000182031	0.00015371	0.000159182	9.48482e-05	0.000170824	0.000118485	0.000199198	0.000140165	0.000120464	0.000151592	0.000110207	9.9664e-05	0.000116159	0.000126331	0.000135753
40	Benzoic acid	0.99283	37.4811	121.029	Benzenoids	forward	9.88059e-05	6.03484e-05	5.00607e-05	0.000127666	8.43794e-05	6.23008e-05	6.4119e-05	7.19665e-05	8.53817e-05	1.02154e-05	5.53712e-05	7.39219e-05	8.36996e-05	8.18391e-05	7.04173e-05	8.13006e-05	0.000109456	6.63898e-05	6.92452e-05	6.54405e-05
41	Phosphoenolpyruvic acid	0.99275	438.368	166.975	Organic acids and derivatives	forward	7.63344e-06	7.24618e-06	1.23915e-05	8.90235e-06	1.28895e-05	5.6002e-06	5.79099e-06	1.01542e-05	7.32525e-06	1.05156e-05	6.17037e-06	8.01956e-06	1.00885e-05	8.18536e-06	8.72676e-06	1.09945e-05	7.30964e-06	8.55037e-06	5.86623e-06	7.3013e-06
42	Xanthine	0.992182	221.967	151.025	Organoheterocyclic compounds	forward	0.00521412	0.00478099	0.00954151	0.00413126	0.00434525	0.00406792	0.0115104	0.00889727	0.00588874	0.00450813	0.00846107	0.0148289	0.00619692	0.0115337	0.0094218	0.00656136	0.00442011	0.00753206	0.00721393	0.00723786
43	Indoxyl sulfate	0.992038	26.8364	212.002	Organic acids and derivatives	forward	0.0151875	0.0207472	0.00937686	0.0280607	0.0305112	0.0118708	0.0111642	0.0140045	0.0100654	0.0143361	0.0142807	0.00431185	0.0115108	0.0205488	0.0101342	0.00897009	0.0186572	0.0146776	0.016598	0.0166668
44	Pentadecanoic acid	0.991884	37.9267	241.217	Lipids and lipid-like molecules	forward	0.000164878	0.000151635	0.000145544	0.000191159	0.000422221	0.000122036	0.000120146	9.88865e-05	0.000139463	0.000146331	0.000150136	0.00012201	0.0001038	0.000175178	0.000115823	8.06206e-05	8.97725e-05	0.000111173	0.000118221	0.000139022
45	Cortisone	0.991005	80.6028	359.187	Lipids and lipid-like molecules	forward	3.49749e-07	2.26167e-07	1.01624e-06	2.28485e-08	2.56991e-08	1.89992e-07	2.00025e-06	4.40264e-05	4.34046e-05	6.69861e-06	1.65118e-05	2.0592e-05	9.59458e-05	0.000144649	6.97551e-05	6.4633e-05	6.51753e-05	1.57737e-05	1.17608e-05	1.90355e-05
46	D-Erythrose 4-phosphate	0.990741	382.01	199.001	Organic oxygen compounds	forward	4.67372e-06	1.95921e-06	4.18358e-06	7.59267e-06	5.68585e-06	3.66593e-06	6.80413e-06	7.94461e-06	6.85019e-06	6.87872e-06	5.98041e-06	4.45862e-06	1.35607e-05	1.02156e-05	1.72104e-05	1.54298e-05	1.01491e-05	5.8888e-06	5.64016e-06	3.81328e-06
47	Creatine	0.990225	383.502	130.061	Organic acids and derivatives	forward	0.000307128	0.00034467	0.00035368	0.000259199	0.000445762	0.0003466	0.000349593	0.00045638	0.000467103	0.000379352	0.000456685	0.000493204	0.000213689	0.000299681	0.000477957	0.000391543	0.000700407	0.000429166	0.000415651	0.000408709
48	N-Acetylneuraminic acid	0.989978	406.875	308.099	Organic oxygen compounds	forward	5.9971e-06	6.44238e-06	6.63915e-06	7.29725e-06	7.27019e-06	5.53583e-06	1.36179e-05	9.03147e-06	1.00151e-05	8.50851e-06	8.00813e-06	8.91743e-06	1.42785e-08	1.10408e-08	1.42051e-08	1.41363e-08	1.14915e-08	9.31423e-06	7.6475e-06	8.30877e-06
49	8-Isoprostaglandin F2a	0.98916	180.829	353.233	Lipids and lipid-like molecules	forward	8.49302e-06	2.74367e-06	8.1367e-07	8.99163e-06	2.56991e-08	2.36833e-08	3.22441e-05	7.64557e-06	2.69879e-08	2.18766e-08	2.34781e-08	1.24595e-05	1.57565e-05	8.5738e-06	6.06601e-07	1.41363e-08	1.14915e-08	4.68383e-06	4.07129e-06	2.23477e-08
50	Ricinoleic acid	0.988996	48.2813	297.244	Lipids and lipid-like molecules	forward	4.95133e-05	2.9827e-05	0.000108135	4.13892e-05	3.64739e-05	1.97599e-05	4.12987e-05	0.000139566	2.74426e-05	2.21818e-05	3.77948e-05	4.56531e-05	0.000217513	8.10728e-05	0.000187719	0.000129201	6.9643e-05	3.73408e-05	3.5169e-05	3.60526e-05
51	L-Proline	0.987876	335.3	114.055	Organic acids and derivatives	forward	0.00130048	0.00102874	0.00175924	0.0011856	0.000853912	0.000492897	0.00216059	0.00273543	0.000890569	0.000712314	0.00118139	0.00470568	0.00200241	0.00267317	0.00165342	0.00197057	0.00123982	0.00139503	0.00129872	0.00133188
52	(R)-mandelic Acid	0.987843	37.8571	151.04	Benzenoids	forward	3.01182e-05	4.14366e-05	1.50277e-05	3.45416e-05	2.45845e-05	2.77673e-05	2.67931e-05	4.2963e-05	4.44444e-05	4.49931e-05	2.72717e-05	1.02364e-05	7.24056e-05	4.53828e-05	5.28331e-05	6.7613e-05	0.000154213	4.76391e-05	5.47637e-05	6.25949e-05
54	Kynurenic acid	0.987712	194.725	188.035	Organoheterocyclic compounds	forward	0.000145847	0.000110873	1.73892e-05	0.000303808	0.00020681	5.41691e-05	3.06582e-05	5.33272e-05	9.17673e-05	9.58499e-05	4.26805e-05	6.31964e-05	7.05351e-05	0.000188754	6.55465e-05	3.96064e-05	0.000211811	0.000111195	0.000112504	0.000110511
55	Thymidine	0.987657	87.4587	241.083	Nucleosides, nucleotides, and analogues	forward	0.000213251	0.000216921	0.000214846	0.000191033	0.000154125	0.000236677	0.000161123	9.70843e-05	7.08371e-05	8.49593e-05	9.41324e-05	0.000197953	7.68177e-05	0.000507844	0.000134995	0.000135527	0.000152086	0.000158027	0.000155319	0.000160573
56	4-Dodecylbenzenesulfonic Acid	0.987445	25.9251	325.184	Benzenoids	forward	0.000760181	0.00131166	0.00199653	0.00163512	0.0015504	0.00201349	0.0024074	0.00220155	0.00175159	0.00126974	0.00106374	0.00186648	0.000684941	0.000615831	0.00073442	0.000766917	0.000730661	0.00197817	0.00222463	0.00236426
58	Creatinine	0.986905	384.51	112.051	Organic acids and derivatives	forward	8.08717e-05	7.69201e-05	0.000113682	9.60582e-05	9.66096e-05	7.86119e-05	0.00011644	8.98316e-05	0.000129776	0.000103999	9.02153e-05	9.80267e-05	0.000115554	0.000120439	0.00018646	0.00017344	0.000287469	0.000124436	9.01988e-05	8.43347e-05
59	Xanthosine	0.985733	333.035	283.069	Nucleosides, nucleotides, and analogues	forward	2.6966e-05	1.83343e-05	9.59626e-05	2.38165e-05	4.43607e-05	3.23611e-05	6.64098e-05	0.000142166	6.74402e-05	4.31882e-05	9.57068e-05	0.000157313	3.47544e-05	0.000110716	7.6269e-05	4.40642e-05	4.90825e-05	6.8502e-05	6.72938e-05	6.58688e-05
60	(10E,12Z)-9-HODE	0.985491	51.0296	295.228	Lipids and lipid-like molecules	forward	0.000145264	9.02784e-05	0.000120368	0.000154751	0.000106684	2.54123e-05	0.000267513	9.07945e-05	0.000103518	2.41428e-05	4.13527e-05	6.79326e-05	5.38408e-05	0.000114276	0.000101377	9.39922e-05	1.88885e-05	6.52168e-05	6.44479e-05	5.81152e-05
61	L-Asparagine	0.985126	418.229	131.045	Organic acids and derivatives	forward	0.000556408	0.000458172	0.000914319	0.000458538	0.000407559	0.000243236	0.0013108	0.00145499	0.0003791	0.000411284	0.000832904	0.00305239	0.000283103	0.000403579	0.000265546	0.000255036	0.000157733	0.000782285	0.000773921	0.00076772
65	L-Malic acid	0.983924	530.871	133.013	Organic acids and derivatives	forward	9.67555e-05	0.000103534	0.000136745	9.87147e-05	9.41913e-05	0.00011381	0.000161794	0.000147015	0.000240393	0.000177293	0.000170004	0.000146018	0.000159537	0.000236219	0.000232104	0.000140572	0.000262021	0.000159163	0.000134171	0.000127371
66	4-Hydroxyproline	0.982587	378.914	130.05	Organic acids and derivatives	forward	0.000123976	0.000105467	8.93819e-05	0.000109721	8.79079e-05	0.000129312	8.21548e-05	7.62134e-05	3.93856e-05	4.01451e-05	0.000379815	0.000116135	7.87966e-05	0.000110662	0.00013117	7.41194e-05	0.000191191	6.67904e-05	6.27281e-05	0.000103468
68	Delta-12-Prostaglandin J2	0.979259	93.6096	333.207	Lipids and lipid-like molecules	forward	8.34489e-06	3.66742e-06	4.15503e-06	3.14027e-05	9.37888e-07	7.00454e-07	4.72853e-05	2.9542e-06	6.37938e-06	8.24504e-07	6.80409e-06	9.2504e-06	8.67518e-05	4.17576e-05	1.6221e-05	1.56208e-05	2.76163e-05	1.11517e-05	9.5659e-06	1.60905e-05
69	Deoxyadenosine	0.978167	355.02	250.06	Nucleosides, nucleotides, and analogues	forward	2.10285e-05	1.3821e-05	2.09047e-05	1.6609e-05	1.91354e-05	1.18648e-05	6.6002e-06	9.99083e-06	2.40795e-06	1.42239e-05	9.53387e-06	6.91391e-06	1.6558e-06	1.3622e-06	1.75818e-06	1.59858e-06	1.61631e-06	1.28164e-05	1.27285e-05	1.09537e-05
70	Cortisol	0.977412	180.531	361.202	Lipids and lipid-like molecules	forward	6.07556e-07	4.77492e-06	7.70053e-06	2.28485e-08	1.48734e-05	1.30635e-06	5.70409e-05	0.000117816	3.30284e-05	3.94153e-05	3.08017e-05	0.000104254	0.000124846	0.000650054	0.000303852	7.08407e-05	0.000105307	3.32845e-05	3.24805e-05	3.32115e-05
71	Prostaglandin E2	0.975553	105.292	351.218	Lipids and lipid-like molecules	forward	4.35147e-05	2.12606e-05	1.96964e-05	0.000166732	8.46268e-06	6.66024e-06	0.000230602	1.19846e-05	6.956e-06	4.45624e-07	1.69958e-05	4.3882e-05	0.000107281	5.61349e-05	2.14474e-05	2.91625e-05	2.88444e-05	4.17075e-05	4.34623e-05	3.96489e-05
72	Acetylglycine	0.97533	297.677	116.034	Organic acids and derivatives	forward	0.000162804	0.000173496	0.000346151	0.00011278	0.000141281	0.000180769	8.36517e-05	8.85215e-05	0.000164964	0.000113452	0.000139397	0.000198447	0.00019575	0.000204436	0.000106168	0.000181728	0.000112837	0.000108817	0.000121035	0.00011775
73	Isopalmitic acid	0.974163	184.958	255.233	Lipids and lipid-like molecules	forward	0.000215677	0.00025495	0.000531365	0.000292594	0.000336045	0.000282046	0.000265143	0.000276785	0.000264253	0.000300509	0.000306099	0.000306427	0.000654705	0.000363926	0.000408259	0.000356303	0.000311142	0.000286288	0.000263581	0.000306161
74	17-HDoHE	0.971478	48.8805	343.228	Lipids and lipid-like molecules	forward	3.65121e-05	1.10255e-05	5.01528e-05	6.19977e-06	2.35156e-06	4.21729e-06	2.03346e-05	2.85921e-05	7.78176e-06	2.34818e-06	6.11502e-06	1.35142e-05	6.93166e-06	1.24629e-05	5.38511e-06	1.435e-06	2.04108e-06	1.40701e-05	1.50305e-05	1.42196e-05
76	Succinic acid	0.970391	502.486	117.018	Organic acids and derivatives	forward	0.000229893	0.000179485	0.000144865	0.000230547	0.000209841	0.000159356	0.000161459	0.000141811	0.00014795	0.000137426	0.000170274	0.000163061	1.42785e-08	1.10408e-08	1.42051e-08	1.41363e-08	1.14915e-08	0.000126357	0.000139775	0.000173153
77	Terephthalic acid	0.970364	389.181	165.019	Benzenoids	forward	0.000269977	0.000272964	0.0002789	0.000236899	0.000299329	0.000270692	0.000240653	0.000288241	0.000290909	0.000260994	0.000262966	0.000232737	2.78332e-05	4.16602e-05	2.76634e-05	2.23389e-05	2.94816e-05	0.000267444	0.000234541	0.000238847
78	Taurochenodesoxycholic acid	0.969669	135.473	498.29	Lipids and lipid-like molecules	forward	2.44314e-08	2.44634e-08	2.43444e-08	2.28485e-08	2.56991e-08	2.36833e-08	7.51591e-06	3.52521e-07	0.000148461	5.80196e-07	2.50463e-06	2.28997e-08	6.26027e-06	1.7859e-07	6.74768e-06	2.31915e-05	1.28048e-05	2.54377e-05	3.13687e-05	2.70125e-05
79	Orotic acid	0.969048	235.153	155.009	Organoheterocyclic compounds	forward	8.28127e-05	4.39095e-05	3.22116e-05	0.000125592	6.35692e-05	6.08328e-05	4.41987e-05	6.95562e-05	5.97823e-05	2.5794e-05	2.44491e-05	2.87553e-05	1.5282e-05	8.60298e-06	1.75788e-05	1.57274e-05	1.26916e-05	4.24037e-05	5.34788e-05	4.61027e-05
80	5'-Methylthioadenosine	0.968595	86.972	296.083	Nucleosides, nucleotides, and analogues	forward	2.46419e-05	2.52185e-05	1.48537e-05	2.22768e-05	2.82417e-05	2.58289e-05	1.68616e-05	1.77269e-05	1.83805e-05	2.47144e-05	2.06131e-05	1.91891e-05	2.12643e-05	1.8411e-05	2.93622e-05	3.74171e-05	3.87569e-05	2.02306e-05	2.1728e-05	2.41903e-05
81	D-Glucose	0.968418	229.821	179.055	Organic oxygen compounds	forward	7.59894e-05	7.31968e-05	0.00011048	7.00278e-05	5.34523e-05	6.5791e-05	9.34508e-05	0.000137491	0.00012083	8.73126e-05	0.000129211	9.76498e-05	7.69725e-05	0.000113718	0.000111709	0.000107669	0.000107912	9.06897e-05	8.60324e-05	9.31577e-05
82	Methyl jasmonate	0.967673	30.4773	223.134	Lipids and lipid-like molecules	forward	3.36465e-05	3.41421e-05	3.31421e-05	3.11746e-05	3.43789e-05	3.00004e-05	2.77737e-05	3.55854e-05	2.98996e-05	3.14707e-05	2.79054e-05	2.93644e-05	1.28639e-05	1.11874e-05	1.24417e-05	1.30447e-05	1.0328e-05	8.77721e-06	1.05462e-05	1.34011e-05
83	L-Tyrosine	0.967508	328.243	180.066	Organic acids and derivatives	forward	0.000563981	0.000582922	0.000876701	0.000476365	0.000454009	0.000346036	0.00107059	0.00142416	0.00071175	0.000525848	0.000864095	0.00249993	0.000580736	0.00103007	0.000660258	0.000749894	0.000520483	0.000745835	0.000782043	0.000759285
84	Adenosine monophosphate	0.966452	476.332	346.056	Nucleosides, nucleotides, and analogues	forward	0.000237967	0.00045342	6.03682e-05	0.000270899	0.00056452	0.000744496	3.32213e-05	0.000110526	0.000556272	0.000414345	0.000294279	6.65007e-05	2.50165e-05	8.69868e-06	3.65572e-05	2.4523e-05	3.07138e-05	0.000303075	0.000285742	0.000300498
85	cis-Aconitic acid	0.965466	477.589	173.009	Organic acids and derivatives	forward	0.000193848	0.000455419	0.000224474	0.000178164	0.000122516	0.000436565	0.00020002	0.000103124	8.73154e-05	0.000173028	0.00027464	7.94497e-05	5.72136e-06	1.27292e-05	9.22979e-06	1.01502e-05	9.03407e-06	0.000218851	0.000207526	0.000212662
86	N-Methylhydantoin	0.9631	240.852	113.035	Organoheterocyclic compounds	forward	1.97814e-05	4.65946e-05	6.78199e-05	3.11754e-05	3.12094e-05	5.79774e-05	9.42687e-05	0.000130863	2.96028e-05	5.83236e-05	6.88778e-05	0.000120388	6.497e-05	3.56556e-05	2.43956e-05	4.86113e-05	4.65441e-05	5.13087e-05	5.11311e-05	4.98028e-05
87	Hypoxanthine	0.962385	256.909	135.03	Organoheterocyclic compounds	forward	0.000164737	0.000304349	0.000112619	0.000212472	0.00020415	0.000180083	8.98047e-05	0.000112704	0.000246443	0.000207557	0.00016991	0.000100174	0.000208003	0.0001397	0.000171929	0.000200815	0.000169285	0.000175317	0.000168026	0.000156848
88	Citramalic acid	0.961844	359.377	147.029	Lipids and lipid-like molecules	forward	2.58134e-05	3.17805e-05	2.93467e-05	2.11762e-05	2.85452e-05	1.95325e-05	5.87078e-05	4.62399e-05	3.66689e-05	3.32296e-05	3.57832e-05	3.53794e-05	0.00109627	0.000970567	0.00156747	0.0017169	0.00130344	3.70927e-05	3.5063e-05	3.39478e-05
90	Galactose 1-phosphate	0.960104	519.177	259.022	Organic oxygen compounds	forward	4.34188e-05	2.78131e-05	5.41654e-05	4.76499e-05	3.34821e-05	2.0296e-05	7.83119e-05	3.01762e-05	2.56761e-05	3.75863e-05	4.29405e-05	5.06433e-05	1.05968e-05	2.78697e-05	1.06446e-05	9.04963e-06	7.31166e-06	3.99985e-05	3.88708e-05	4.15172e-05
91	Allyl isothiocyanate	0.958256	69.7392	98.0061	Organosulfur compounds	forward	4.68543e-05	4.49391e-05	3.89346e-05	3.9021e-05	4.62768e-05	5.19825e-05	5.2342e-05	4.47224e-05	0.000163887	6.27551e-05	3.42335e-05	4.32302e-05	6.5201e-05	5.14394e-05	5.75723e-05	6.23879e-05	6.1413e-05	2.62635e-05	4.40803e-05	4.44799e-05
92	Hippuric acid	0.957264	203.598	178.051	Benzenoids	forward	0.000996841	0.00153298	0.000421921	0.00320497	0.00195088	0.00128038	0.000567393	0.000614783	0.00432553	3.75384e-05	0.000999549	0.000277068	0.00181199	0.000513922	0.000237035	0.00271582	0.000617982	0.00195363	0.00168628	0.00188613
93	Malonic acid	0.957204	364.79	103.003	Organic acids and derivatives	forward	3.85699e-05	4.77369e-05	5.34547e-05	5.68175e-05	4.25727e-05	4.98154e-05	3.80122e-05	3.92629e-05	4.66455e-05	0.000240332	0.000125173	3.44262e-05	0.000125034	0.00112361	0.000201307	0.000107253	0.000152041	8.28308e-05	8.64212e-05	8.14713e-05
94	Taurine	0.956882	345.016	124.006	Organic acids and derivatives	forward	0.0012233	0.00127841	0.00192521	0.000966836	0.00131758	0.00120843	0.00169441	0.00245859	0.00393317	0.00203507	0.00322492	0.00305756	0.00170586	0.00115156	0.00109669	0.000943215	0.00108071	0.00187744	0.00221055	0.00191051
95	Inosine	0.955694	227.055	267.073	Nucleosides, nucleotides, and analogues	forward	0.0176332	0.0167036	0.024747	0.011957	0.0181069	0.0114598	0.0114392	0.0208557	0.0129013	0.0150852	0.0216711	0.0165991	0.0231418	0.0159001	0.020801	0.0253639	0.0207445	0.017466	0.0166644	0.0159997
96	Phenylacetylglycine	0.955584	197.53	192.066	Organic acids and derivatives	forward	0.00128414	0.00181974	0.000349229	0.00254118	0.00369261	0.000455606	0.00173072	0.00207401	0.000695726	0.00438692	0.00282233	0.00120282	0.00140183	0.00293428	0.0016886	0.000951858	0.0053945	0.00226487	0.0023661	0.0023339
97	N-Alpha-acetyllysine	0.955039	384.079	187.109	Organic acids and derivatives	forward	5.70937e-05	6.77418e-05	5.71674e-05	4.37831e-05	4.45631e-05	7.88017e-05	2.33867e-05	2.9328e-05	3.81393e-05	7.9779e-06	1.32665e-05	3.03087e-05	1.26633e-05	2.43725e-05	6.42349e-06	1.48986e-05	4.15418e-06	3.01011e-05	3.1724e-05	3.08407e-05
98	L-Erythrulose	0.953371	188.411	119.034	Organic oxygen compounds	forward	0.000946645	0.00102996	0.00108617	0.000440627	0.0011685	0.000902503	0.00110104	0.000429943	0.000825216	0.000806453	0.00100917	0.000647494	0.00124783	0.000568504	0.000346223	0.000309132	0.000194048	0.000878822	0.000962993	0.000560284
99	Adenosine	0.95323	183.79	266.09	Nucleosides, nucleotides, and analogues	forward	2.09897e-05	9.34704e-05	5.20975e-06	1.22668e-05	9.86079e-05	0.000336394	5.28729e-07	1.0117e-05	6.21134e-05	0.000212233	5.34614e-05	7.53497e-07	0.000316833	8.19471e-05	0.000703069	0.00105282	0.000795564	5.63248e-05	5.01961e-05	5.80033e-05
100	Hydantoin-5-propionic acid	0.953016	225.605	171.041	Organoheterocyclic compounds	forward	6.76395e-06	1.4363e-05	1.85348e-05	2.28485e-08	3.44914e-06	2.36833e-08	4.32902e-05	7.51981e-05	1.55298e-05	7.67276e-06	2.11745e-05	5.1764e-05	1.76756e-05	3.01296e-05	2.61708e-05	9.92083e-06	4.77487e-06	1.98691e-05	1.82362e-05	2.00552e-05
101	D-Glutamine	0.9523	413.095	145.061	Organic acids and derivatives	forward	0.00193785	0.00192086	0.00267626	0.00188797	0.00134042	0.00155047	0.00551917	0.00323911	0.00151116	0.00164626	0.0022055	0.00482706	0.000505479	0.00035235	0.000344535	0.000382815	0.000258063	0.00248089	0.00220089	0.00226787
102	L-Gulonolactone	0.950072	71.4862	177.04	Organoheterocyclic compounds	forward	5.10415e-05	6.34895e-05	5.58442e-05	4.11354e-05	6.2044e-05	5.7635e-05	0.000114235	7.0322e-05	0.000101869	7.69458e-05	9.04688e-05	7.0912e-05	7.71495e-05	8.59006e-05	0.000124676	8.68557e-05	9.64022e-05	7.02712e-05	7.55154e-05	6.91104e-05
105	benzene-1,2,4-triol	0.942557	433.602	125.023	Benzenoids	forward	0.000162486	0.000149284	0.000163321	0.000205236	0.00012466	0.000102821	0.000221744	0.000168149	0.000134849	0.000151644	0.000148344	0.000164295	1.08406e-05	9.62184e-06	1.14126e-05	1.11568e-05	9.87498e-06	0.000167126	0.000154101	0.000143217
106	Pyrophosphate	0.942293	508.351	176.936	Homogeneous non-metal compounds	forward	0.000418174	0.000270173	0.000446524	0.000290999	0.000370412	0.000202865	0.000255198	0.000425555	0.000263565	0.000338493	0.000420487	0.000566737	3.13929e-05	3.32042e-05	4.68375e-05	3.97676e-05	3.50219e-05	0.000330964	0.00034426	0.000460557
107	L-Valine	0.941932	341.8	116.071	Organic acids and derivatives	forward	0.000135865	0.000115084	0.000169348	0.000103531	9.53848e-05	8.42976e-05	0.000281136	0.00035575	0.000150244	0.000120388	0.000190153	0.000547417	0.000592727	0.000827713	0.000622624	0.000634596	0.000532549	0.000196866	0.000194722	0.00020688
108	Guanosine	0.937576	282.243	282.085	Nucleosides, nucleotides, and analogues	forward	0.000603923	0.000440559	0.000465183	0.000404773	0.000673432	0.000316528	0.000172506	0.000725829	0.000540679	0.00080764	0.00071837	0.000273736	0.000613821	0.000168322	0.000378446	0.000727733	0.000696246	0.000610657	0.000580785	0.000607912
110	Uridine 5'-monophosphate	0.936648	485.627	323.029	Nucleosides, nucleotides, and analogues	forward	6.81205e-05	0.000189409	8.7664e-06	7.74815e-05	0.000144464	0.000245115	1.03273e-05	2.26828e-05	0.000110918	0.000103188	8.27949e-05	1.23417e-05	1.05315e-06	7.50992e-07	3.07663e-06	3.11309e-06	3.21988e-06	8.34329e-05	9.41258e-05	8.85615e-05
112	3-Hydroxyisovaleric acid	0.934997	205.053	117.055	Lipids and lipid-like molecules	forward	4.29234e-05	6.897e-05	4.9652e-05	9.05188e-06	3.44486e-05	8.40346e-05	8.48783e-06	9.94158e-05	6.4166e-05	3.87636e-05	0.000132587	2.08217e-05	2.79025e-05	0.000354413	0.000129934	0.000149516	0.000174578	7.91029e-05	7.62464e-05	8.33569e-05
113	D-Xylitol	0.934703	96.6912	151.06	Organic oxygen compounds	forward	0.000121415	0.000163906	0.000187916	9.52454e-05	0.000208027	0.000203624	0.000201775	0.000200069	0.000225255	0.000247095	0.000252821	0.000317825	0.000144183	0.000222709	0.000192714	0.000142061	0.000167552	0.000221231	0.000216135	0.000225391
114	Hypotaurine	0.93412	376.096	108.011	Organic acids and derivatives	forward	0.000133361	0.000118016	9.99009e-05	0.000185532	5.83435e-05	0.000112554	0.000133524	5.09132e-05	0.000161074	2.96536e-05	0.000103782	7.5532e-05	5.95877e-05	7.05857e-05	4.33005e-05	5.63876e-05	4.19993e-05	9.68877e-05	8.73095e-05	8.60254e-05
115	N-Acetyl-L-methionine	0.933121	210.397	190.054	Organic acids and derivatives	forward	0.000324179	0.000489414	0.000224346	0.000256453	0.000297052	0.000301671	0.000398378	0.000240872	0.000456534	0.00038996	4.91918e-05	0.000181114	0.000517671	0.000527937	0.000688369	0.000719971	0.000476886	0.000371719	0.000369435	0.000365833
116	Pantothenic acid	0.929273	282.199	218.103	Organooxygen compounds	forward	0.00146869	0.00108548	0.00156608	0.00115644	0.0015053	0.000798245	0.00176353	0.00230834	0.00118601	0.00103548	0.00156754	0.00239665	0.000734441	0.000987051	0.000699704	0.000631554	0.000524285	0.00129804	0.00122509	0.00124622
117	myo-Inositol	0.928214	402.233	179.055	Organic oxygen compounds	forward	0.000501529	0.000396641	0.000328065	0.000391985	0.000290353	0.000460929	0.000142031	0.000153507	0.000389498	7.18408e-05	4.77298e-05	7.01079e-05	0.0117329	0.00803891	0.0106841	0.0121034	0.00757886	0.000239884	0.000203968	0.000218714
119	3-Hydroxybutyric acid	0.926801	237.09	103.039	Organic acids and derivatives	forward	0.000275191	0.000428934	0.000543335	0.000451698	0.000391456	0.000465045	0.000733092	0.000257378	0.00112165	0.00404074	0.00182577	0.000178695	0.00121462	0.0173005	0.00181852	0.000722428	0.00419532	0.000850622	0.00081387	0.000934827
120	D-2,3-Dihydroxypropanoic acid	0.924897	318.421	105.018	Organic oxygen compounds	forward	0.000107072	4.66538e-05	0.000465091	7.93473e-05	6.72062e-05	5.13608e-05	0.000240507	0.000362425	0.000105153	5.01416e-05	6.20794e-05	0.000341676	0.000203775	0.000223315	8.83792e-05	8.01761e-05	6.71865e-05	0.000142849	0.000132599	0.000129914
121	Hydroxyphenyllactic acid	0.924384	199.077	181.05	Phenylpropanoids and polyketides	forward	7.71393e-05	2.87947e-05	1.84826e-05	0.00016584	4.73564e-05	1.84222e-05	1.78767e-05	2.55844e-05	8.3839e-05	6.23618e-05	1.7771e-05	2.8853e-05	3.0107e-05	6.99174e-05	3.7567e-05	5.8057e-05	0.00021536	5.01527e-05	5.25117e-05	4.72603e-05
125	D-Glycero-D-galacto-heptitol	0.922029	354.035	211.082	Organic oxygen compounds	forward	7.02162e-05	8.2676e-05	0.000183665	5.40486e-05	9.82878e-05	7.82454e-05	4.15682e-05	0.000143405	0.000237646	0.000102942	0.000148766	0.000201713	2.24281e-05	2.63161e-05	1.9e-05	1.85195e-05	1.093e-05	0.000137173	0.00013677	0.000118649
126	Allantoin	0.921715	196.369	157.036	Organoheterocyclic compounds	forward	0.00730419	0.00693108	0.00271016	0.0117983	0.0102409	0.00408461	0.00749145	0.00752727	0.0061187	0.00907372	0.00491691	0.00477543	0.00901838	0.0121539	0.00762549	0.00524113	0.0142639	0.00918883	0.00919718	0.00893632
128	L-Phenylalanine	0.920405	278.107	164.071	Organic acids and derivatives	forward	0.00161177	0.00166532	0.00234141	0.00142693	0.00122247	0.000927814	0.00383099	0.00444807	0.00151157	0.00153602	0.002549	0.00767232	0.00240853	0.00372125	0.00200055	0.00202483	0.00136145	0.00225799	0.00224007	0.00218922
129	D-Tagatose	0.920026	314.391	179.055	Organic oxygen compounds	forward	0.00010479	9.69083e-05	0.000165359	8.1131e-05	8.82282e-05	0.000117324	0.00013085	0.000338932	0.00121814	0.000387948	0.00041002	0.000172801	9.37821e-05	0.000400925	0.000169092	0.00025495	0.000396164	0.000273552	0.000257093	0.000241018
130	Sucrose	0.918133	403.32	341.109	Organic oxygen compounds	forward	4.31607e-06	5.11713e-06	2.73749e-06	5.58975e-06	1.27458e-05	4.35802e-06	2.37072e-06	5.7058e-06	4.30342e-06	4.24113e-06	2.03867e-06	5.15029e-06	1.42785e-08	9.75183e-07	1.42051e-08	1.41363e-08	6.41493e-07	8.63943e-06	8.04618e-06	7.34134e-06
133	L-Arginine	0.915789	545.881	173.104	Organic acids and derivatives	forward	0.000153837	0.000151536	0.000222288	0.000130994	0.000106589	9.11875e-05	0.000226308	0.000338028	0.000105844	0.000122219	0.000186228	0.000590992	4.0726e-06	2.70095e-06	4.13154e-06	4.0476e-06	3.19276e-06	0.000186536	0.000175289	0.000184067
134	S-Adenosylhomocysteine	0.914995	427.181	383.114	Nucleosides, nucleotides, and analogues	forward	3.47988e-05	3.43967e-05	4.25517e-05	2.84461e-05	5.6895e-05	3.77198e-05	1.70264e-05	2.45789e-05	3.16465e-05	1.8471e-05	1.94518e-05	1.56381e-05	5.15637e-06	1.59941e-06	4.24476e-06	3.38076e-06	2.62176e-06	2.95841e-05	2.60526e-05	2.60949e-05
135	3-Phosphoglyceric acid	0.912611	518.654	184.985	Organic oxygen compounds	forward	9.93496e-05	5.18647e-05	0.000243488	7.8016e-05	5.49542e-05	4.67985e-05	0.00019222	0.000106593	5.22653e-05	4.38192e-05	7.88371e-05	0.000123332	1.99937e-05	7.39688e-05	3.71551e-05	2.95936e-05	1.61514e-05	9.15434e-05	7.77815e-05	7.90233e-05
137	L-Methionine	0.909301	307.27	148.043	Organic acids and derivatives	forward	0.00076722	0.000577895	0.000784336	0.000618019	0.000450445	0.000379901	0.00120838	0.00142081	0.000453433	0.000414624	0.000742304	0.00234698	0.000506788	0.00140055	0.000814348	0.000858267	0.000316972	0.000799711	0.000725715	0.000707471
138	Inosinic acid	0.9092	491.986	347.04	Nucleosides, nucleotides, and analogues	forward	0.000180266	0.000565087	1.77779e-05	0.000414532	0.000222198	0.000537141	1.84741e-05	3.6647e-05	0.000189747	0.000222727	0.000133836	2.08949e-05	1.32017e-05	1.73955e-06	9.06345e-06	1.08489e-05	1.173e-05	0.000179482	0.000177939	0.000180515
139	Pregnenolone	0.908923	37.7669	315.233	Lipids and lipid-like molecules	forward	1.37515e-05	3.91648e-05	1.67889e-05	8.62227e-06	3.4675e-05	3.26772e-05	6.70703e-05	2.60584e-05	2.64164e-05	6.67564e-05	3.7119e-05	2.73696e-05	3.62737e-05	8.54475e-05	6.71989e-05	2.95329e-05	4.49753e-05	4.69329e-05	4.15316e-05	5.67894e-05
141	Pyrrolidonecarboxylic acid	0.90524	364.451	128.034	Organic acids and derivatives	forward	0.00010794	8.64581e-05	0.000123796	9.46723e-05	9.97811e-05	9.34001e-05	0.000115421	0.000336255	0.00010862	8.91916e-05	8.61719e-05	0.000174432	7.95783e-05	5.39547e-05	6.72644e-05	7.23206e-05	5.91823e-05	8.30343e-05	8.20261e-05	8.34021e-05
143	Tetradecanedioic acid	0.899761	236.408	257.176	Lipids and lipid-like molecules	forward	4.19949e-06	5.24748e-06	1.76332e-05	2.69935e-06	1.21018e-05	2.95692e-06	2.92168e-06	1.35012e-06	2.69879e-08	2.18766e-08	1.85396e-06	1.4448e-06	4.82693e-07	1.10408e-08	1.04265e-06	1.41363e-08	7.41232e-07	2.84276e-06	3.09039e-06	3.28541e-06
144	Pyroglutamic acid	0.89956	224.591	128.034	Organic acids and derivatives	forward	7.39466e-05	6.03116e-05	4.03619e-05	0.000101324	5.37429e-05	6.23181e-05	6.61874e-05	7.18397e-05	3.95115e-05	3.45482e-05	6.51962e-05	3.21132e-05	3.8977e-05	3.12057e-05	3.67619e-05	3.19963e-05	2.88939e-05	3.95472e-05	4.14631e-05	4.75268e-05
145	Orotidine	0.8964	328.767	287.053	Nucleosides, nucleotides, and analogues	forward	1.4389e-05	1.19643e-05	9.89239e-06	1.51809e-05	1.49841e-05	1.06379e-05	5.14299e-05	1.51942e-05	1.66919e-05	1.41994e-05	1.9685e-05	1.60877e-05	1.42785e-08	1.17451e-06	1.50879e-07	3.84239e-07	1.37059e-06	2.40002e-05	2.39201e-05	1.84311e-05
147	(10E,12Z)-(9S)-9-Hydroperoxyoctadeca-10,12-dienoic acid	0.89471	65.0391	311.223	Lipids and lipid-like molecules	forward	8.72952e-06	3.57525e-06	6.98788e-06	5.41936e-06	4.74568e-06	2.34199e-06	5.25377e-06	6.26564e-06	1.23213e-05	3.70399e-06	4.28382e-06	2.55638e-06	4.65497e-05	3.37908e-05	4.65264e-05	4.68322e-05	3.90398e-05	5.92977e-06	5.81344e-06	4.17949e-06
148	4-Hydroxyhippuric acid	0.893852	247.956	194.045	Benzenoids	forward	2.0472e-05	9.73526e-06	8.53466e-07	3.92954e-05	2.05126e-05	2.07857e-06	4.1956e-06	8.11849e-06	4.9105e-06	4.61145e-06	3.84856e-06	5.18205e-06	3.48158e-06	3.34173e-06	1.14153e-06	1.29145e-06	6.62822e-06	1.09913e-05	8.61173e-06	1.01137e-05
150	Threonic acid	0.892491	314.428	135.029	Organic oxygen compounds	forward	0.000341497	0.000296487	0.000254422	0.000324445	0.00027666	0.000274975	0.000429595	0.000554444	0.000355142	0.000396606	0.000450532	0.000487414	4.36091e-05	3.75392e-05	3.31998e-05	3.91144e-05	4.9608e-05	0.00051615	0.000509355	0.000516071
151	Adipic acid	0.890489	235.95	145.05	Lipids and lipid-like molecules	forward	2.75543e-05	3.10154e-05	3.81938e-05	1.92857e-05	3.98891e-05	2.32098e-05	1.06321e-05	2.40787e-05	2.086e-05	2.24359e-05	2.44279e-05	6.12502e-05	2.66777e-05	1.17263e-05	2.61245e-05	1.09306e-05	6.64128e-06	1.61705e-05	1.8327e-05	1.94231e-05
153	alpha-Tocopherol	0.89004	30.8588	429.373	Lipids and lipid-like molecules	forward	1.69876e-05	1.51433e-05	1.73723e-05	5.61223e-06	5.42023e-06	1.23425e-05	1.52965e-05	3.46968e-05	3.20393e-05	1.90768e-05	2.33753e-05	2.88856e-05	3.91215e-05	2.1156e-05	3.0356e-05	4.30453e-05	1.79259e-05	1.07894e-05	1.92504e-05	1.63943e-05
154	Ergothioneine	0.887718	357.69	228.081	Organic acids and derivatives	forward	6.3038e-06	6.1877e-06	6.49019e-06	7.32375e-06	5.07595e-06	2.59839e-06	3.68078e-06	1.3634e-05	1.39051e-05	1.64232e-05	1.38731e-05	1.42154e-05	2.99095e-05	1.58523e-05	2.28721e-05	4.24273e-05	1.61473e-05	1.50074e-05	1.1379e-05	8.97149e-06
155	Melezitose	0.887618	495.986	503.162	Organic oxygen compounds	forward	2.52581e-06	3.68006e-06	2.06216e-06	2.87208e-06	4.72495e-06	3.0928e-06	1.32117e-06	4.39539e-06	8.46216e-06	7.26143e-06	4.66147e-06	3.92098e-06	6.52803e-08	2.73385e-07	1.42051e-08	1.41363e-08	5.90662e-08	4.98288e-06	4.91824e-06	4.637e-06
156	N-Acetylglutamine	0.887202	334.099	187.072	Organic acids and derivatives	forward	8.407e-05	0.000110941	8.14037e-05	0.000145938	7.3806e-05	9.99794e-05	9.24018e-05	8.20312e-05	8.11261e-05	6.88825e-05	4.58682e-05	5.02019e-05	8.76872e-05	6.59247e-05	4.68556e-05	7.4276e-05	0.000119237	9.81513e-05	9.45013e-05	9.33845e-05
157	Glutaric acid	0.885019	359.801	131.034	Organic acids and derivatives	forward	7.23067e-05	7.3735e-05	8.04829e-05	9.27329e-05	5.64686e-05	8.27022e-05	7.72402e-05	0.000105261	0.00012628	0.000100892	9.49426e-05	0.000107025	8.52126e-05	6.94316e-05	0.000103581	0.000121091	0.00015603	8.98597e-05	8.33751e-05	6.02914e-05
159	Glycerophosphocholine	0.881753	430.399	292.073	Lipids and lipid-like molecules	forward	8.57599e-06	7.14379e-06	3.30977e-06	1.68365e-05	5.55496e-06	6.06571e-06	8.34957e-06	9.2812e-06	8.58309e-06	8.37893e-06	9.5865e-06	4.4693e-06	1.42785e-08	1.10408e-08	1.42051e-08	1.41363e-08	1.14915e-08	6.86527e-06	7.62786e-06	7.07325e-06
161	AICA-riboside	0.875741	208.018	257.089	Nucleosides, nucleotides, and analogues	forward	6.41606e-06	7.56611e-06	1.19425e-05	6.3989e-06	5.4435e-06	7.45239e-06	1.3941e-05	1.48893e-05	3.41995e-06	1.53178e-05	2.8214e-05	2.61903e-05	1.73573e-05	3.69863e-05	3.69992e-05	1.1845e-05	1.11341e-05	1.46243e-05	1.30977e-05	1.49616e-05
162	Deoxyinosine	0.873956	190.874	251.079	Nucleosides, nucleotides, and analogues	forward	1.87369e-05	2.09033e-05	3.12837e-05	1.75253e-05	1.63789e-05	1.88136e-05	5.49334e-05	2.47786e-05	1.3949e-05	1.31836e-05	2.16587e-05	7.5397e-05	1.92014e-05	0.000185751	3.35196e-05	2.26206e-05	1.92778e-05	3.59987e-05	3.31773e-05	3.20031e-05
163	Guanine	0.873772	242.662	150.042	Organoheterocyclic compounds	forward	0.000119787	6.37863e-05	8.16729e-05	8.65701e-05	0.000126594	3.52355e-05	6.7498e-06	0.00020954	0.000109723	0.000145147	0.000101947	2.97627e-05	0.000111991	1.9258e-05	2.60196e-05	8.53678e-05	0.00011253	9.61301e-05	9.19362e-05	8.81949e-05
164	Uridine 5'-diphosphate	0.873067	479.322	402.987	Nucleosides, nucleotides, and analogues	forward	8.74436e-06	3.01228e-06	1.11183e-05	4.8506e-06	1.36401e-05	4.07588e-06	1.11112e-07	4.62491e-07	5.68445e-06	1.14018e-05	9.0758e-06	5.97908e-06	2.71778e-07	6.92774e-08	3.55485e-06	1.30706e-06	9.8643e-07	5.60805e-06	6.71641e-06	6.6004e-06
166	Bilobalide A	0.870744	214.836	325.089	Lipids and lipid-like molecules	forward	1.47614e-05	2.11821e-05	2.42717e-05	1.73898e-05	1.70478e-05	1.41352e-05	4.64344e-05	3.67149e-05	2.34389e-05	2.72964e-05	1.86886e-05	1.45808e-05	9.48565e-06	1.54948e-05	1.14245e-05	1.03777e-05	1.29872e-05	1.75757e-05	1.35941e-05	2.25576e-05
167	L-Homocysteic acid	0.869011	210.216	182.012	Organic acids and derivatives	forward	5.51055e-05	5.09394e-05	1.47311e-05	0.000102864	3.66519e-05	4.83093e-05	9.74315e-06	1.55845e-05	2.06834e-05	4.00272e-05	2.79565e-05	2.18114e-05	0.000277696	0.000119753	0.000268758	0.000266226	0.000253254	3.73003e-05	3.57451e-05	3.86272e-05
170	2-Pyrocatechuic acid	0.864798	60.7172	153.019	Benzenoids	forward	3.07941e-05	2.44238e-05	1.04393e-05	5.2015e-05	2.78072e-05	1.64234e-05	3.46912e-06	9.07398e-06	6.64406e-06	1.18963e-05	2.98404e-06	3.93351e-06	1.49075e-05	2.83705e-05	1.80459e-05	4.04367e-06	7.61256e-06	1.42084e-05	1.50867e-05	1.49961e-05
171	7-Methylguanine	0.863743	196.601	164.057	Organoheterocyclic compounds	forward	4.77078e-05	3.15079e-05	1.29554e-05	9.14648e-05	3.41426e-05	1.59109e-05	4.48786e-05	3.98473e-05	9.01463e-06	3.62555e-05	2.62327e-05	1.59911e-05	3.58934e-05	6.23494e-05	2.45223e-05	1.41363e-08	3.68423e-05	3.54324e-05	3.84477e-05	3.79887e-05
172	Eicosapentaenoic acid	0.862616	38.4011	301.218	Lipids and lipid-like molecules	forward	0.00143288	0.00178029	0.00175526	0.000430209	0.000842287	0.00123297	0.00437807	0.00255263	0.0018986	0.00546253	0.00333579	0.00233889	0.00176156	0.00296798	0.00397381	0.00143091	0.00286126	0.00304357	0.00340776	0.00350523
173	Myristic acid	0.86242	195.988	227.201	Lipids and lipid-like molecules	forward	9.19663e-06	7.41973e-06	7.7373e-06	2.87496e-06	1.8348e-05	1.09487e-05	2.11981e-05	7.79212e-06	1.22169e-05	1.05105e-05	1.02148e-05	1.07616e-05	2.69803e-06	1.14488e-05	2.69918e-06	1.25019e-06	2.13042e-06	1.02126e-05	1.28296e-05	1.05574e-05
175	Gamma-Linolenic acid	0.852318	38.4011	277.218	Lipids and lipid-like molecules	forward	0.00102124	0.00103981	0.000911756	0.000811583	0.00127809	0.000666231	0.00137509	0.00067922	0.000805567	0.00205278	0.00136304	0.000725275	0.00113291	0.00559723	0.0020972	0.000540519	0.00120505	0.00119373	0.00121332	0.00136212
176	Oleic acid	0.851631	38.5707	281.249	Lipids and lipid-like molecules	forward	0.015728	0.0154475	0.0155673	0.0054544	0.00882188	0.0100944	0.026168	0.0168896	0.0103442	0.0230931	0.0184004	0.0272442	0.0196154	0.0208306	0.0192608	0.0104019	0.0124199	0.0153246	0.0169957	0.0172535
177	2-Furoylglycine	0.849992	213.475	168.03	Organic acids and derivatives	forward	1.81085e-05	1.90412e-05	4.45177e-06	3.50357e-05	4.07188e-05	6.92119e-06	4.87908e-06	3.89573e-05	1.52339e-05	7.13555e-06	6.00514e-07	6.16276e-06	4.99262e-05	3.95249e-06	1.18058e-05	1.03238e-05	5.28635e-05	1.69173e-05	2.11376e-05	2.27155e-05
180	D-Mannose	0.843018	294.594	179.055	Organic oxygen compounds	forward	9.24613e-05	6.5471e-05	0.000101174	8.37194e-05	7.17149e-05	5.35427e-05	0.000124959	0.000156294	0.000123036	0.000102505	0.000137023	0.000187921	0.000103986	0.000130758	8.95884e-05	0.000110677	0.000108047	9.95605e-05	0.000101222	0.000104418
181	Dimethylmalonic acid	0.839327	384.056	131.034	Organic acids and derivatives	forward	8.32682e-05	6.18398e-05	5.5382e-05	7.90765e-05	6.72734e-05	7.75842e-05	6.97961e-05	7.4166e-05	7.55145e-05	8.42822e-05	8.04868e-05	0.000269566	7.14344e-06	7.29215e-06	2.82581e-05	3.22959e-05	3.3543e-05	8.4837e-05	7.7276e-05	7.94352e-05
182	Carboxytolbutamide	0.839206	337.633	299.073	Benzenoids	forward	6.98066e-07	2.45034e-06	3.46449e-06	4.22414e-07	4.09242e-06	3.2063e-06	6.87459e-06	5.97767e-06	1.79328e-06	2.59974e-06	5.51327e-06	7.84472e-06	5.13507e-06	7.78381e-06	5.53033e-06	7.64814e-06	8.54999e-07	4.87277e-06	2.61015e-06	3.5305e-06
183	(Â±)-Tryptophan	0.839046	282.408	203.082	Organoheterocyclic compounds	forward	0.000187471	0.000162274	0.000276555	0.000199404	0.000151342	0.000100592	0.000347954	0.000474954	0.000186331	0.000153254	0.000259732	0.000813181	0.000190853	0.000352432	0.000214749	0.000229959	0.000181292	0.000251568	0.000235432	0.000235178
186	Caprylic acid	0.831317	49.7117	143.107	Lipids and lipid-like molecules	forward	0.000172284	0.000178619	0.000208599	0.000126747	0.000189592	0.000165043	0.000129524	0.000216238	0.000181746	0.000167062	0.000104073	0.000153616	0.000164211	0.000181309	0.000201281	0.000142392	8.69282e-05	0.00014959	0.000179653	0.000156993
187	3-Hydroxymethylglutaric acid	0.827861	403.301	161.045	Lipids and lipid-like molecules	forward	0.000172165	0.000226516	0.000165598	0.000174266	0.000203395	0.00037386	0.000147569	0.000146846	0.000247717	0.00017811	0.000206437	0.00010686	0.000156573	0.000193526	0.000245749	0.000793409	0.000220222	0.000213909	0.00017973	0.000155736
188	15-Deoxy-d-12,14-PGJ2	0.826846	105.443	315.197	Lipids and lipid-like molecules	forward	1.64443e-05	8.79141e-06	5.76424e-06	7.85729e-05	2.88435e-06	1.14475e-06	0.000150011	3.67648e-06	1.71163e-06	1.70885e-07	6.37974e-06	1.72487e-05	4.22472e-05	2.29569e-05	7.76566e-06	3.51036e-06	1.01893e-05	1.76426e-05	1.49144e-05	1.56569e-05
189	Ribitol	0.823409	243.237	151.06	Organic oxygen compounds	forward	0.000191893	0.000153681	0.000268638	0.000173819	0.00017336	0.000154973	0.000231684	0.000263363	0.000189195	0.000195603	0.000273087	0.000878245	0.000384371	0.000244932	0.000262069	0.000444023	0.000360481	0.000207122	0.000209438	0.000205831
191	FAD	0.814083	438.646	784.151	Nucleosides, nucleotides, and analogues	forward	3.04178e-05	4.24376e-05	3.83628e-05	2.29183e-05	3.79708e-05	5.21574e-05	6.60808e-06	1.67796e-05	2.55391e-05	2.75971e-05	2.83341e-05	2.51579e-05	1.42785e-08	1.10408e-08	1.42051e-08	1.41363e-08	1.14915e-08	3.07215e-05	2.78477e-05	3.25386e-05
192	L-Allothreonine	0.81215	387.466	118.05	Organic acids and derivatives	forward	0.00166983	0.00152023	0.00206898	0.00153496	0.0012821	0.00122618	0.00224076	0.00252921	0.0010046	0.00100716	0.00164645	0.00384676	0.000359375	0.00187024	0.000442606	0.000522926	0.000237757	0.00161351	0.00158616	0.00157381
193	Ketoleucine	0.807995	37.3706	129.055	Organic acids and derivatives	forward	8.94653e-05	5.59634e-05	7.58054e-05	5.59296e-05	6.99134e-05	0.000123849	0.000131226	0.000397675	0.000227491	0.000103405	0.000121453	0.000380353	0.000131895	0.000224043	0.000199188	0.000130543	0.000113431	0.000152624	0.000185048	0.000173039
194	9-Decenoic acid	0.801563	49.0271	169.123	Lipids and lipid-like molecules	forward	3.11782e-05	4.15481e-05	3.67795e-05	1.65633e-05	4.49438e-05	3.60763e-05	2.39758e-05	5.81206e-06	3.58784e-05	2.90675e-05	2.19813e-05	1.6394e-05	2.04001e-05	3.08084e-05	2.43256e-05	7.20189e-06	1.42583e-05	2.87711e-05	2.92551e-05	2.50459e-05
195	Pyruvic acid	0.798169	117.624	87.0077	Organic acids and derivatives	forward	0.0140513	0.0102135	0.023695	0.0130435	0.0113772	0.0152297	0.023216	0.0301304	0.0223076	0.0138061	0.0166455	0.018265	0.011701	0.0116573	0.0117973	0.0165514	0.0078403	0.0189118	0.019785	0.0182364
196	Cysteine-S-sulfate	0.79722	328.043	199.969	Organic acids and derivatives	forward	0.000157413	0.000160746	0.000149973	0.000143629	0.000195676	0.000153458	7.32847e-05	0.000129393	0.000177988	0.000147663	0.000123634	0.000102667	4.52524e-05	3.1362e-05	4.50897e-05	6.23815e-05	3.97879e-05	0.000114584	0.000132527	0.000135519
199	D-Xylose	0.791937	174.614	149.045	Organic oxygen compounds	forward	3.71485e-06	1.6764e-06	1.05026e-06	3.39942e-06	4.91973e-06	3.55623e-07	1.96823e-06	1.65759e-06	0.000118456	5.32193e-05	0.000115326	2.83868e-06	3.15361e-05	5.04403e-05	3.43991e-05	4.32571e-05	3.75381e-05	3.50286e-05	4.81528e-05	4.21487e-05
200	N-Acetyl-L-alanine	0.788583	262.125	130.05	Organic acids and derivatives	forward	0.000274667	0.000239146	0.00036546	0.000194022	0.000225338	0.000147536	0.000440307	0.000544069	0.00024255	0.000283508	0.000361837	0.000672087	0.000346905	0.00047485	0.000340572	0.000249621	0.000175853	0.000296156	0.000268395	0.000257263
201	2-Hydroxy-3-methylbutyric acid	0.780153	149.555	117.055	Lipids and lipid-like molecules	forward	0.000852466	0.000512801	0.000731836	0.000999873	0.000287814	0.000657614	0.00167558	0.000423548	0.000799164	0.0014375	0.000631697	0.000345481	1.42785e-08	0.000194845	1.42051e-08	1.41363e-08	0.000134642	0.000836095	0.000891494	0.000852991
202	Deoxyuridine	0.778649	104.075	227.067	Nucleosides, nucleotides, and analogues	forward	0.000207067	0.000202238	0.000222222	0.000208503	0.000154614	0.000184054	0.000258674	0.000119208	6.21401e-05	7.08222e-05	8.891e-05	0.000249527	7.11755e-05	0.000362557	0.000103447	8.31727e-05	9.36954e-05	0.000176197	0.000174154	0.000169536
204	1-deoxy-1-(N6-lysino)-D-fructose	0.770402	498.878	132.029	Organic acids and derivatives	forward	9.24284e-05	8.76759e-05	0.000101896	7.91726e-05	9.15055e-05	7.07021e-05	0.000104441	0.000126393	7.67858e-05	5.87108e-05	9.64746e-05	0.000118945	5.28356e-05	1.94947e-05	3.24948e-05	3.84162e-05	1.94563e-05	0.000100625	7.89203e-05	7.8976e-05
205	Aminoadipic acid	0.770278	421.657	160.061	Organic acids and derivatives	forward	1.18522e-05	1.15466e-05	1.15043e-05	1.09189e-05	1.21637e-05	1.10733e-05	1.03705e-05	1.0206e-05	1.03493e-05	7.2813e-06	8.1269e-06	9.00485e-06	5.81509e-05	4.94019e-06	1.35172e-05	4.14765e-05	1.49487e-05	1.06993e-05	9.46752e-06	9.11893e-06
207	3-Hydroxycapric acid	0.760402	93.621	187.133	Organic acids and derivatives	forward	6.22431e-05	5.8924e-05	0.000147418	5.26448e-05	5.87069e-05	6.11593e-05	7.23984e-05	6.03188e-05	4.14048e-05	4.43336e-05	4.32702e-05	4.40652e-05	0.000108351	0.00011524	0.000111312	8.86643e-05	8.55091e-05	5.36743e-05	5.15629e-05	5.66372e-05
208	L-Dihydroorotic acid	0.75724	240.4	157.025	Organic acids and derivatives	forward	3.95776e-05	4.26374e-05	7.06025e-05	2.09356e-05	4.12651e-05	1.34776e-05	0.000126176	0.000177165	6.34067e-05	6.49468e-05	8.30767e-05	0.000154805	3.87393e-05	7.47039e-05	4.52074e-05	2.33582e-05	1.55238e-05	7.09314e-05	6.69336e-05	7.9604e-05
209	2-Hydroxybutyric acid	0.754469	278.386	103.039	Organic acids and derivatives	forward	5.14956e-05	5.0288e-05	7.13627e-05	4.11282e-05	3.31466e-05	4.74502e-05	6.75318e-05	0.000102262	0.000111131	0.000240732	0.000108295	5.71873e-05	0.000142156	0.000402158	0.000175179	0.000234627	0.000196108	7.76265e-05	7.24301e-05	7.2424e-05
210	Cholesterol sulfate	0.751653	24.1008	465.304	Lipids and lipid-like molecules	forward	0.0073353	0.00600139	0.00673216	0.0112495	0.00770826	0.00757744	0.00577356	0.00934601	0.0124803	0.00793631	0.0094349	0.00637115	0.00712992	0.00465821	0.00666485	0.00766421	0.00584373	0.00475807	0.00561534	0.00569248
211	Cysteic acid	0.744297	400.166	167.997	Organic acids and derivatives	forward	7.71497e-05	8.73382e-05	7.44474e-05	6.26497e-05	9.54491e-05	8.22506e-05	4.26099e-05	5.28825e-05	7.76042e-05	6.67432e-05	5.53072e-05	4.90735e-05	8.55083e-06	6.8974e-06	7.77956e-06	2.1371e-05	5.98679e-06	5.97121e-05	6.07021e-05	5.7541e-05
212	LysoPA(16:0/0:0)	0.744284	38.9856	409.23	Lipids and lipid-like molecules	forward	2.44314e-08	2.44634e-08	2.43444e-08	2.28485e-08	2.56991e-08	2.27018e-06	2.41806e-08	4.90708e-05	3.03513e-06	6.21586e-05	7.71335e-07	4.44036e-06	1.99451e-05	7.29677e-06	2.46448e-05	1.67638e-05	1.29488e-05	1.87463e-06	2.25194e-08	2.75611e-06
214	Cinnamoylglycine	0.734863	196.514	204.066	Organic acids and derivatives	forward	0.000378479	0.000342941	0.000157382	0.000747818	0.0002773	0.000345189	2.02855e-05	3.22398e-05	0.00039132	7.35863e-05	7.569e-05	1.02672e-06	5.53113e-05	1.76549e-05	4.78488e-06	0.000140745	1.55919e-05	0.000193907	0.000205061	0.000196359
215	4-Hydroxybenzoic acid	0.734461	36.3281	137.023	Benzenoids	forward	2.24845e-05	2.14911e-05	1.5692e-05	1.71451e-05	1.43317e-05	3.18533e-05	2.5559e-05	6.21981e-05	8.45742e-05	9.55325e-06	2.27587e-05	3.89122e-05	9.25365e-06	2.31949e-06	1.42051e-08	3.68806e-05	2.55796e-05	3.41171e-05	4.47989e-05	3.50691e-05
217	Isocitric acid	0.730624	188.367	191.013	Organic acids and derivatives	forward	5.65903e-05	2.58604e-05	2.40901e-05	5.04048e-05	2.96351e-05	3.33172e-05	4.97411e-05	0.000102881	2.41652e-05	7.23458e-05	5.54172e-05	3.43946e-05	4.31628e-05	4.65413e-05	0.000103904	8.3044e-05	9.03513e-05	5.07154e-05	3.74053e-05	4.43914e-05
218	N2-gamma-Glutamylglutamine	0.729531	462.324	274.105	Organic acids and derivatives	forward	1.14498e-05	1.726e-05	1.4496e-05	8.79444e-06	1.00916e-05	1.06122e-05	1.4004e-05	2.07703e-05	1.0626e-05	1.03244e-05	1.30683e-05	2.11413e-05	1.42785e-08	1.10408e-08	1.42051e-08	9.28661e-08	1.14915e-08	1.59109e-05	1.46007e-05	1.34474e-05
219	3-Methoxy-4-hydroxyphenylethyleneglycol sulfate	0.729328	40.8982	263.023	Organic acids and derivatives	forward	0.000321156	0.000223705	8.8575e-05	0.000564666	0.000363271	0.000138311	0.000133006	0.000103953	0.00017274	0.000253529	0.000138444	0.000109269	0.000160361	0.000323428	0.000194824	0.000139091	0.000258205	0.000221868	0.000260632	0.000215372
221	4-Pyridoxic acid	0.727686	37.4811	182.045	Organoheterocyclic compounds	forward	0.00011399	6.55502e-05	5.66586e-06	7.47796e-05	4.08255e-05	3.64343e-05	5.56692e-05	2.90928e-05	2.38577e-05	4.24854e-05	1.14518e-05	2.1419e-05	5.56898e-05	3.60453e-05	3.6132e-05	3.52351e-05	0.00012532	4.94945e-05	7.15561e-05	5.83073e-05
222	Cytosine	0.724105	192.202	110.035	Organoheterocyclic compounds	forward	2.74459e-05	2.87561e-05	3.50233e-05	4.11599e-05	3.60889e-05	2.92712e-05	4.00872e-05	3.4468e-05	2.42178e-05	1.85733e-05	3.3409e-05	6.05583e-05	3.00389e-05	2.42596e-05	3.06338e-05	2.47822e-05	1.42275e-05	3.73826e-05	3.49522e-05	3.32616e-05
223	Nicotinic acid mononucleotide	0.723563	189.4	334.036	Organic oxygen compounds	forward	1.02799e-05	1.41662e-05	1.11393e-05	6.79642e-06	7.32196e-06	1.40233e-05	5.22432e-06	1.47307e-06	3.10334e-06	7.39391e-06	4.85444e-06	3.39124e-06	1.78229e-06	3.42094e-07	2.96117e-07	1.42077e-06	6.47395e-07	7.5664e-06	8.98862e-06	9.27322e-06
225	1H-Indole-2,3-dione	0.710877	46.3725	146.024	Organoheterocyclic compounds	forward	4.8158e-05	4.16844e-05	7.77206e-05	5.13529e-05	4.53396e-05	3.64318e-05	5.37735e-05	8.03349e-05	4.84558e-05	4.18464e-05	5.38281e-05	9.20225e-05	0.000270498	0.000183138	0.000120381	0.00011797	4.82722e-05	4.81908e-05	5.77216e-05	4.96312e-05
227	9,10-Epoxyoctadecenoic acid	0.707635	216.531	295.228	Lipids and lipid-like molecules	forward	8.79306e-06	1.44186e-05	1.26978e-05	8.97481e-06	9.29273e-06	6.7911e-06	1.76763e-05	1.12995e-05	1.21776e-05	9.716e-06	1.3893e-05	1.45382e-05	8.76928e-06	7.66914e-06	9.04219e-06	1.41625e-06	8.86844e-07	1.14533e-05	1.13456e-05	1.0141e-05
228	(R)-3-Hydroxy-tetradecanoic acid	0.706046	59.0528	243.196	Lipids and lipid-like molecules	forward	2.6401e-05	2.96893e-05	7.82027e-05	1.93261e-05	3.74298e-05	1.74409e-05	2.82773e-05	3.17244e-05	2.49772e-05	1.73643e-05	2.92165e-05	2.52384e-05	5.24548e-05	5.752e-05	7.75855e-05	4.23283e-05	5.5397e-05	2.68235e-05	2.94113e-05	2.85998e-05
229	Pyridoxal 5'-phosphate	0.705688	184.108	246.016	Organoheterocyclic compounds	forward	0.000455351	0.000460663	0.000126628	0.000921162	0.000283113	0.000487489	3.00046e-05	0.000102769	4.80981e-05	0.000107092	6.79034e-05	2.48098e-05	1.42785e-08	1.10408e-08	1.42051e-08	1.41363e-08	1.14915e-08	0.000270143	0.000249423	0.000259309
230	N-Acetylserine	0.70552	273.714	146.045	Organic acids and derivatives	forward	2.20431e-05	2.13536e-05	3.82023e-05	2.27839e-05	1.78181e-05	1.53688e-05	1.89465e-05	2.56563e-05	1.54537e-05	1.54421e-05	2.10172e-05	1.35485e-05	1.10161e-05	7.82037e-06	1.05041e-05	8.02681e-06	7.83812e-06	2.25848e-05	2.03198e-05	2.1337e-05
231	N-Acetylhistidine	0.70077	339.57	196.072	Organic acids and derivatives	forward	1.72546e-05	1.8827e-05	1.16229e-05	3.22856e-05	2.04201e-05	9.01562e-06	1.64016e-05	2.41464e-05	1.95933e-05	2.63265e-05	1.99434e-05	2.3417e-05	1.66379e-05	2.44248e-05	1.29444e-05	1.1227e-05	2.09237e-05	2.33612e-05	2.35737e-05	2.30004e-05
232	Isobutyrylglycine	0.700036	225.667	144.066	Organic acids and derivatives	forward	0.000615627	0.000564319	0.000974078	0.00066282	0.000549122	0.000508588	0.000190338	0.000197375	0.000151559	0.00040799	0.000522725	0.000152994	0.000298398	0.000562343	0.000522292	0.000251115	0.000373786	0.000462702	0.000419616	0.000461643
233	Ribothymidine	0.698314	143.477	257.078	Nucleosides, nucleotides, and analogues	forward	3.34083e-05	3.59969e-05	5.46186e-05	2.8309e-05	3.34934e-05	3.16724e-05	4.00002e-05	4.37937e-05	1.94464e-05	4.48396e-05	5.52925e-05	6.85529e-05	1.33513e-05	5.11544e-05	1.62307e-05	3.19732e-05	2.67195e-05	4.66799e-05	4.49548e-05	4.53288e-05
234	Sepiapterin	0.697977	269.401	236.079	Organoheterocyclic compounds	forward	3.37623e-06	2.81373e-06	2.82483e-06	4.90417e-06	2.94224e-06	2.48143e-06	5.51931e-06	3.83134e-06	2.70355e-06	4.32447e-06	3.69124e-06	4.07261e-06	1.07491e-06	4.2592e-06	9.72993e-07	4.98862e-07	4.5985e-07	3.75441e-06	4.0876e-06	4.30923e-06
237	Isovalerylglycine	0.68666	209.664	158.081	Organic acids and derivatives	forward	0.00128192	0.00081863	0.000543203	0.00215722	0.00090293	0.000648401	0.000167179	0.000338718	0.000372092	0.000585399	0.000306079	0.000192564	0.000443953	0.000832984	0.000520422	0.000397602	0.000787311	0.000602274	0.000630177	0.000623513
238	Pseudouridine	0.686074	254.87	243.062	Nucleosides, nucleotides, and analogues	forward	7.70195e-05	7.21945e-05	4.87763e-05	0.000109038	0.000103529	4.69835e-05	0.000105349	0.000100886	5.82551e-05	0.000106506	7.79503e-05	8.28518e-05	6.99635e-05	0.000102768	5.19908e-05	3.78944e-05	7.50013e-05	8.91026e-05	8.99838e-05	9.1264e-05
239	(E)-3-(4-Hydroxyphenyl)-2-propenal	0.682023	277.901	147.044	Phenylpropanoids and polyketides	forward	4.01616e-05	6.57384e-05	6.25522e-05	6.08969e-05	4.54232e-05	4.76358e-05	0.000121562	0.000164034	7.04275e-05	3.69491e-05	6.49492e-05	0.000275995	3.73807e-05	0.000133156	0.000213707	0.000199203	0.000164679	6.77448e-05	6.06669e-05	5.74795e-05
240	Mesaconic acid	0.681916	198.219	129.018	Lipids and lipid-like molecules	forward	0.00028487	0.000299058	0.000125822	0.000308051	0.000260042	0.000303514	0.000293866	0.000144998	0.00030384	0.000446568	0.000172277	0.000129882	0.000447719	0.000493213	0.000689002	0.000599956	0.000602813	0.000251913	0.000246069	0.000242063
241	N-Acetyl-L-aspartic acid	0.679895	431.591	174.04	Organic acids and derivatives	forward	0.000140571	0.000151359	0.000110023	0.000138743	0.000265057	0.00030109	0.000163797	4.73302e-05	0.000163314	7.38613e-05	9.12272e-05	4.96172e-05	4.25867e-06	4.31353e-06	3.74216e-06	2.58899e-06	2.77149e-06	0.000119023	0.000138808	0.000133503
242	Gluconic acid	0.672768	415.64	195.05	Organic oxygen compounds	forward	0.00185381	0.00205902	0.00177345	0.00147376	0.00164278	0.00231928	0.000896268	0.00108577	0.000921115	0.000447845	0.000577431	0.00122312	0.000284948	0.000135147	0.000204727	0.000691075	0.000220539	0.00133932	0.00125662	0.00132237
244	Imidazoleacetic acid	0.659409	66.1328	125.035	Organoheterocyclic compounds	forward	0.000104881	9.8189e-05	9.96429e-05	0.000101725	5.73614e-05	8.47172e-05	9.49098e-05	5.7748e-05	9.89398e-05	3.76397e-05	6.16976e-05	0.000130159	8.55421e-05	0.00026841	7.80241e-05	7.17249e-05	6.95697e-05	6.88535e-05	7.51501e-05	6.06932e-05
245	Glycyltyrosine	0.657023	300.657	237.088	Organic acids and derivatives	forward	5.79231e-06	1.40244e-05	8.59124e-06	3.79469e-06	5.50243e-06	5.11295e-06	2.45866e-05	3.41415e-05	8.02941e-06	1.14046e-05	1.39221e-05	2.57793e-05	9.75969e-06	2.24479e-05	1.33853e-05	6.27765e-06	4.13523e-06	1.31506e-05	1.70431e-05	1.32962e-05
246	L-Cystine	0.655761	478.569	239.016	Organic acids and derivatives	forward	0.000215932	0.00023067	0.000198128	0.000142353	0.000258817	0.000232615	7.57147e-05	0.000100385	0.000150506	0.000149297	0.000132246	0.000144083	4.0037e-05	5.94799e-05	3.80827e-05	7.00583e-05	3.53683e-05	0.000134667	0.000132552	0.00014978
247	Nicotinic acid	0.65427	633.116	122.024	Organoheterocyclic compounds	forward	0.000106074	0.000110659	0.000111865	0.000102697	0.000117502	0.000108098	0.000109989	0.000116275	0.000123936	9.85094e-05	0.000106353	0.000104157	5.51983e-05	3.87124e-05	2.19668e-05	5.33793e-05	4.59918e-05	0.000110688	0.000101005	0.000102655
248	Maltitol	0.651123	446.215	343.125	Lipids and lipid-like molecules	forward	1.10314e-06	2.44634e-08	2.43444e-08	5.86557e-07	2.56991e-08	2.36833e-08	1.08969e-06	2.57211e-08	1.70376e-06	1.042e-06	3.13115e-06	1.27129e-06	5.32396e-07	7.90328e-06	4.18471e-06	4.69849e-07	1.12131e-06	7.04512e-07	1.11095e-06	1.09035e-06
249	dUMP	0.649245	230.671	307.035	Nucleosides, nucleotides, and analogues	forward	4.0956e-05	4.47362e-05	6.16397e-05	3.47151e-05	2.50232e-05	4.27299e-05	6.38938e-05	8.00228e-05	7.38152e-05	4.17324e-05	7.32062e-05	5.26185e-05	7.44883e-05	9.97685e-05	9.6425e-05	7.17608e-05	6.15694e-05	4.98867e-05	5.89795e-05	5.26863e-05
250	Pyridoxal	0.648792	82.3015	166.05	Organoheterocyclic compounds	forward	7.71833e-05	9.73643e-05	7.61184e-05	0.000107289	0.000127757	6.03493e-05	0.000138254	0.00019526	0.000112299	5.94987e-05	6.56499e-05	0.000196745	1.42785e-08	1.10408e-08	1.42051e-08	1.41363e-08	2.77093e-05	0.000123336	0.000139233	9.88735e-05
251	Diacetone alcohol	0.63694	66.4991	115.075	Organic oxygen compounds	forward	0.000192836	0.000177119	0.00018917	0.000145043	0.000146678	0.00021146	0.000137476	0.000218059	0.000151485	0.000163125	0.000114869	7.30866e-05	5.79151e-05	0.000102787	7.84993e-05	5.2411e-05	6.25564e-05	0.000134332	0.000144718	0.000151348
252	N-Acetyl-D-Glucosamine 6-Phosphate	0.635002	491.189	300.049	Organic oxygen compounds	forward	9.42028e-05	7.90284e-05	0.000194765	9.63656e-05	0.000113144	0.000104523	0.000213143	0.000147326	6.18699e-05	0.000107568	0.000124768	0.0001905	9.78425e-06	1.32499e-05	1.15753e-05	8.16018e-06	4.05557e-06	0.000140046	0.00014543	0.000142042
254	Cucurbitacin B	0.630577	271.277	557.311	Lipids and lipid-like molecules	forward	7.39142e-06	4.46655e-06	8.78554e-06	6.07387e-06	6.31604e-06	4.4272e-06	2.419e-06	2.48962e-06	4.42619e-07	1.85599e-06	1.43506e-06	2.0989e-06	1.50947e-06	1.09589e-06	1.08854e-06	1.78447e-06	7.60645e-07	2.50083e-06	2.65707e-06	1.93058e-06
256	L-Aspartic acid	0.622704	327.732	132.029	Organic acids and derivatives	forward	2.71144e-05	2.13109e-05	3.53482e-05	3.96749e-05	2.78694e-05	1.44774e-05	5.03256e-05	5.63711e-05	3.65799e-05	2.12795e-05	3.25039e-05	8.0807e-05	1.06197e-05	5.53948e-06	3.26396e-06	5.4e-06	6.67333e-06	3.01208e-05	2.91416e-05	2.87521e-05
257	Adenylsuccinic acid	0.621397	508.361	462.065	Nucleosides, nucleotides, and analogues	forward	2.64187e-06	4.38574e-06	1.24385e-06	2.27284e-06	4.95202e-06	4.13999e-06	2.41716e-06	7.25693e-07	7.1635e-06	2.38387e-06	6.70991e-07	2.62203e-06	1.43761e-06	6.12453e-08	1.81544e-06	5.92052e-07	8.45362e-07	2.55822e-06	3.609e-06	3.0628e-06
258	Adenosine diphosphate ribose	0.617306	465.512	558.064	Nucleosides, nucleotides, and analogues	forward	4.04927e-05	0.000105675	2.60206e-06	4.22635e-05	9.47524e-05	0.000130239	6.9563e-07	1.07921e-05	6.23443e-05	7.22516e-05	2.18367e-05	6.81699e-07	3.25426e-07	1.10408e-08	1.45992e-06	8.08662e-07	6.05088e-07	5.31998e-05	5.17321e-05	5.61741e-05
259	Uridine diphosphategalactose	0.607775	489.894	565.049	Nucleosides, nucleotides, and analogues	forward	2.65224e-05	5.56314e-05	4.12742e-06	3.0969e-05	5.99528e-05	7.46788e-05	4.47055e-06	6.57022e-06	4.38694e-05	7.27243e-05	3.69482e-05	1.76513e-06	1.42785e-08	1.10408e-08	1.42051e-08	1.41363e-08	1.14915e-08	3.80658e-05	3.64573e-05	3.61121e-05
260	2-(3,4-dihydroxy-5-methoxyphenyl)-3,5,7-trihydroxy-4H-chromen-4-one	0.602397	382.406	331.044		forward	1.38757e-06	9.68937e-07	1.0582e-06	1.23184e-06	1.21583e-06	8.20864e-07	1.77177e-06	1.00202e-06	1.83571e-06	7.33562e-07	8.63815e-07	9.57231e-07	1.42785e-08	1.10408e-08	1.42051e-08	1.41363e-08	1.14915e-08	1.10803e-06	8.24742e-07	1.13753e-06
261	Oxoglutaric acid	0.601145	403.215	145.013	Organic acids and derivatives	forward	0.000117426	0.000139719	0.000128969	0.000100108	0.000135772	0.000152647	8.49867e-05	7.70967e-05	0.000109153	9.72838e-05	8.38368e-05	9.67738e-05	1.42785e-08	1.10408e-08	1.42051e-08	1.41363e-08	1.14915e-08	0.000110248	0.000110356	0.000104556
262	Dephospho-CoA	0.600853	382.43	686.142	Nucleosides, nucleotides, and analogues	forward	3.13769e-06	7.56913e-06	1.71864e-06	2.34034e-06	1.00039e-05	7.47e-06	6.25311e-07	1.42972e-06	3.19625e-06	5.27339e-06	4.22778e-06	1.54776e-06	1.42785e-08	1.10408e-08	1.42051e-08	1.41363e-08	1.14915e-08	4.3981e-06	4.36916e-06	4.14147e-06
263	O-Acetylserine	0.599746	315.174	146.045	Organic acids and derivatives	forward	0.00013323	0.000113803	0.000176453	0.000168514	8.96855e-05	0.000106514	0.000253637	0.000283129	0.000167863	8.16164e-05	0.000110314	0.000320787	0.000207059	0.000297511	0.000170791	0.000156581	0.00016038	0.000177981	0.000158506	0.000156883
265	Methylsuccinic acid	0.594039	93.2394	131.034	Lipids and lipid-like molecules	forward	7.28603e-05	0.000103664	9.09509e-05	6.08234e-05	7.55734e-05	7.06094e-05	0.000153063	0.000231748	0.00043137	0.000168148	0.000159604	8.39566e-05	5.19314e-05	0.000165605	0.00011176	0.000117697	0.000129092	0.000143007	0.000141958	0.000138773
266	PE(16:0/18:2(9Z,12Z))	0.592629	92.8372	714.51	Lipids and lipid-like molecules	forward	4.9646e-05	5.35462e-05	4.14853e-05	4.07658e-05	3.87859e-05	9.7335e-05	4.66103e-05	4.42455e-05	4.83058e-05	5.28811e-05	7.30299e-05	2.86171e-05	6.83855e-05	9.93675e-05	8.37596e-05	0.000130348	7.41911e-05	3.39187e-05	3.93812e-05	4.76095e-05
267	LysoPE(18:1(9Z)/0:0)	0.589935	217.384	478.293	Lipids and lipid-like molecules	forward	0.000107907	0.000124379	0.000147314	0.000113272	0.000119867	9.73737e-05	0.000145403	0.000281195	0.000120381	0.000187962	0.000251352	0.000371351	0.000205611	0.000311047	0.000261431	0.000357158	0.000274502	0.000161862	0.000158365	0.000150956
268	2-Methylglutaric acid	0.589878	61.9805	145.05	Lipids and lipid-like molecules	forward	0.000215036	0.000181469	8.07789e-05	0.000279145	0.000369402	0.000111362	0.000176446	9.8023e-05	7.57922e-05	8.90651e-05	0.000129888	9.46313e-05	8.31954e-05	9.37561e-05	0.00010281	7.97662e-05	0.00017818	7.99445e-05	0.000102872	8.32197e-05
269	Oxoadipic acid	0.589432	70.4943	159.029	Organic acids and derivatives	forward	6.07434e-05	7.04666e-05	6.56856e-05	5.40656e-05	5.2303e-05	0.00029041	7.61328e-05	0.000162224	0.000596423	6.63741e-05	6.55101e-05	3.9068e-05	0.000101862	5.39887e-05	0.000108954	3.20442e-05	4.21855e-05	0.000134926	0.00014445	0.000131643
270	Ethyl glucuronide	0.589201	332.972	221.067	Organic oxygen compounds	forward	2.60758e-05	2.68189e-05	2.0289e-05	4.32556e-05	3.11852e-05	2.29356e-05	2.16284e-05	2.61566e-05	3.25875e-05	2.78547e-05	2.71293e-05	2.33599e-05	1.42785e-08	3.18257e-05	6.49065e-06	1.27441e-05	2.91673e-05	2.92341e-05	2.65812e-05	2.36825e-05
271	Dihydrolipoate	0.586959	65.5279	207.051	Lipids and lipid-like molecules	forward	7.31325e-05	5.76116e-05	6.04787e-05	9.34167e-05	3.00414e-05	4.15466e-05	0.000258311	0.000138581	6.68235e-05	5.50722e-05	6.12504e-05	0.000160538	4.61225e-05	0.000100734	5.72516e-05	4.94199e-05	4.63656e-05	8.33753e-05	0.000124311	9.14396e-05
272	D-Alanyl-D-alanine	0.583152	346.223	159.077	Organic acids and derivatives	forward	1.21134e-05	4.73951e-05	1.59036e-05	1.09594e-05	1.27674e-05	3.13204e-05	1.66382e-05	5.71339e-05	2.74494e-05	2.43852e-05	2.35862e-05	3.51676e-05	7.44503e-06	2.5816e-05	2.22418e-05	6.40596e-06	1.14915e-08	2.71165e-05	2.81121e-05	2.51787e-05
274	Fexofenadine	0.573028	208.097	500.278	Benzenoids	forward	0.000208183	0.000178065	0.000290659	0.000161998	0.000205357	9.93442e-05	0.000179071	0.000566882	0.000217897	0.000241832	0.000310159	0.000584486	0.000225251	0.000443874	0.00031301	0.000281537	0.00025787	0.000256309	0.000264169	0.000275072
275	Cytidine	0.572179	412.465	242.08	Nucleosides, nucleotides, and analogues	forward	2.89483e-06	3.10318e-06	3.91201e-06	4.09237e-06	2.87286e-06	3.57036e-06	2.77851e-06	1.30385e-06	4.79867e-06	3.20042e-06	4.30752e-06	1.80547e-06	0.00607616	0.00266223	0.00328206	0.00349963	0.00362731	3.61043e-06	2.58421e-06	3.0335e-06
276	Aspartyl-Glutamate	0.563881	436.804	261.073	Organic acids and derivatives	forward	4.872e-05	3.90606e-05	5.22434e-05	4.92931e-05	3.85619e-05	3.55224e-05	4.37699e-05	4.11118e-05	3.02673e-05	4.03906e-05	4.11698e-05	6.13023e-05	9.35832e-07	1.42136e-07	9.49483e-07	5.44826e-07	1.14915e-08	4.65319e-05	4.51857e-05	4.72129e-05
280	7-hydroxy-2-phenyl-4H-chromen-4-one	0.522095	194.298	237.055	Phenylpropanoids and polyketides	forward	1.9604e-05	1.57012e-05	2.23015e-05	1.52539e-05	1.69378e-05	6.5261e-06	4.61631e-05	4.05563e-05	8.04346e-05	1.73987e-05	1.72074e-05	5.4704e-05	1.42785e-08	1.10408e-08	1.42051e-08	1.41363e-08	1.14915e-08	2.29692e-08	3.11817e-05	2.83678e-05
282	N-Acetyl-D-glucosamine	0.514042	269.231	220.082	Organic oxygen compounds	forward	9.83783e-06	1.05482e-05	1.25374e-05	9.16042e-06	1.32198e-05	8.36758e-06	1.36144e-05	1.56522e-05	9.67041e-06	9.43349e-06	8.93738e-06	1.76801e-05	6.2241e-06	1.09636e-05	5.50742e-06	4.34001e-06	5.32312e-06	1.01938e-05	1.01582e-05	1.2184e-05
283	D-Proline	0.506808	202.07	114.055	Organic acids and derivatives	forward	3.08814e-05	2.56349e-05	6.0533e-05	2.48296e-05	1.58025e-05	1.47996e-05	2.41806e-08	9.90079e-06	1.74583e-05	6.35101e-06	3.18958e-05	1.13855e-05	1.42785e-08	1.10408e-08	1.42051e-08	1.41363e-08	1.14915e-08	2.44439e-05	2.35531e-05	2.66518e-05
285	N-Acetylaspartylglutamic acid	0.500224	282.996	303.073	Organic acids and derivatives	forward	7.30454e-06	6.7405e-06	3.50348e-06	1.0957e-05	1.05306e-05	1.73699e-06	1.93187e-06	5.16475e-06	3.64933e-06	1.44954e-06	1.46659e-06	1.87048e-06	1.43879e-06	4.40238e-06	1.93746e-06	1.94717e-06	1.68234e-06	4.62849e-06	4.68996e-06	4.83705e-06
286	Protocatechuic acid	0.5	24.7284	153.019	Benzenoids	reverse	5.42569e-05	4.70892e-05	2.27592e-05	3.81128e-05	2.53747e-05	2.88622e-05	1.6934e-05	2.66539e-05	7.0519e-05	7.39796e-06	7.00277e-06	7.45697e-06	2.00643e-05	6.06944e-06	6.71633e-06	3.07333e-05	2.51483e-05	2.82221e-05	3.55832e-05	3.71161e-05
288	Isocaproic acid	0.5	21.8625	115.076	Lipids and lipid-like molecules	reverse	4.43089e-05	3.94692e-05	4.20341e-05	2.55434e-05	3.41987e-05	3.6013e-05	3.66291e-05	4.6461e-05	4.28237e-05	3.67204e-05	3.23822e-05	3.87851e-05	4.22953e-05	5.52626e-05	3.79675e-05	3.83946e-05	3.04112e-05	3.12735e-05	3.7456e-05	3.53527e-05
289	o-Cresol	0.499887	24.2651	107.049	Benzenoids	reverse	4.51728e-05	0.000182446	4.03981e-05	3.64535e-05	0.000158788	3.92338e-05	0.0001378	0.000204354	1.55091e-05	0.000217784	0.00032539	0.000100738	0.000101711	0.000452659	0.000115221	4.31721e-05	0.000347885	0.000193033	0.000196595	0.000191822
290	Caffeine	0.499708	16.781	193.071	Organoheterocyclic compounds	reverse	5.57001e-06	1.12364e-05	6.9652e-06	5.25063e-06	1.01388e-05	6.96695e-06	7.39984e-06	9.14802e-06	9.38932e-06	8.21383e-06	9.18929e-06	7.20845e-06	1.42785e-08	1.10408e-08	1.42051e-08	1.41363e-08	1.14915e-08	5.84417e-06	6.82205e-06	6.19855e-06
291	3-Methylcrotonylglycine	0.487307	212.227	156.066	Organic acids and derivatives	forward	0.000183229	0.000167937	0.000136323	0.000264644	0.000146574	0.000157573	3.54637e-05	4.58609e-05	5.40138e-05	0.00011369	7.45242e-05	3.03603e-05	7.57296e-05	0.000160611	0.000109619	9.37682e-05	0.000125897	0.00010041	9.44512e-05	9.89908e-05
292	p-Cresol sulfate	0.471267	24.1082	187.006	Organic acids and derivatives	forward	0.00144887	0.00494544	0.00129074	0.00230245	0.00913584	0.00113881	0.0038735	0.00555999	0.000529793	0.00624199	0.00824961	0.00256938	0.00327437	0.0136505	0.0037241	0.00147833	0.0114747	0.00495533	0.00537174	0.00541954
293	2'-O-Methyladenosine	0.459588	291.714	280.104	Nucleosides, nucleotides, and analogues	forward	1.67612e-05	1.69383e-05	1.74739e-05	9.29045e-06	1.92671e-05	1.1178e-05	1.82502e-05	2.94414e-05	7.88613e-06	1.10291e-05	1.13045e-05	3.1058e-05	9.20298e-07	1.55557e-06	1.40873e-06	1.41363e-08	3.36403e-07	1.60964e-05	1.82836e-05	1.73297e-05
294	12-Hydroxydodecanoic acid	0.456572	71.5084	215.165	Organic acids and derivatives	forward	2.39208e-05	2.55236e-05	4.77538e-05	1.32043e-05	2.57225e-05	2.17339e-05	3.53577e-05	2.75663e-05	2.24325e-05	1.78072e-05	2.79179e-05	2.00638e-05	3.25931e-05	3.30725e-05	3.8676e-05	2.01777e-05	3.52061e-05	2.40937e-05	2.48515e-05	2.56628e-05
296	beta-D-Glucosamine	0.43755	438.954	214.048	Organooxygen compounds	forward	0.00201473	0.00234501	0.00153419	0.002793	0.00238522	0.00229226	0.00227272	0.00215771	0.00222559	0.00250664	0.00278939	0.00205288	2.87709e-05	1.09909e-05	2.41565e-05	2.51951e-05	1.26974e-05	0.00254788	0.00218623	0.00220393
297	Parabanic Acid	0.424249	15.4755	112.998	Organoheterocyclic compounds	reverse	9.92873e-06	2.99123e-05	2.54192e-05	2.23293e-05	2.59994e-05	3.15319e-05	2.70755e-05	3.23157e-05	2.73657e-05	2.29288e-05	2.29757e-05	1.37633e-05	9.24258e-05	6.60542e-05	7.68257e-05	6.91435e-05	5.44113e-05	2.32834e-05	2.98588e-05	2.25525e-05
298	Acetylcysteine	0.394533	215.497	162.022	Organic acids and derivatives	forward	0.000447934	0.000433586	0.000385748	0.00040513	0.000530623	0.000420023	0.000115981	0.000168072	0.000342207	0.000316964	0.000299251	0.000196931	3.78318e-05	0.000100811	4.407e-05	0.000157498	6.55427e-05	0.00031446	0.000317607	0.000353574
299	Prolylhydroxyproline	0.39086	206.718	227.104	Organic acids and derivatives	forward	2.34806e-05	1.6238e-05	1.93012e-05	2.43108e-05	1.79394e-05	1.61081e-05	3.60842e-06	1.08596e-05	1.65759e-05	2.18766e-08	8.55647e-06	6.31536e-06	1.31342e-05	1.10408e-08	1.24744e-05	9.68556e-06	1.9418e-05	1.53105e-05	1.54411e-05	1.58725e-05
300	N-Formyl-L-aspartate	0.374909	381.794	160.024	Organic acids and derivatives	forward	1.18192e-05	7.74543e-06	1.40654e-05	6.8585e-06	9.21873e-06	8.81546e-06	1.37645e-05	2.02213e-05	9.65322e-06	7.07067e-06	8.46466e-06	1.58275e-05	8.21127e-05	6.8603e-05	0.000109258	0.000109957	9.41043e-05	8.84047e-06	1.03764e-05	9.33544e-06

## Sheet: POS
Table S3B The identified kidney metabolites under positive model in CT, DKD, and ANT groups
id	MS2 name	MS2 score	Retension time	Mass to charge ratio	Super Class	type	CT_1	CT_2	CT_3	CT_4	CT_5	CT_6	DKD_1	DKD_2	DKD_3	DKD_4	DKD_5	DKD_6	ANT_1	ANT_2	ANT_3	ANT_4	ANT_5	QC_1	QC_2	QC_3
1	1-Butylamine	1	50.4336	74.097	Organic nitrogen compounds	forward	0.000426	0.000816035	0.000309135	0.000482491	0.000583251	0.00075473	0.000711796	0.000300105	0.000801723	0.000487656	0.000681489	0.000463245	0.00054053	0.000402306	0.000404491	0.000212893	0.000436062	0.000522564	0.000537693	0.000516434
2	1-Pyrroline	1	417.957	70.0659	Organoheterocyclic compounds	forward	1.27539e-05	4.53645e-06	7.43933e-06	5.48264e-06	5.75475e-06	4.97968e-06	8.29023e-06	8.22427e-06	5.65773e-06	5.80587e-06	7.04442e-06	2.49707e-05	1.61022e-06	2.09716e-06	1.10656e-06	3.73048e-07	5.35796e-07	9.85511e-06	7.33191e-06	7.66729e-06
3	Pyridine	1	398.33	80.0501	Organoheterocyclic compounds	forward	7.07883e-06	9.19144e-06	1.1942e-05	5.66379e-06	8.41313e-06	9.48178e-06	7.61738e-06	7.37202e-06	9.42299e-06	9.63085e-06	6.88167e-06	7.87557e-06	3.60953e-05	3.33527e-06	4.01818e-05	6.35825e-06	4.37025e-05	9.84352e-06	1.18731e-05	8.71632e-06
4	2-Hydroxypyridine	1	26.4497	96.0448	Organoheterocyclic compounds	forward	2.74143e-05	2.08805e-05	1.21757e-05	4.08632e-05	2.45399e-05	1.51948e-05	1.53074e-05	3.60784e-05	4.46303e-05	2.24391e-05	1.04349e-05	1.4353e-05	8.46453e-09	3.60916e-06	1.45178e-05	1.73378e-05	4.78828e-05	2.40845e-05	3.11736e-05	3.19915e-05
6	L-Norleucine	0.999991	291.595	132.102	Organic acids and derivatives	forward	0.00381814	0.00407301	0.00494625	0.00335211	0.00299165	0.00258558	0.00766082	0.00875687	0.00113602	0.00396387	0.00547472	0.0119667	0.00314461	0.00826277	0.0042354	0.00324717	0.00319546	0.00517386	0.00532319	0.00549874
7	Adenine	0.999961	88.271	136.062	Organoheterocyclic compounds	forward	0.000230238	0.000273714	0.000210264	0.000242086	0.000163785	0.000243753	0.000184556	0.00020773	0.000155215	0.000170408	0.000182971	0.000148719	0.000165061	0.000271933	0.000210571	0.000272309	0.000302053	0.000263345	0.00027981	0.000288182
9	Niacinamide	0.999917	505.137	123.055	Organoheterocyclic compounds	forward	0.000266269	0.000348441	0.000218499	0.000231998	0.000359448	0.000494395	9.39053e-05	0.000150809	0.00065421	0.000304812	0.000217154	0.000105412	0.000620117	0.000101359	0.000247701	0.000326901	0.00029564	0.000338452	0.000309275	0.000324527
10	D-Proline	0.999841	337.502	116.071	Organic acids and derivatives	forward	0.00484101	0.00430119	0.00528405	0.00433288	0.00342597	0.00249291	0.0072064	0.00800941	0.0035881	0.00393643	0.00463272	0.0095389	0.00395173	0.00789928	0.00430661	0.00455808	0.00356319	0.00536425	0.00520235	0.00524339
11	Aniline	0.999812	278.572	94.0656	Benzenoids	forward	3.84444e-05	2.81769e-05	9.67159e-06	6.48766e-05	3.45437e-05	2.3611e-05	1.43362e-05	1.65223e-05	5.54887e-05	2.07727e-05	8.34894e-06	2.00623e-05	1.7451e-05	6.95299e-06	8.16364e-06	3.19466e-06	2.09355e-05	2.92327e-05	2.66687e-05	2.79529e-05
12	Creatinine	0.999734	183.548	114.066	Organic acids and derivatives	forward	0.0136874	0.010843	0.00365888	0.0246997	0.013164	0.00704023	0.0054378	0.00543986	0.00565307	0.00629875	0.00378719	0.0036213	0.00780614	0.0100615	0.00787661	0.00804108	0.0194694	0.0115983	0.0108789	0.0108977
13	Adenosine 2'-phosphate	0.999715	521.664	348.069	Organic oxygen compounds	forward	7.6855e-06	1.83817e-05	1.79677e-06	9.68047e-06	1.88761e-05	2.42915e-05	1.68878e-06	7.60098e-06	1.26694e-05	1.39007e-05	1.141e-05	1.24215e-06	8.23663e-06	5.8559e-06	1.53724e-05	1.20446e-05	1.84916e-05	1.14833e-05	1.06797e-05	1.21032e-05
14	L-Gulose	0.999647	388.225	203.053	Organic oxygen compounds	forward	1.53836e-05	1.89389e-05	1.53892e-05	1.25571e-05	8.78597e-06	1.59318e-05	5.29713e-06	3.03657e-06	9.45778e-06	1.1229e-06	6.27285e-07	1.66526e-06	8.46453e-09	3.03858e-07	9.5072e-07	5.90872e-07	5.08669e-07	8.31212e-06	5.92237e-06	6.98272e-06
15	Uracil	0.999612	176.001	113.035	Organoheterocyclic compounds	forward	0.00077504	0.000783683	0.000607654	0.000734943	0.000416441	0.00056689	0.000665663	0.000393103	0.000436638	0.000672179	0.000655359	0.000864145	8.46453e-09	7.62539e-09	1.46894e-05	1.00901e-05	3.93264e-06	0.000984804	0.00105648	0.0010259
16	(2E)-Decenoyl-ACP	0.999541	560.742	130.087	Organic acids and derivatives	forward	0.000238902	0.000198549	0.000243815	0.000219186	0.000150265	0.000163749	0.000316611	0.000314124	0.000125018	0.000163661	0.000241598	0.000554458	0.000240443	0.000359441	0.000254095	0.000228989	0.000193018	0.000226428	0.000257705	0.00023253
17	Adenosine	0.999269	184.404	268.104	Nucleosides, nucleotides, and analogues	forward	0.0207815	0.0188367	0.0028893	0.0170092	0.0261306	0.0513069	0.00120519	0.00405043	0.0193183	0.0367471	0.0119374	0.000838943	0.010307	0.00445644	0.0190873	0.0286499	0.0265688	0.0196395	0.0198893	0.0203771
18	Cytosine	0.999157	242.252	112.051	Organoheterocyclic compounds	forward	0.000529251	0.000729201	0.00023666	0.000565851	0.000626285	0.000682444	0.000439549	0.000342139	0.000585601	0.000595663	0.00076857	0.000371832	0.000151812	0.000157293	0.000286439	0.000306022	0.000414057	0.000516406	0.000709094	0.000730716
19	Pentanenitrile	0.999018	335.938	84.0813	Organonitrogen compounds	forward	4.58617e-05	5.01218e-05	4.36671e-05	4.7346e-05	9.1231e-05	4.82048e-05	9.12545e-05	8.49562e-05	3.90235e-05	9.50793e-05	5.66895e-05	4.45817e-05	3.03548e-05	3.0933e-05	2.20854e-05	2.35369e-05	2.09049e-05	5.2342e-05	5.22682e-05	7.3424e-05
20	Hypoxanthine	0.998641	181.839	137.046	Organoheterocyclic compounds	forward	0.0924856	0.0804932	0.124681	0.0784227	0.0743794	0.0545034	0.129429	0.106148	0.0689175	0.0847236	0.103998	0.132864	0.0932746	0.129267	0.0857561	0.0881036	0.0871676	0.101349	0.103034	0.104239
21	Inosine	0.99858	233.875	269.088	Nucleosides, nucleotides, and analogues	forward	0.00245482	0.00230171	0.00287899	0.00226091	0.00230733	0.0016927	0.00165	0.00261147	0.00178474	0.00321967	0.00288789	0.00221214	0.00282073	0.0023922	0.0026798	0.00326137	0.00309464	0.00275272	0.00268082	0.00281609
22	Kynurenic acid	0.998446	203.157	190.05	Organoheterocyclic compounds	forward	3.71403e-05	2.86326e-05	3.90526e-06	8.16109e-05	5.14694e-05	1.29884e-05	9.1697e-06	1.17117e-05	2.04853e-05	2.49209e-05	1.05208e-05	1.33098e-05	2.21286e-05	8.17465e-05	2.62971e-05	1.22704e-05	9.77057e-05	2.97974e-05	3.16329e-05	3.29911e-05
23	Choline	0.998391	275.574	104.107	Organic nitrogen compounds	forward	0.000660742	0.000485104	0.000484973	0.000515112	0.000458269	0.000538458	0.000517401	0.000497533	0.000446802	0.000453778	0.000329484	0.00046378	0.000560343	0.0037772	0.00338648	0.00302652	0.00395408	0.000541447	0.000582419	0.000564817
24	L-Carnitine	0.99831	379.138	162.112	Organic nitrogen compounds	forward	0.0278265	0.0303021	0.0324743	0.0271294	0.0274396	0.0317993	0.0330513	0.0308572	0.0339216	0.0317864	0.0324892	0.0267263	0.0050118	0.0043777	0.00694877	0.00475172	0.00392096	0.0315007	0.0318479	0.0327676
25	1-Methylnicotinamide	0.998281	332.34	137.071	Organoheterocyclic compounds	forward	0.00204934	0.00137041	0.00034435	0.00312728	0.00139648	0.00175833	0.00128648	0.00115684	0.00309793	0.00302873	0.000794944	0.000238806	6.2953e-05	7.62539e-09	7.96744e-09	7.46308e-09	7.7438e-09	0.00169831	0.00174264	0.00174405
26	D-Alanine	0.998081	391.935	90.0554	Organic acids and derivatives	forward	0.000261217	0.000232571	0.000200376	0.0001746	0.000232933	0.000253099	0.000185196	0.000192607	0.000180172	0.000156378	0.000234124	0.00017928	0.000192242	0.000314631	0.000270043	0.000212796	0.000254738	0.000208968	0.000206338	0.000244362
27	L-Glutamic acid	0.998073	418.827	148.06	Organic acids and derivatives	forward	0.00776128	0.0102314	0.00946977	0.00659833	0.00906771	0.010062	0.00623353	0.00580876	0.00624154	0.00778028	0.00601328	0.00635504	0.00597185	0.0045086	0.00598839	0.00842681	0.00630578	0.00866223	0.00819315	0.0077037
28	Lauroyl diethanolamide	0.99801	3.18965	288.252	Lipids and lipid-like molecules	forward	3.09085e-06	3.35475e-06	2.8442e-06	3.48848e-06	3.20926e-06	3.33738e-06	3.04182e-06	3.2509e-06	3.26215e-06	3.23654e-06	2.64218e-06	2.73365e-06	5.44997e-06	7.68157e-06	1.15444e-05	1.17353e-05	7.7457e-06	3.21903e-06	3.07128e-06	3.26952e-06
29	1H-Indole-2,3-dione	0.997643	187.817	148.039	Organoheterocyclic compounds	forward	1.95139e-05	2.13146e-05	1.64735e-06	3.30571e-05	3.03345e-05	7.19494e-06	4.9109e-06	1.37734e-05	2.73032e-05	5.52365e-06	4.40088e-06	3.5557e-06	6.21266e-05	5.40583e-05	5.66316e-05	4.71535e-05	5.36585e-05	1.6015e-05	2.11166e-05	2.3583e-05
30	Aspartylphenylalanine	0.997608	366.506	281.113	Organic acids and derivatives	forward	2.0384e-06	5.05376e-06	3.65796e-06	2.56774e-06	1.8938e-06	2.43473e-06	9.54942e-06	1.18806e-05	3.08068e-06	2.66381e-06	4.66409e-06	7.03598e-06	1.58337e-06	8.94118e-06	3.79961e-06	8.74063e-07	1.04084e-06	4.52339e-06	5.58243e-06	5.63886e-06
31	Guanine	0.997607	217.642	152.057	Organoheterocyclic compounds	forward	6.45794e-06	7.60913e-06	4.56433e-06	1.1286e-05	6.30833e-06	3.62863e-06	4.20055e-06	4.23012e-06	8.069e-06	5.40746e-06	5.95828e-06	3.98391e-06	3.92469e-06	6.32981e-06	3.77168e-06	3.6962e-06	8.67156e-06	6.77231e-06	6.74517e-06	5.88499e-06
32	Leucyl-Isoleucine	0.997523	205.654	245.186	Organic acids and derivatives	forward	1.51091e-05	3.7994e-05	1.88689e-05	1.23663e-05	1.98728e-05	3.70293e-05	4.12566e-05	0.000137909	0.000104257	7.11896e-05	4.4367e-05	4.69803e-05	2.39175e-05	5.97725e-05	6.54668e-05	1.16153e-05	1.41217e-05	6.70615e-05	5.87584e-05	6.68558e-05
36	L-Valine	0.996368	366.923	118.086	Organic acids and derivatives	forward	5.20747e-05	0.000253369	0.000126958	0.000145632	0.000222266	9.13653e-05	0.000440078	0.000379356	0.000346219	0.000157147	0.000392395	0.000443758	0.000969381	0.000457967	0.000793441	0.00111213	0.0004631	0.00019993	0.000356556	0.000357987
37	Nervonyl carnitine	0.996118	24.1065	102.128	Organic nitrogen compounds	forward	9.59559e-05	9.42484e-05	0.000105111	9.38088e-05	9.74633e-05	9.78867e-05	9.48316e-05	9.2269e-05	0.000128613	9.47859e-05	8.82465e-05	8.22418e-05	0.000482749	0.000450178	0.000673596	0.000425674	0.000481135	9.56745e-05	9.2974e-05	9.87033e-05
39	Methylguanidine	0.995665	292.117	74.0719	Organic nitrogen compounds	forward	7.5673e-05	5.83207e-05	1.6081e-05	0.000142062	8.41338e-05	3.44126e-05	2.36941e-05	2.35714e-05	0.000106373	4.07297e-05	1.16534e-05	3.06063e-05	1.76391e-05	1.74791e-05	2.2749e-05	2.05523e-05	4.00248e-05	5.51568e-05	5.87324e-05	5.92079e-05
40	Betaine aldehyde	0.995601	330.665	102.092	Organic nitrogen compounds	forward	0.00288303	0.00169867	0.00422924	0.00334974	0.00199171	0.00103182	0.00211496	0.00357139	0.000852669	0.00135253	0.00312516	0.00787965	3.22858e-05	3.79744e-05	3.25866e-05	3.03923e-05	2.7375e-05	0.00371246	0.00368885	0.00289813
41	Phosphorylcholine	0.995242	455.125	184.073	Organic nitrogen compounds	forward	3.7995e-05	3.7504e-05	2.40887e-05	9.90366e-05	3.89683e-05	5.70922e-05	3.18696e-05	3.3303e-05	4.70621e-05	5.3592e-05	6.55047e-05	2.17012e-05	8.46453e-09	1.93093e-05	2.94606e-05	2.48817e-05	5.63538e-05	4.54246e-05	3.24155e-05	4.02377e-05
42	1-Methyladenine	0.995232	260.985	150.078	Organoheterocyclic compounds	forward	1.10887e-05	6.07078e-06	4.05321e-06	2.34921e-05	1.37202e-05	8.0488e-06	5.54981e-06	5.92138e-06	1.061e-05	3.75294e-06	9.22535e-07	3.02775e-06	7.71713e-06	0.000186564	8.3204e-05	5.72653e-06	6.48278e-06	7.66747e-06	8.00002e-06	7.88691e-06
43	Calystegin A3	0.99468	279.363	160.097	Alkaloids and derivatives	forward	6.33258e-06	5.06032e-06	4.50841e-06	9.45596e-06	7.92864e-06	3.6577e-06	1.20453e-05	6.5972e-06	4.10012e-06	4.49317e-06	1.13773e-05	4.29795e-06	5.1236e-06	7.30632e-06	9.97747e-06	9.07434e-06	1.10804e-05	5.96801e-06	7.75351e-06	5.82516e-06
44	N-Acetylhistamine	0.994081	154.292	154.098	Organic acids and derivatives	forward	1.6876e-05	1.29553e-05	5.53613e-06	3.41333e-05	1.07169e-05	9.60639e-06	2.41148e-05	8.68437e-06	6.07369e-05	2.14727e-05	9.8418e-06	1.3508e-05	2.24219e-05	4.38775e-05	1.26544e-05	7.37372e-06	3.09881e-05	2.69211e-05	2.66852e-05	2.83217e-05
45	3-Amino-2-piperidone	0.993948	215.939	115.087	Organic acids and derivatives	forward	3.10288e-05	1.73226e-05	7.77188e-06	6.31777e-05	1.93644e-05	1.61198e-05	1.01866e-05	9.17317e-06	1.60764e-05	7.28714e-06	3.81474e-06	1.29204e-05	1.20644e-05	4.88878e-06	2.81437e-06	2.59101e-06	3.2328e-06	1.87791e-05	2.04003e-05	1.92166e-05
46	Daidzein	0.993907	25.0484	255.065	Phenylpropanoids and polyketides	forward	0.000122038	7.65658e-05	6.02092e-06	0.000243462	0.000144049	3.40328e-05	5.37857e-06	5.60479e-05	5.55075e-05	1.63858e-05	8.26946e-06	5.77982e-06	2.25981e-05	7.83139e-06	1.46348e-05	3.09115e-05	4.94869e-05	6.50237e-05	6.3563e-05	6.42149e-05
47	Biochanin A	0.993891	24.1696	285.075	Phenylpropanoids and polyketides	forward	3.0111e-05	1.23574e-05	1.28736e-06	8.75242e-05	2.00418e-05	6.14519e-06	1.12475e-06	1.05166e-05	1.56904e-05	3.30529e-06	4.74976e-06	1.47595e-06	8.33428e-06	2.23649e-06	4.60486e-06	6.54668e-06	6.16637e-06	1.57907e-05	1.53433e-05	1.47192e-05
49	1-Methyladenosine	0.993607	131.886	282.119	Nucleosides, nucleotides, and analogues	forward	9.38394e-06	5.76698e-06	1.22272e-05	9.63348e-06	6.55102e-06	3.4288e-06	8.27578e-06	1.71238e-05	4.57618e-06	1.0289e-05	1.49952e-05	2.03981e-05	5.38132e-06	1.21569e-05	6.67552e-06	1.11707e-05	1.16084e-05	1.09093e-05	1.06773e-05	1.14711e-05
50	Xanthine	0.993557	334.943	153.041	Organoheterocyclic compounds	forward	1.90062e-05	1.70167e-05	4.01359e-05	1.5011e-05	2.22556e-05	1.14347e-05	3.58404e-05	6.22329e-05	2.99166e-05	2.68612e-05	5.06614e-05	6.66689e-05	8.46453e-09	7.70297e-05	4.37717e-05	2.11106e-05	3.30316e-05	4.0597e-05	3.91448e-05	4.02731e-05
52	L-Histidine	0.992715	532.822	156.077	Organic acids and derivatives	forward	0.000187804	0.000188333	0.000183799	0.000303947	9.41931e-05	0.000145286	0.000198682	0.00023503	0.000115162	0.00017711	0.000218885	0.000282821	5.84805e-05	0.000105877	7.58571e-05	8.88391e-05	6.64977e-05	0.000189142	0.000189819	0.000161374
53	2-Propylpiperidine	0.99221	224.352	128.144	Alkaloids and derivatives	forward	0.00138232	0.00153117	0.00136502	0.00146345	0.00140692	0.0011992	0.00133762	0.00147328	0.00148795	0.00169579	0.00141542	0.00128313	8.16676e-06	1.1387e-05	1.47492e-05	1.33602e-05	1.48796e-05	0.001552	0.00143538	0.00150173
54	1H-Pyrrole-2-carboxaldehyde	0.991989	431.942	96.0448	Organic oxygen compounds	forward	2.32263e-05	2.61528e-05	2.22096e-05	2.26486e-05	2.27379e-05	2.70548e-05	1.92715e-05	2.01956e-05	2.20593e-05	2.14626e-05	1.93426e-05	1.71188e-05	7.69763e-06	1.18698e-05	2.05468e-05	2.31678e-05	1.64392e-05	2.26578e-05	2.22278e-05	2.19773e-05
55	Genistein	0.991558	24.1306	271.06	Phenylpropanoids and polyketides	forward	5.62861e-06	8.03831e-06	6.54183e-07	1.22702e-05	1.23793e-05	4.31191e-06	1.03146e-06	6.80646e-06	1.02141e-05	2.16112e-06	1.7846e-06	9.6152e-07	2.13126e-06	9.45784e-07	1.46012e-06	2.45054e-06	5.90375e-06	5.44547e-06	5.89017e-06	5.84029e-06
57	Taurine	0.990698	322.557	126.022	Organic acids and derivatives	forward	0.0129093	0.0143322	0.0143853	0.0125393	0.0142555	0.0143159	0.0161292	0.0141025	0.0112975	0.0142131	0.0169233	0.0154106	0.0229711	0.0224812	0.0246787	0.0195058	0.024128	0.0160651	0.0152765	0.0157372
59	1,2,3,4-Tetrahydro-2-methyl-b-carboline	0.990076	48.5282	187.123	Organoheterocyclic compounds	forward	9.425e-06	9.03683e-06	3.24777e-06	1.33098e-05	1.44086e-05	7.55895e-06	3.94729e-06	7.04358e-06	6.06571e-06	3.17313e-06	2.7351e-06	2.25907e-06	6.7115e-06	1.04861e-06	3.01262e-06	1.09665e-05	2.19743e-05	6.25214e-06	7.05037e-06	6.98608e-06
60	Morpholine	0.989926	300.096	88.0762	Organoheterocyclic compounds	forward	1.48058e-05	1.73713e-05	1.57721e-05	1.43324e-05	1.6314e-05	1.38581e-05	1.50788e-05	1.00004e-05	1.27552e-05	1.83104e-05	1.54298e-05	1.49414e-05	1.94956e-05	1.57469e-05	1.25542e-05	1.16969e-05	1.34306e-05	2.27081e-05	1.31748e-05	1.83492e-05
62	(Â±)-Tryptophan	0.98883	290.167	205.097	Organoheterocyclic compounds	forward	0.000142979	0.000138232	0.00021669	0.000139108	9.33486e-05	9.41185e-05	0.000321855	0.000340767	0.000142998	0.000145877	0.000221332	0.000729755	9.46395e-05	0.000261632	0.000121385	0.000109936	0.000121664	0.000188951	0.000204812	0.000212503
63	2,6-Dimethylpyrazine	0.988813	372.529	109.076	Organoheterocyclic compounds	forward	0.000123261	8.69569e-05	3.61835e-05	0.000202226	9.07162e-05	9.5145e-05	0.000196045	4.57148e-05	3.57818e-05	6.45919e-05	5.83733e-05	3.87559e-05	6.13802e-05	9.42843e-06	4.93925e-06	3.35866e-06	5.20831e-06	9.21172e-05	8.24359e-05	8.75434e-05
64	Methyl (3x,10R)-dihydroxy-11-dodecene-6,8-diynoate 10-glucoside	0.988716	430.863	399.164	Lipids and lipid-like molecules	forward	6.2391e-06	5.59901e-06	6.6833e-06	3.73499e-06	4.35035e-06	8.2099e-06	5.27134e-07	7.50588e-07	3.65463e-07	1.19501e-06	1.07801e-06	4.48673e-07	8.46453e-09	7.62539e-09	7.96744e-09	7.46308e-09	7.7438e-09	2.58704e-06	2.30504e-06	2.52644e-06
65	N-Hexadecanoylpyrrolidine	0.988497	224.548	310.31	Organoheterocyclic compounds	forward	2.04649e-06	1.48409e-06	3.20772e-06	2.47821e-06	1.18149e-06	8.95147e-09	3.53716e-06	5.58967e-06	3.68041e-06	1.50658e-06	2.35552e-06	5.3596e-06	9.60754e-07	1.86897e-06	1.4741e-06	1.35759e-06	1.6737e-06	1.55597e-06	1.48402e-06	1.83259e-06
66	1-Methylguanosine	0.988445	214.597	298.114	Nucleosides, nucleotides, and analogues	forward	2.68281e-05	2.30911e-05	1.09573e-05	4.69229e-05	2.42544e-05	1.34618e-05	1.8356e-05	2.00965e-05	9.71797e-06	2.87601e-05	1.95013e-05	2.75111e-05	1.69328e-05	2.80907e-05	1.14786e-05	6.49475e-06	2.71461e-05	2.61412e-05	2.60088e-05	2.67333e-05
67	N-Carbamoylsarcosine	0.988328	427.365	133.061	Organic acids and derivatives	forward	1.27505e-05	1.35888e-05	1.56605e-05	1.16381e-05	1.2706e-05	9.72027e-06	2.31437e-05	2.56077e-05	1.53244e-05	1.4805e-05	1.81585e-05	3.16893e-05	0.000183217	0.000158144	0.000209004	8.72269e-05	8.29958e-05	2.03035e-05	1.74423e-05	1.57496e-05
68	Methyl 6-methoxy-9H-carbazole-3-carboxylate	0.988201	282.34	256.097	Organoheterocyclic compounds	forward	7.7479e-06	7.22936e-06	1.42125e-05	4.15277e-06	6.47965e-06	8.69211e-06	1.57933e-05	1.28995e-05	3.31445e-05	1.33877e-05	1.14324e-05	1.09459e-05	4.22767e-06	5.60107e-06	9.40994e-06	9.37337e-06	6.66017e-06	9.74493e-06	1.23647e-05	1.16542e-05
69	5-O-Galloylhamamelofuranose	0.987986	317.134	333.079	Benzenoids	forward	2.89916e-07	1.53409e-06	8.4039e-09	2.16467e-05	8.64799e-09	8.98335e-07	2.50381e-07	1.50208e-07	9.76041e-07	1.02242e-06	1.52255e-05	3.2319e-06	8.46453e-09	7.62539e-09	7.96744e-09	7.46308e-09	7.7438e-09	2.59157e-06	3.57909e-06	2.66008e-06
70	Oleamide	0.987701	227.526	282.279	Lipids and lipid-like molecules	forward	1.97977e-06	2.1789e-06	2.75711e-06	1.94328e-06	2.15871e-06	2.22376e-06	3.00885e-06	4.58286e-06	3.12048e-06	3.04078e-06	4.34554e-06	5.47605e-06	1.79639e-06	2.79104e-06	2.39567e-06	3.16151e-06	2.7582e-06	2.0105e-06	2.26873e-06	2.85258e-06
72	Alanyl-Valine	0.987366	282.757	189.123		forward	1.32327e-05	2.53251e-05	1.16236e-05	1.24688e-05	9.27457e-06	1.95279e-05	2.94422e-05	7.3694e-05	2.38417e-05	7.50516e-05	3.01911e-05	2.87789e-05	9.80999e-06	5.40605e-05	2.66599e-05	7.98007e-06	5.14967e-06	3.46301e-05	3.71216e-05	4.23454e-05
73	Creatine	0.985358	374.276	132.077	Organic acids and derivatives	forward	0.018045	0.0196619	0.0182582	0.0171947	0.0198985	0.0187293	0.0194641	0.0203528	0.0196782	0.0201254	0.0192947	0.0185007	0.00903682	0.013311	0.0164639	0.0137672	0.0214663	0.0209894	0.0206631	0.0204731
75	5'-Methylthioadenosine	0.98486	434.008	298.097	Nucleosides, nucleotides, and analogues	forward	4.83617e-06	5.77965e-06	4.87517e-06	3.52791e-06	8.51638e-06	6.08725e-06	4.15403e-06	5.36196e-06	4.52575e-06	7.57536e-06	5.69487e-06	4.49173e-06	8.46453e-09	1.34304e-06	6.64174e-07	1.21319e-06	2.69553e-07	5.43751e-06	6.10426e-06	6.03318e-06
76	Methylpyrazine	0.984568	407.779	95.0609	Organoheterocyclic compounds	forward	2.9959e-05	2.09372e-05	1.20528e-05	2.94585e-05	4.10561e-05	1.95013e-05	0.000284493	1.58491e-05	1.1824e-05	1.51034e-05	3.12704e-05	1.41231e-05	9.71054e-06	4.30111e-06	3.6117e-06	2.80943e-06	8.75602e-06	3.80579e-05	3.72978e-05	3.95931e-05
77	N6-Methyladenosine	0.98392	316.256	282.119	Nucleosides, nucleotides, and analogues	forward	8.06919e-05	5.00387e-05	2.67845e-05	0.000167101	7.4893e-05	3.45616e-05	0.000119202	0.000106675	3.24145e-05	0.00013112	7.25102e-05	0.00011089	1.08661e-05	4.26363e-05	1.08712e-05	8.18411e-06	3.74883e-05	9.1523e-05	9.60586e-05	9.36037e-05
79	Adenosine monophosphate	0.983794	585.005	348.07	Nucleosides, nucleotides, and analogues	forward	9.11023e-06	2.03795e-05	4.39827e-06	1.1042e-05	2.08692e-05	2.92345e-05	5.22713e-06	9.78785e-06	1.92353e-05	1.70115e-05	1.26897e-05	4.45563e-06	5.03247e-06	2.61787e-06	4.74015e-06	3.83185e-06	1.54106e-05	1.28368e-05	1.29781e-05	1.32413e-05
80	Imidazoleacetic acid ribotide	0.983337	332.88	339.059	Organic oxygen compounds	forward	6.17434e-06	2.81081e-06	5.51985e-07	3.8785e-06	7.62362e-06	1.01177e-05	1.47366e-06	1.18732e-06	7.3631e-06	8.28259e-06	5.48416e-06	7.72206e-09	2.86445e-06	1.62563e-06	4.98179e-06	5.90067e-06	5.15762e-06	7.37857e-06	5.63612e-06	6.30742e-06
81	Valdecoxib	0.983137	474.716	315.08	Benzenoids	forward	1.34718e-05	0.000404798	1.33266e-05	1.5483e-05	1.42489e-05	0.000484558	1.23788e-05	1.02602e-05	1.1793e-05	1.58647e-05	1.44272e-05	7.34222e-06	8.1697e-07	7.07008e-07	1.30973e-06	1.38176e-06	1.54712e-06	3.48376e-05	2.88659e-05	2.89388e-05
82	fluvoxamino acid	0.98272	231.071	319.126	Benzenoids	forward	4.23363e-06	4.06595e-06	1.65849e-06	1.23537e-05	5.1167e-06	3.11696e-06	1.07266e-06	3.47721e-06	2.55782e-05	2.3054e-06	1.29617e-06	1.07984e-06	4.45163e-06	2.24222e-06	5.08165e-06	2.68429e-05	6.53965e-05	9.02728e-06	6.41364e-06	6.99603e-06
83	1-Methylhypoxanthine	0.982535	153.877	151.061	Organoheterocyclic compounds	forward	1.33092e-05	1.18561e-05	8.00118e-06	2.17173e-05	2.2495e-05	7.25096e-06	3.10929e-05	1.89615e-05	7.58693e-06	3.73783e-05	3.02228e-05	2.45731e-05	3.70992e-05	9.60535e-05	5.01076e-05	3.03572e-05	8.63525e-05	2.76557e-05	2.6858e-05	2.92607e-05
84	Riboflavin	0.982193	234.71	377.145	Organoheterocyclic compounds	forward	3.1628e-05	2.56501e-05	4.64119e-05	3.07471e-05	2.47956e-05	1.87183e-05	4.34694e-05	6.39059e-05	2.36808e-05	1.61417e-05	2.3691e-05	7.96617e-05	2.48e-05	5.6346e-05	2.43306e-05	2.6042e-05	2.25998e-05	4.08297e-05	3.61753e-05	3.74402e-05
85	Acetylhydrazine	0.982124	345.706	75.0559	Organic acids and derivatives	forward	5.11891e-05	4.80301e-05	5.3796e-05	4.24557e-05	4.52026e-05	3.60528e-05	8.46222e-05	8.04713e-05	3.57889e-05	4.76453e-05	5.37719e-05	6.62241e-05	8.44793e-07	8.64145e-07	1.94934e-06	1.25228e-06	1.34002e-06	4.81061e-05	5.46893e-05	5.30535e-05
86	Adenosine 3',5'-diphosphate	0.982062	471.638	428.035	Nucleosides, nucleotides, and analogues	forward	1.12979e-06	2.6179e-06	3.54994e-07	1.62831e-06	5.40147e-06	4.31416e-06	9.02312e-09	2.12342e-07	5.1825e-06	2.42289e-06	9.76295e-07	1.03935e-07	1.71424e-05	6.37158e-06	3.5217e-05	2.83183e-05	2.96383e-05	2.41846e-06	1.69688e-06	2.4424e-06
89	N-Ornithyl-L-taurine	0.981289	238.672	240.102	Organic acids and derivatives	forward	4.83712e-05	7.307e-05	0.000125939	4.65309e-05	5.34353e-05	8.22392e-05	6.7814e-05	8.85634e-05	0.000110721	5.50095e-05	7.12849e-05	7.04219e-05	0.000121577	8.66742e-05	0.000169314	0.000186805	0.000144132	8.3815e-05	8.14328e-05	8.39462e-05
90	Trehalose	0.981278	389.228	365.105	Organic oxygen compounds	forward	1.81222e-06	3.33489e-06	9.96626e-07	2.10016e-06	5.27251e-06	1.93131e-06	1.99876e-06	1.91611e-06	1.08706e-06	1.80255e-06	1.25677e-06	1.82045e-06	8.46453e-09	7.62539e-09	7.96744e-09	7.46308e-09	7.7438e-09	3.78185e-06	3.84444e-06	3.26696e-06
92	3-Methyl-1-butylamine	0.98069	226.189	88.1125	Organic nitrogen compounds	forward	0.000107204	9.61252e-05	0.000111498	0.000162678	9.38071e-05	8.14352e-05	5.97577e-06	5.19267e-06	6.10339e-06	6.82673e-06	6.3268e-06	5.294e-06	2.26748e-05	1.28587e-05	1.24416e-05	1.02343e-05	8.74749e-06	4.32008e-05	3.84957e-05	3.79426e-05
93	Thiamine	0.980042	382.285	265.111	Organoheterocyclic compounds	forward	0.000564806	0.000534751	0.000723799	0.000399698	0.000391218	0.000416729	0.000537268	0.00071047	0.00029613	0.000474762	0.000364271	0.000504304	8.46453e-09	1.04084e-06	3.65795e-07	7.46308e-09	1.62649e-07	0.000512724	0.000478634	0.000542038
94	Neocretanin	0.979235	370.045	469.096	Organic oxygen compounds	forward	4.34059e-06	3.25159e-06	3.76124e-06	4.41911e-06	3.99907e-06	4.09729e-06	3.99491e-06	1.0749e-05	2.61086e-05	4.36406e-05	4.84992e-05	2.67616e-06	2.38954e-07	6.78369e-06	1.68796e-06	2.285e-06	4.46534e-06	1.60372e-05	1.59761e-05	1.61339e-05
95	Proline betaine	0.978457	289.045	158.118	Organic acids and derivatives	forward	3.69832e-05	3.7656e-05	6.73912e-05	4.02749e-05	2.32095e-05	3.03595e-05	8.98551e-05	3.09678e-05	0.000104541	8.12776e-06	2.62494e-05	2.88359e-05	3.2996e-05	0.000204941	9.12185e-06	0.000125984	1.46614e-05	4.18108e-05	4.52378e-05	4.37963e-05
96	Aspartyl-Valine	0.978191	393.556	233.113	Organic acids and derivatives	forward	9.46611e-07	1.86743e-06	1.61154e-06	6.58404e-07	1.66695e-06	1.73223e-06	2.41862e-06	3.60814e-06	8.07507e-07	1.54537e-06	2.03915e-06	2.22424e-06	1.01405e-06	5.48191e-06	3.46067e-06	5.23375e-07	4.28665e-07	1.83252e-06	1.90759e-06	1.82471e-06
97	Phosphoric acid	0.977752	459.827	98.9846	Homogeneous non-metal compounds	forward	8.78823e-05	0.000121486	0.000114735	6.04815e-05	0.000107663	0.000124443	2.08657e-06	1.10441e-05	4.87518e-05	0.000132401	9.23931e-05	5.35141e-05	8.7356e-05	2.28825e-06	1.89231e-05	9.85421e-05	0.000131081	8.39901e-05	9.17786e-05	8.70922e-05
98	Nicotinamide ribotide	0.977598	505.127	335.064	Nucleosides, nucleotides, and analogues	forward	7.95205e-05	0.000151008	5.29641e-05	5.04234e-05	9.65687e-05	0.000151685	5.42061e-06	2.29502e-05	9.30775e-05	8.61114e-05	2.97381e-05	8.15297e-06	6.43421e-05	1.18597e-05	4.43648e-05	5.38763e-05	5.41251e-05	8.01317e-05	9.07489e-05	8.90196e-05
100	D-Serine	0.977304	401.022	106.05	Organic acids and derivatives	forward	0.000299148	0.000284973	0.00038232	0.000230409	0.000194924	0.000211133	0.000463952	0.000464764	0.000139508	0.000184977	0.000303803	0.000809938	9.00469e-05	0.000223772	0.000131653	0.000168653	0.000105836	0.00032776	0.000310122	0.000332566
101	3-(4-hydroxyphenyl)-3,4-dihydro-2H-1-benzopyran-7-ol	0.977044	25.215	243.102	Phenylpropanoids and polyketides	forward	2.18262e-06	8.26497e-06	6.14153e-06	1.86234e-06	3.32656e-06	9.33672e-06	3.11655e-06	2.27242e-06	1.09188e-05	2.57838e-06	2.18933e-06	1.23569e-06	2.60881e-06	6.22765e-07	7.1759e-07	8.26484e-06	1.33132e-06	5.8931e-06	6.27529e-06	5.95248e-06
102	3,3,5-triiodo-L-thyronine-beta-D-glucuronoside	0.97634	326.07	132.102	Organic acids and derivatives	forward	0.000265697	0.000293901	0.000265592	0.000214532	0.000201208	7.13588e-05	0.000371106	0.00040249	0.000117057	0.00020055	0.000241383	0.00065146	0.00037488	0.000950946	0.000566548	0.0004835	0.000481185	0.000317587	0.00026055	0.000173839
103	Uridine 5'-monophosphate	0.975699	468.13	325.042	Nucleosides, nucleotides, and analogues	forward	7.03915e-06	2.54157e-05	5.40392e-07	8.18067e-06	1.44081e-05	3.68507e-05	9.64662e-07	2.35021e-06	1.03931e-05	1.38027e-05	8.58464e-06	9.81106e-07	8.46453e-09	2.36697e-07	1.03981e-06	3.43806e-06	2.23142e-06	1.06488e-05	1.11754e-05	1.08684e-05
104	1,7-Dimethylguanosine	0.974868	210.655	312.13	Nucleosides, nucleotides, and analogues	forward	3.09626e-06	4.65501e-06	2.67042e-06	6.50638e-06	6.28735e-06	2.22736e-06	2.48052e-06	2.98789e-06	2.69713e-06	3.65673e-06	3.74875e-06	3.82183e-06	2.3975e-06	3.60938e-06	1.23941e-06	5.18358e-07	3.91218e-06	4.5074e-06	4.14269e-06	4.75636e-06
106	Gynocardin	0.974179	319.056	304.101	Organooxygen compounds	forward	2.28322e-05	1.47437e-05	1.69903e-05	2.04991e-05	1.36633e-05	1.75465e-05	7.74758e-06	1.26127e-05	6.7695e-06	1.35234e-05	1.08969e-05	1.15243e-05	8.46453e-09	4.21749e-06	7.96744e-09	7.46308e-09	1.58743e-06	1.56134e-05	1.71639e-05	1.69889e-05
107	5-(2-Hydroxyethyl)-4-methylthiazole	0.973804	382.383	144.048	Organoheterocyclic compounds	forward	0.000165199	0.000112591	0.000216973	7.97476e-05	6.06287e-05	7.06321e-05	0.000163244	0.000207752	4.50469e-05	8.50455e-05	6.06012e-05	0.000150248	8.46453e-09	7.62539e-09	7.96744e-09	7.46308e-09	7.7438e-09	0.000118927	0.000145155	0.000154267
108	Arecaidine	0.97303	190.214	142.086	Alkaloids and derivatives	forward	2.71412e-05	1.7099e-05	2.52833e-05	1.29726e-05	9.99252e-06	1.54285e-05	0.000125589	2.95385e-05	0.000143132	1.96368e-05	2.27181e-05	4.28906e-05	4.98607e-05	4.59643e-05	2.10166e-05	2.90479e-05	2.11119e-05	5.32111e-05	4.52684e-05	4.62278e-05
109	Trimethylamine N-oxide	0.972987	356.783	76.0763	Organic nitrogen compounds	forward	0.000730172	0.000679627	0.000374644	0.00109147	0.000654909	0.000543567	0.000683733	0.00116495	0.000420646	0.000974151	0.000443093	0.000348061	0.0010102	0.000763129	0.000806297	0.000848384	0.00140508	0.000853061	0.000897898	0.000889402
110	Dopamine quinone	0.972952	280.831	152.071	Organic oxygen compounds	forward	1.79631e-05	2.19704e-05	1.95657e-05	1.61118e-05	2.14769e-05	2.07805e-05	2.03243e-05	3.76188e-05	2.40488e-05	1.65195e-05	2.02001e-05	2.40085e-05	0.000314336	0.000146679	0.000254017	1.69676e-05	1.74687e-05	2.14625e-05	2.05337e-05	2.31311e-05
112	4-Hydroxystachydrine	0.972173	323.899	160.097	Organic acids and derivatives	forward	6.12732e-05	6.58895e-05	5.21382e-05	5.75841e-05	7.78967e-05	6.42742e-05	6.81665e-05	4.11078e-05	4.10204e-05	1.37687e-05	1.03115e-05	4.85402e-06	1.97297e-06	7.62539e-09	4.24741e-07	5.34029e-06	2.35256e-06	5.49647e-05	5.09937e-05	5.26216e-05
113	Ethyl 3-methyl-9H-carbazole-9-carboxylate	0.972094	225.481	254.117	Organoheterocyclic compounds	forward	2.96003e-06	4.54372e-06	8.7112e-06	2.90856e-06	3.13158e-06	6.59342e-06	4.82904e-06	8.04231e-06	8.661e-06	3.73589e-06	5.60582e-06	3.87246e-06	9.29644e-06	6.43588e-06	8.16329e-06	1.47132e-05	1.04945e-05	7.16932e-06	6.2369e-06	6.72835e-06
115	Pyrimidine	0.971649	143.549	81.0452	Organoheterocyclic compounds	forward	5.54916e-05	5.0021e-05	5.64712e-05	8.67861e-05	3.4496e-05	8.63051e-06	6.74168e-05	7.91087e-05	3.49213e-05	3.91263e-05	6.03397e-05	0.000126421	5.66375e-06	1.02864e-05	5.73053e-06	9.6579e-06	1.3593e-05	5.68719e-05	5.64708e-05	5.30462e-05
116	S-Adenosylhomocysteine	0.970332	415.369	385.129	Nucleosides, nucleotides, and analogues	forward	2.16843e-05	2.90421e-05	2.82368e-05	3.89114e-05	3.03717e-05	2.34697e-05	8.77366e-06	4.61861e-05	4.30107e-05	1.59083e-05	1.42623e-05	4.60036e-05	4.49261e-06	2.93196e-06	5.189e-06	5.25264e-06	2.76988e-06	2.09937e-05	1.91629e-05	1.90999e-05
117	3-Dehydrocarnitine	0.969858	360.784	160.097	Organic acids and derivatives	forward	0.000172697	0.00019305	0.00034049	0.000201565	0.000139933	0.000178326	0.000364406	0.000196556	0.000294307	0.000188254	0.000433049	0.000300802	1.00549e-05	9.01643e-06	1.12268e-05	1.121e-05	2.34366e-05	0.000256489	0.000296273	0.000239255
118	L-Palmitoylcarnitine	0.96961	189.954	400.342	Lipids and lipid-like molecules	forward	2.96149e-05	2.79621e-05	4.35425e-05	6.13813e-05	4.59699e-05	8.63043e-05	0.000131445	2.08883e-05	0.000116738	4.29794e-05	6.89189e-05	2.49762e-05	2.73424e-05	5.63295e-06	2.57111e-05	4.33289e-05	1.71301e-05	6.32448e-05	7.49524e-05	7.25435e-05
119	Pyro-L-glutaminyl-L-glutamine	0.969318	188.762	258.108	Organic acids and derivatives	forward	1.14007e-05	7.98053e-06	2.62421e-06	2.29525e-05	7.22755e-06	3.44982e-06	4.02745e-06	2.53323e-06	8.42192e-06	7.97752e-06	6.08106e-06	1.74592e-06	8.14686e-06	5.58035e-06	7.07003e-06	6.77309e-06	2.24177e-05	7.59838e-06	8.46415e-06	8.49246e-06
120	Linoleamide	0.969245	111.222	280.263	Lipids and lipid-like molecules	forward	4.53445e-07	5.26099e-07	1.27178e-06	1.5379e-07	1.81972e-06	9.1238e-07	1.92395e-06	2.25585e-06	5.41846e-07	1.74896e-06	1.91155e-06	3.16001e-06	3.52392e-05	6.74785e-05	4.03154e-05	1.94522e-05	4.44924e-05	1.55197e-06	1.1038e-06	1.07821e-06
121	Valyl-Isoleucine	0.968878	217.125	231.17	Organic acids and derivatives	forward	1.30735e-05	3.78476e-05	1.6957e-05	1.03615e-05	1.88965e-05	3.99617e-05	2.91438e-05	9.59742e-05	7.0014e-05	5.27565e-05	2.66436e-05	2.81614e-05	1.86665e-05	4.28754e-05	4.94392e-05	9.63392e-06	1.05637e-05	4.21085e-05	4.4588e-05	4.69741e-05
123	Histamine	0.968083	408.034	112.087	Organic nitrogen compounds	forward	7.68608e-05	3.26653e-05	1.98643e-05	9.8285e-05	0.000105427	1.30672e-05	0.000926117	3.99339e-05	1.93614e-05	1.67817e-05	4.03377e-05	3.95173e-05	2.38062e-05	1.89175e-05	1.36327e-05	1.10128e-05	3.27561e-05	0.00010404	9.87559e-05	0.000102431
124	Aminoacetone	0.967668	353.148	74.0607	Organic oxygen compounds	forward	3.1854e-06	1.71569e-06	3.01688e-06	3.25786e-06	4.04447e-06	3.38836e-06	3.17628e-06	2.73958e-06	3.43799e-06	3.14084e-06	3.81283e-06	3.01094e-06	4.26879e-06	4.06949e-06	4.15418e-06	4.36877e-06	4.79227e-06	4.1284e-06	2.95865e-06	3.82126e-06
125	ADP	0.966646	489.563	428.036	Nucleosides, nucleotides, and analogues	forward	2.0047e-05	3.50455e-05	2.16337e-06	1.9498e-05	3.79028e-05	6.16625e-05	1.28165e-06	6.3832e-06	3.03494e-05	2.7963e-05	1.83248e-05	1.2532e-06	5.59951e-06	2.11785e-06	1.06776e-05	8.34412e-06	8.8739e-06	2.27275e-05	2.32055e-05	2.31829e-05
126	Elaidic acid	0.966025	157.334	283.263	Lipids and lipid-like molecules	forward	2.32035e-06	1.92861e-06	4.99901e-06	1.11389e-06	3.12354e-06	1.90273e-06	2.15613e-06	7.50533e-07	8.82536e-09	1.61679e-06	2.58657e-06	1.49802e-06	3.81384e-06	2.45807e-06	3.29461e-06	1.83883e-06	2.03254e-06	2.15741e-06	2.12368e-06	1.81352e-06
127	Prolylhydroxyproline	0.965885	432.993	229.118	Organic acids and derivatives	forward	3.42707e-05	2.49841e-05	3.17676e-05	4.49785e-05	5.52712e-05	2.0827e-05	4.31787e-05	5.24095e-05	3.01616e-05	4.10195e-05	3.73046e-05	6.94544e-05	5.24622e-06	5.96577e-06	8.99134e-06	1.03417e-05	1.56335e-05	6.13602e-05	5.88543e-05	4.3138e-05
128	2,3-Dihydro-5-(3-hydroxypropanoyl)-1H-pyrrolizine	0.965276	36.1348	180.102	Organoheterocyclic compounds	forward	4.96569e-05	5.82061e-05	6.55203e-05	3.40501e-05	5.23323e-05	7.47348e-05	7.68959e-05	9.24739e-05	6.81885e-05	9.00042e-05	7.05988e-05	7.40666e-05	8.27027e-05	0.000116173	0.000143015	7.83143e-05	8.4108e-05	7.86455e-05	7.69782e-05	7.9141e-05
129	Anserine	0.964801	444.353	241.13	Organic acids and derivatives	forward	0.00042821	0.000437881	0.000246816	0.000381747	0.000472529	0.000447524	7.52219e-05	3.23989e-05	6.8338e-05	0.000126866	3.68807e-05	8.41382e-05	2.64983e-05	2.58563e-05	6.60123e-05	6.45543e-05	4.85407e-05	0.000195175	0.000183215	0.000201796
130	Prolylphenylalanine	0.964251	259.764	263.139	Organic acids and derivatives	forward	1.0446e-05	1.3155e-05	2.00553e-05	7.19484e-06	9.67598e-06	5.62291e-06	3.12145e-05	3.73418e-05	1.16901e-05	1.74981e-05	1.82623e-05	3.82259e-05	6.96368e-06	2.07749e-05	1.60137e-05	7.35976e-06	5.86593e-06	1.69352e-05	1.72427e-05	1.9125e-05
132	Styrene	0.964077	195.046	105.07	Benzenoids	forward	1.48021e-05	1.79987e-05	1.92648e-05	1.70574e-05	1.86356e-05	1.99821e-05	1.00932e-06	5.66998e-07	2.47088e-06	2.4005e-06	8.40053e-09	3.73137e-06	8.46453e-09	1.52542e-05	1.47192e-05	1.45667e-05	1.87585e-05	7.84272e-06	6.6409e-06	7.97791e-06
133	2,5-Dichloro-carboxymethylenebut-2-en-4-olide	0.963792	385.695	208.939	Organoheterocyclic compounds	forward	2.03635e-05	1.98082e-05	1.80691e-05	2.18821e-05	1.84573e-05	1.87991e-05	2.02486e-05	2.20171e-05	2.38301e-05	2.06449e-05	2.05618e-05	1.57772e-05	8.46453e-09	7.62539e-09	7.96744e-09	7.46308e-09	7.7438e-09	2.34104e-05	2.1824e-05	2.26827e-05
134	Pyrrolidonecarboxylic acid	0.963457	418.848	130.05	Organic acids and derivatives	forward	0.00177257	0.00237836	0.00222426	0.00145701	0.00212766	0.0022712	0.00151251	0.00130218	0.00143959	0.00174015	0.00137405	0.00144528	7.00585e-05	6.95439e-05	5.14681e-05	6.56474e-05	5.11957e-05	0.00191569	0.00193259	0.00180532
135	2-Hydroxybenzaldehyde	0.963083	330.604	123.044	Benzenoids	forward	2.56165e-05	3.73807e-05	4.49766e-05	2.93238e-05	1.89689e-05	8.95147e-09	8.07274e-05	9.25952e-05	8.82536e-09	4.86653e-05	7.73191e-05	0.000157769	8.46453e-09	3.57168e-05	7.96744e-09	7.46308e-09	7.7438e-09	5.54649e-05	6.20973e-05	6.35754e-05
136	Thiamine monophosphate	0.963065	534.122	345.078	Organoheterocyclic compounds	forward	4.94613e-05	4.50533e-05	4.57019e-05	3.8941e-05	3.71276e-05	4.09295e-05	1.33646e-05	2.28501e-05	2.35154e-05	4.33103e-05	2.96005e-05	2.301e-05	1.64845e-05	2.33819e-05	2.71787e-05	3.55961e-05	3.47571e-05	3.74961e-05	3.29449e-05	3.55341e-05
138	5-Aminopentanoic acid	0.961508	328.005	118.086	Organic acids and derivatives	forward	0.00151013	0.00141684	0.00172146	0.0013741	0.00107084	0.00108536	0.0029816	0.00279776	0.00220305	0.00156942	0.00187404	0.0034884	0.00173965	0.00361529	0.0021569	0.00212633	0.00184579	0.00192109	0.00186219	0.00186004
139	Serylalanine	0.961499	77.3537	177.087	Organic acids and derivatives	forward	1.42689e-05	2.03076e-05	1.37915e-05	8.99257e-06	1.76348e-05	3.11084e-05	0.000118003	2.36499e-05	2.81694e-05	2.9171e-05	3.03865e-05	1.69538e-05	8.56281e-06	4.71305e-05	6.39607e-05	1.63388e-05	4.92397e-05	3.7891e-05	3.431e-05	3.91765e-05
140	Cytidine monophosphate	0.960457	484.565	324.058	Nucleosides, nucleotides, and analogues	forward	1.8339e-05	2.71017e-05	1.08136e-05	1.27931e-05	3.31882e-05	2.91997e-05	6.17725e-06	8.43612e-06	1.82897e-05	2.07739e-05	1.80077e-05	1.47999e-05	1.51239e-06	1.9452e-06	7.24342e-06	5.9268e-06	1.32315e-05	1.7425e-05	1.08549e-05	1.96565e-05
141	Thiiraneacetonitrile	0.959645	247.48	100.022	Organoheterocyclic compounds	forward	3.53757e-05	3.4549e-05	3.859e-05	3.99671e-05	3.91545e-05	4.94257e-05	1.16691e-05	8.80819e-09	2.54976e-05	5.15597e-05	2.79905e-05	9.97115e-06	6.18844e-05	5.10271e-05	9.12983e-05	0.000133058	9.38121e-05	2.07883e-05	3.57698e-05	3.22248e-05
142	Racemethionine	0.959367	313.373	150.059	Organic acids and derivatives	forward	0.00111622	0.00113836	0.00118819	0.00111817	0.000732128	0.00066301	0.0019423	0.00219383	0.000666104	0.000838923	0.00114326	0.00319518	0.000975474	0.00207521	0.00109843	0.000881544	0.00101087	0.00126828	0.00126546	0.00125186
143	Zymonic acid	0.958725	182.483	159.028	Organoheterocyclic compounds	forward	0.000485303	0.000376011	0.000606407	0.00040827	0.000283118	0.000237133	0.000795326	0.000379677	0.000362363	0.000408485	0.00059897	0.000917848	0.00222967	0.00300769	0.00189996	0.00206079	0.00202403	0.000895375	0.000657116	0.00066128
144	Ethylphosphate	0.958388	34.4511	183.078	Organic acids and derivatives	forward	4.32054e-05	5.37111e-05	2.67834e-05	1.43404e-06	7.84688e-05	3.53963e-05	7.85557e-05	8.97198e-05	4.45387e-05	5.58368e-05	4.21516e-05	5.76455e-05	8.20429e-05	7.13253e-05	4.61161e-05	3.78746e-05	3.223e-05	5.94526e-05	5.64554e-05	6.06634e-05
145	gamma-Aminobutyric acid	0.957328	47.6851	104.071	Organic acids and derivatives	forward	8.87731e-05	9.37177e-05	0.000116114	6.91825e-05	8.73848e-05	0.000147674	9.57451e-05	0.000155431	0.000116031	0.000111174	0.000110078	0.000125753	0.000144971	0.000294113	0.000271104	0.000299785	0.000329413	0.000128329	0.000113622	0.000120537
146	2-Aminoacrylic acid	0.957163	426.771	88.0398	Organic acids and derivatives	forward	0.00010092	0.00011346	0.00011794	8.31851e-05	0.000101037	0.00010986	7.59041e-05	6.72681e-05	4.40343e-05	5.22765e-05	8.27227e-05	0.000102474	4.66114e-05	1.7207e-06	6.87279e-05	8.36447e-05	3.76956e-05	8.46434e-05	8.79199e-05	9.03654e-05
147	LysoPE(16:0/0:0)	0.956635	226.775	454.292	Lipids and lipid-like molecules	forward	0.000147063	0.00016911	0.000192536	0.000142235	0.000166251	0.000164341	0.000211425	0.000286884	0.00026565	0.000192877	0.000319223	0.000339298	0.00012269	0.000169981	0.000142798	0.000194314	0.000164254	0.000164823	0.000165694	0.000173386
149	sec-Butylamine	0.956539	269.002	74.097	Organonitrogen compounds	forward	0.00021474	0.000178977	0.000125675	0.000227746	0.000148144	0.000148728	0.000130854	8.08507e-05	8.84535e-05	9.41995e-05	0.000165108	0.000113738	0.00013708	4.07394e-05	4.75749e-05	3.50382e-05	7.05548e-05	0.000156303	0.000154093	0.000154571
150	Sphinganine	0.956146	58.7207	302.305	Organic nitrogen compounds	forward	0.000188771	3.20999e-05	0.000157589	1.32752e-05	0.000426744	1.42253e-05	8.93809e-05	0.000162114	0.000296608	2.73304e-05	3.08045e-05	0.000228729	2.80773e-05	1.5408e-06	3.97221e-05	7.46308e-09	5.35464e-06	6.0975e-05	6.46506e-05	6.12414e-05
152	Glycyltyrosine	0.955249	308.726	239.102	Organic acids and derivatives	forward	5.95034e-06	1.16713e-05	6.43161e-06	9.82753e-06	4.60418e-06	4.27586e-06	1.77845e-05	2.44648e-05	6.46791e-06	9.74211e-06	1.06763e-05	1.81288e-05	6.36746e-06	1.90236e-05	9.6545e-06	2.92156e-06	2.41601e-06	1.15354e-05	1.16501e-05	8.48684e-06
153	L-Hexanoylcarnitine	0.95519	251.943	260.186	Lipids and lipid-like molecules	forward	2.22704e-05	2.51175e-05	4.36104e-05	5.72294e-05	2.0321e-05	5.66721e-05	1.07853e-05	1.65922e-05	6.32396e-05	3.25121e-05	2.60389e-05	7.30566e-06	4.7848e-05	1.811e-05	7.87177e-05	5.57744e-05	4.17186e-05	2.91327e-05	3.13035e-05	2.95568e-05
154	NAD	0.954912	463.973	664.115	Nucleosides, nucleotides, and analogues	forward	2.22369e-05	3.3824e-05	1.68169e-05	2.3856e-05	4.75928e-05	9.46368e-05	2.09703e-06	5.93361e-06	9.9743e-05	3.56777e-05	2.16401e-05	4.38313e-06	1.4039e-06	2.10466e-07	1.87455e-06	2.02625e-06	2.47103e-06	3.84339e-05	3.70296e-05	3.8255e-05
155	Citrulline	0.953912	417.872	176.103	Organic acids and derivatives	forward	8.84852e-05	8.45484e-05	8.39177e-05	9.79392e-05	6.25606e-05	6.92687e-05	0.000300989	7.54115e-05	6.65084e-05	6.33937e-05	8.88272e-05	0.000137032	1.0014e-05	7.9894e-06	4.67449e-06	5.41363e-06	5.90716e-06	0.000117718	0.000111403	0.000102858
156	Capsiamide	0.953679	32.3738	270.279	Organic acids and derivatives	forward	1.08501e-05	1.24005e-05	9.86619e-06	9.12891e-06	2.36552e-05	8.37693e-06	1.06187e-06	1.26845e-06	8.82536e-09	5.31516e-07	2.95141e-07	7.72206e-09	8.46453e-09	7.62539e-09	7.96744e-09	7.46308e-09	7.7438e-09	2.55444e-06	2.56794e-06	2.06614e-06
157	Phenylacetylglycine	0.953251	204.436	194.082	Organic acids and derivatives	forward	4.65421e-06	9.44472e-06	8.4039e-09	1.18431e-05	1.85822e-05	9.73178e-07	7.56321e-06	3.31709e-06	8.82536e-09	2.02228e-05	1.33157e-05	3.50036e-06	8.46453e-09	1.30594e-05	7.96744e-09	7.46308e-09	3.28681e-05	1.06529e-05	1.0661e-05	1.18622e-05
158	5-Aminopentanamide	0.952827	313.733	117.103	Organic acids and derivatives	forward	3.40554e-05	3.19464e-05	2.62022e-05	4.64016e-05	2.87065e-05	3.28236e-05	5.96849e-05	3.75914e-05	8.85285e-05	3.48915e-05	3.26985e-05	3.15155e-05	8.78624e-06	7.62539e-09	6.04528e-06	4.80752e-06	7.7438e-09	4.01637e-05	3.85496e-05	4.00108e-05
159	Pterin	0.952663	202.53	164.057	Organoheterocyclic compounds	forward	0.000375863	0.000365888	0.000269201	0.000345121	0.000328068	0.000219245	0.00022521	0.000481231	0.000281038	0.000527311	0.000479117	0.000400813	5.29049e-05	2.3814e-05	5.80589e-05	4.90039e-05	7.974e-05	0.000474853	0.000479991	0.000517242
160	Glutaminylproline	0.952304	285.634	244.129	Organic acids and derivatives	forward	2.17008e-05	1.99459e-05	4.99673e-05	2.27721e-05	2.4842e-05	2.4056e-05	7.06117e-05	4.59832e-05	1.97082e-05	2.18314e-05	1.67749e-05	7.09285e-05	2.25731e-06	4.78207e-05	1.70916e-05	1.42289e-05	1.85702e-05	3.3217e-05	3.1263e-05	3.70621e-05
161	3-Hydroxyisovalerylcarnitine	0.951932	334.879	262.165	Lipids and lipid-like molecules	forward	0.000190486	0.000256827	0.000281595	0.000140737	0.000223454	0.000390197	0.000247143	0.000213497	0.000883364	0.000623897	0.000503662	0.000130039	0.000114104	0.000146602	0.000137576	0.000160632	0.000140177	0.000366017	0.00034367	0.000355042
162	Asparaginyl-Hydroxyproline	0.95073	392.011	246.108	Organic acids and derivatives	forward	1.65506e-05	9.73248e-06	3.04099e-05	1.55662e-05	7.40817e-06	9.02305e-06	5.99875e-05	8.55967e-05	3.85866e-05	2.47373e-05	4.95072e-05	6.42475e-05	1.0281e-06	4.63711e-06	4.5697e-06	4.68704e-06	4.66871e-06	3.90683e-05	3.68481e-05	3.40397e-05
166	3-Methylhistamine	0.948639	372.673	126.103	Organic nitrogen compounds	forward	0.000429707	0.000299338	3.87004e-05	0.000766195	0.000318262	0.000319975	0.000744351	0.000136916	9.81337e-05	0.000221156	0.000187672	0.000126949	8.46453e-09	7.62539e-09	7.96744e-09	7.46308e-09	2.34938e-07	0.000299239	0.000292894	0.000296496
168	Prolyl-Aspartate	0.947694	447.937	231.098	Organic acids and derivatives	forward	1.43258e-05	2.02358e-05	1.79474e-05	1.53616e-05	2.00884e-05	1.29127e-05	2.1649e-05	1.98294e-05	2.2613e-05	1.99461e-05	2.15026e-05	3.08325e-05	9.09376e-07	1.26225e-06	2.38415e-06	1.47675e-06	1.4975e-06	2.38707e-05	2.09772e-05	2.13761e-05
169	Cytarabine	0.947026	260.751	244.093	Nucleosides, nucleotides, and analogues	forward	1.8809e-05	2.08143e-05	1.88891e-05	1.98947e-05	2.2017e-05	2.10305e-05	1.92728e-05	1.09355e-05	1.16643e-05	2.24786e-05	1.49527e-05	7.29604e-06	9.28217e-06	8.10145e-06	1.03379e-05	2.21193e-05	2.35009e-05	1.92061e-05	2.24172e-05	2.33315e-05
170	4-Acetylimidazo[4,5-c]pyridine	0.946213	148.555	162.066	Organoheterocyclic compounds	forward	6.17226e-05	5.59377e-05	8.65372e-05	5.82875e-05	5.77145e-05	4.43959e-05	3.52173e-05	9.94226e-05	6.15647e-05	6.58022e-05	8.05609e-05	9.16915e-05	4.90605e-05	7.0819e-05	4.83082e-05	4.94867e-05	4.88143e-05	7.48385e-05	7.71181e-05	7.99965e-05
171	2-Acetylpyrrolidine	0.944831	160.415	114.091	Organoheterocyclic compounds	forward	1.0396e-05	9.90133e-06	7.91756e-06	2.77448e-05	1.45951e-05	1.34036e-05	1.44654e-05	9.73347e-06	6.53757e-06	1.24819e-05	1.23625e-05	1.16941e-05	0.000210741	1.06203e-05	9.97455e-06	1.1703e-05	1.07358e-05	7.41416e-06	1.01997e-05	1.27169e-05
172	D-Alanyl-D-alanine	0.944796	89.4352	161.092	Organic acids and derivatives	forward	5.88019e-05	6.91499e-05	6.31995e-05	5.28404e-05	6.24499e-05	0.000108916	7.7832e-05	0.000106486	7.47519e-05	8.68351e-05	7.64001e-05	9.05702e-05	9.30723e-05	0.000107823	0.000146194	0.000102265	9.56515e-05	9.00927e-05	9.61018e-05	9.93344e-05
173	4-Hydroxy-2-butenoic acid gamma-lactone	0.944349	379.138	85.0289	Organoheterocyclic compounds	forward	1.70856e-05	1.96488e-05	1.91929e-05	1.84819e-05	1.7193e-05	2.03791e-05	2.02294e-05	2.21224e-05	2.26851e-05	2.16784e-05	2.06545e-05	1.47037e-05	1.51499e-06	7.62539e-09	2.64982e-06	2.06917e-06	1.25594e-06	1.86288e-05	1.8163e-05	2.32074e-05
174	Eicosadienoic acid	0.944267	155.598	309.279	Lipids and lipid-like molecules	forward	4.01418e-06	4.76993e-06	5.02755e-06	3.15061e-06	5.20705e-06	3.69631e-06	1.95238e-06	1.44848e-06	1.24138e-06	6.34756e-06	6.3087e-06	3.14754e-06	1.03179e-05	1.8327e-06	1.13944e-05	3.90456e-06	2.89943e-06	5.13013e-06	4.31923e-06	4.85403e-06
175	2-Methylpiperidine	0.944193	38.6027	100.112	Organoheterocyclic compounds	forward	1.65453e-05	1.86603e-05	1.6653e-05	1.78032e-05	1.63858e-05	1.71534e-05	1.85777e-05	1.81891e-05	2.10222e-05	1.73472e-05	1.8133e-05	1.758e-05	0.000108289	6.80843e-05	6.51115e-05	6.39908e-05	6.40162e-05	2.91451e-05	2.97775e-05	2.86458e-05
176	N6-Acetyl-L-lysine	0.941702	374.39	189.124	Organic acids and derivatives	forward	2.95991e-05	3.5258e-05	2.5205e-05	2.74773e-05	2.15573e-05	4.10589e-05	1.37306e-05	1.40844e-05	1.55689e-05	4.1044e-06	4.28261e-06	1.48567e-05	1.67437e-06	4.3023e-06	1.77765e-06	5.86977e-06	1.61322e-06	1.90875e-05	1.6356e-05	1.66027e-05
178	7-(Methylthio)heptanenitrile	0.940169	202.917	158.1	Organic nitrogen compounds	forward	1.87956e-05	2.15154e-05	1.67816e-05	1.69784e-05	3.31969e-05	1.6361e-05	9.02312e-09	5.48997e-07	8.82536e-09	7.06484e-07	8.40053e-09	5.73405e-07	6.56847e-06	2.67358e-06	4.74484e-06	2.14085e-06	1.25832e-06	7.24677e-06	7.36698e-06	5.68491e-06
180	4-Hydroxy-1H-indole-3-acetonitrile	0.93884	48.6406	173.071	Organoheterocyclic compounds	forward	1.29937e-05	1.16584e-05	2.03325e-05	1.44483e-05	9.45705e-06	1.03865e-05	5.64776e-05	2.26692e-05	9.56898e-06	9.98677e-06	1.35173e-05	2.43192e-05	1.3394e-05	3.35408e-05	1.35206e-05	1.13464e-05	1.84029e-05	1.6788e-05	1.9939e-05	1.94408e-05
181	Asymmetric dimethylarginine	0.938524	535.05	203.15	Organic acids and derivatives	forward	0.000506888	0.000425074	0.000778754	0.00053625	0.000332278	0.000186583	0.00112055	0.00100849	0.000235529	0.000436751	0.000545003	0.00185388	3.65625e-05	3.71001e-05	2.61364e-05	3.80329e-05	1.52961e-05	0.000637636	0.000649022	0.000675404
183	Tyrosyl-Alanine	0.936088	50.9408	253.118	Organic acids and derivatives	forward	3.98909e-06	8.00955e-06	3.73185e-06	3.27581e-06	4.15452e-06	1.0089e-05	1.02607e-05	1.05244e-05	1.74049e-05	2.62566e-05	2.0764e-05	5.43905e-06	7.8152e-06	1.40225e-05	2.03673e-05	1.02682e-05	5.67738e-06	1.34133e-05	1.26244e-05	1.29376e-05
184	Diethanolamine	0.935973	334.167	106.087	Organic nitrogen compounds	forward	3.58823e-05	2.84604e-05	3.76203e-05	2.49277e-05	4.4536e-05	4.54304e-05	1.46253e-05	2.75711e-05	5.69298e-05	6.16e-05	4.31272e-05	1.11572e-05	3.74986e-05	2.71275e-05	3.29927e-05	3.14955e-05	3.26023e-05	4.83213e-05	4.49976e-05	4.62715e-05
185	Trimethylaminoacetone	0.935958	236.456	116.107	Organic oxygen compounds	forward	2.82312e-05	2.22836e-05	1.07423e-05	5.37081e-05	2.53173e-05	2.09603e-05	5.92357e-05	8.42096e-05	1.34637e-05	3.12103e-05	3.96288e-05	5.16521e-05	0.000222412	0.000223416	0.000169713	0.00015454	0.000396238	5.14419e-05	4.89783e-05	4.81973e-05
187	2-Pyrrolidinone	0.934429	398.322	86.0605	Organoheterocyclic compounds	forward	0.000149273	0.000161789	0.000123812	0.000137639	0.000142885	0.00013723	0.000230545	0.000232599	0.000188104	0.000252914	0.000169132	0.000264395	3.4181e-05	4.68307e-05	6.67245e-05	5.65628e-05	5.6472e-05	0.000208079	0.000213278	0.000210555
188	Vanilloside	0.933703	235.721	315.108	Organic oxygen compounds	forward	2.81859e-05	3.54634e-05	4.65827e-05	3.3658e-05	2.03442e-05	3.2602e-05	3.18189e-05	5.00486e-05	2.00164e-05	3.8801e-05	4.45578e-05	4.50007e-05	1.12664e-05	1.77212e-05	1.95283e-05	1.38589e-05	3.68684e-05	2.91189e-05	2.30376e-05	2.59939e-05
189	Guanidoacetic acid	0.933319	380.057	118.061	Organic acids and derivatives	forward	0.00102589	0.00124716	0.000660821	0.00085251	0.00108788	0.00118101	0.00029239	0.000350779	0.00134042	0.000393975	0.000517376	0.000549007	0.000199531	0.000105927	0.000194698	0.000468101	0.000247043	0.000792247	0.00080174	0.000805172
191	Leonuriside A	0.932948	245.619	333.118	Organic oxygen compounds	forward	1.37498e-05	1.10349e-05	1.25795e-05	2.27851e-05	8.31041e-06	1.2144e-05	1.07143e-05	1.76902e-05	1.36754e-05	1.34525e-05	1.45411e-05	6.79228e-06	1.31711e-05	5.33606e-06	1.14205e-05	3.93402e-06	8.36613e-06	1.33014e-05	1.22309e-05	1.07209e-05
193	5-Hydroxy-L-tryptophan	0.932647	50.4192	221.092	Organoheterocyclic compounds	forward	1.54203e-06	1.72899e-06	2.7519e-06	2.16544e-06	1.20339e-06	1.52823e-06	4.96548e-06	5.56565e-06	1.91504e-06	2.4899e-06	2.93378e-06	1.00651e-05	2.6372e-06	4.85946e-06	1.57581e-06	2.20043e-06	2.42742e-06	3.51971e-06	3.02322e-06	3.32137e-06
194	Ecgonine	0.932539	291.438	186.113	Alkaloids and derivatives	forward	9.81542e-05	9.12565e-05	8.71425e-05	6.82773e-05	5.11042e-05	9.84561e-05	1.0659e-05	2.09074e-05	5.25599e-05	3.39768e-05	2.30127e-05	3.37029e-05	1.66452e-05	8.03375e-06	6.98263e-06	1.01835e-05	8.40072e-06	4.23161e-05	4.20616e-05	3.91826e-05
195	(2S,2'S)-Pyrosaccharopine	0.932174	287.822	259.129		forward	3.56693e-05	2.98127e-05	2.92198e-05	2.35518e-05	2.72539e-05	1.42696e-05	5.29089e-05	4.92135e-05	2.18215e-05	6.09648e-05	7.36543e-05	3.85976e-05	9.80596e-06	6.16396e-06	5.55745e-06	3.93073e-06	5.70591e-06	4.45769e-05	4.18399e-05	3.92939e-05
196	D-Glutamine	0.932125	398.334	147.077	Organic acids and derivatives	forward	0.00254314	0.00269578	0.00295845	0.00257446	0.00175784	0.00249136	0.00617105	0.00337339	0.00169944	0.00236673	0.00289362	0.00435598	0.00203304	0.00208897	0.00150764	0.00195146	0.0013611	0.00291432	0.0029945	0.00315532
197	Hydroxyprolyl-Lysine	0.931767	317.233	260.149	Organic acids and derivatives	forward	5.00494e-05	4.09911e-05	5.48636e-05	3.1629e-05	2.90833e-05	4.37977e-05	8.64859e-06	9.00153e-06	1.35775e-05	2.29543e-05	8.40053e-09	7.73613e-06	8.46453e-09	7.62539e-09	1.11697e-05	7.46308e-09	7.7438e-09	1.92545e-05	1.91662e-05	2.1075e-05
198	2-O-Acetylarbutin	0.931285	175.647	315.107	Organic oxygen compounds	forward	1.71963e-06	2.94881e-06	5.45435e-07	1.66569e-06	8.89261e-07	7.70878e-07	1.13269e-06	9.32518e-07	1.53698e-06	1.6515e-06	1.26248e-06	7.61308e-07	8.46453e-09	7.62539e-09	7.96744e-09	7.46308e-09	7.7438e-09	2.07622e-06	2.22097e-06	3.23379e-06
199	2-Methylpyrrole	0.929523	406.682	82.0657	Organoheterocyclic compounds	forward	8.82035e-06	8.23533e-06	1.01856e-05	9.12693e-06	4.37741e-06	9.17242e-06	2.48825e-06	3.22251e-06	1.52949e-06	3.07975e-06	2.90949e-06	4.13087e-06	8.46453e-09	1.08874e-06	1.22219e-06	2.74857e-06	1.32574e-06	4.04137e-06	4.56657e-06	3.33185e-06
200	Saccharopine	0.928098	479.113	277.139	Organic acids and derivatives	forward	2.13615e-05	1.60297e-05	8.59105e-06	1.47027e-05	1.00684e-05	1.66456e-05	2.36584e-06	4.27706e-06	1.14831e-05	6.92614e-06	6.96157e-06	3.81903e-06	2.56296e-07	5.39916e-08	9.19081e-08	3.02574e-07	6.28337e-07	1.0028e-05	9.99989e-06	1.11131e-05
201	L-trans-4-Methyl-2-pyrrolidinecarboxylic acid	0.927717	69.5047	130.086	Organic acids and derivatives	forward	5.3891e-05	5.8879e-05	5.16583e-05	7.02809e-05	4.4814e-05	6.17351e-05	4.58687e-05	3.3595e-05	4.4639e-05	4.29872e-05	3.39022e-05	1.94794e-05	8.10847e-05	6.77638e-05	0.000115578	8.05322e-05	7.44361e-05	5.22537e-05	5.30321e-05	5.52999e-05
202	Pterolactam	0.927144	369.877	116.071	Organoheterocyclic compounds	forward	5.02411e-05	4.16665e-05	6.95958e-05	4.47223e-05	3.24743e-05	2.6244e-05	7.34736e-05	8.77063e-05	4.6165e-05	3.73775e-05	4.36636e-05	0.000126882	6.48852e-05	0.000113517	7.11382e-05	8.09135e-05	6.61139e-05	5.66852e-05	5.4201e-05	5.82218e-05
203	2,2,6,6-Tetramethyl-4-piperidinone	0.926651	33.2659	156.138	Organoheterocyclic compounds	forward	4.0889e-06	6.28863e-06	4.67084e-06	5.09037e-06	7.08501e-06	6.81103e-06	7.23785e-06	7.88205e-06	1.03062e-05	6.17962e-06	6.19064e-06	5.7681e-06	1.7657e-05	1.29795e-05	1.45381e-05	1.26497e-05	4.50688e-06	1.16539e-05	1.01532e-05	9.19454e-06
204	N-Methylhistamine	0.925588	256.683	126.102	Organic nitrogen compounds	forward	6.43497e-05	8.31108e-05	5.98732e-05	7.36223e-05	7.29562e-05	7.41894e-05	7.21579e-05	6.96121e-05	7.4778e-05	7.92468e-05	7.06031e-05	5.85695e-05	1.26668e-05	1.19162e-05	7.67984e-06	1.00896e-05	9.91332e-06	7.16986e-05	6.80164e-05	7.26099e-05
205	Imidazoleacetic acid riboside	0.925216	371.774	259.092	Nucleosides, nucleotides, and analogues	forward	2.14638e-05	1.47302e-05	1.34539e-05	2.96932e-05	1.33484e-05	1.49686e-05	8.17056e-06	6.21159e-06	1.05288e-05	6.07239e-06	3.96503e-06	9.60107e-06	3.91308e-06	1.06508e-05	8.49245e-06	1.39937e-05	3.11643e-05	1.25528e-05	1.49767e-05	1.2931e-05
207	2-Acetyl-3-ethylpyrazine	0.924758	267.057	151.087	Organooxygen compounds	forward	1.48195e-05	2.00136e-05	1.90948e-05	1.45468e-05	1.27055e-05	1.42579e-05	2.406e-05	2.61889e-05	9.67701e-06	1.59272e-05	1.86546e-05	2.2926e-05	7.09683e-06	1.96681e-05	2.14737e-05	2.8461e-05	3.53693e-05	1.54802e-05	1.62167e-05	2.58134e-05
208	3alpha,4,5,7alpha-Tetrahydro-5-hydroxy-1H-isoindole-1,3(2H)-dione	0.923434	84.8943	168.066	Organoheterocyclic compounds	forward	3.08347e-05	3.26034e-05	2.5991e-05	3.50416e-05	2.45424e-05	2.60645e-05	6.20581e-05	7.50773e-05	3.27452e-05	2.54881e-05	2.48634e-05	6.53019e-05	8.46453e-09	7.62539e-09	7.96744e-09	1.38011e-05	3.36725e-05	5.82013e-05	5.90421e-05	5.81256e-05
209	2-(Formamido)-N1-(5-phospho-D-ribosyl)acetamidine	0.923116	442.517	314.075	Organic oxygen compounds	forward	2.05659e-06	1.86275e-06	1.12999e-06	1.47757e-06	1.56475e-06	1.33093e-06	2.18817e-06	2.733e-06	9.61712e-07	3.10359e-06	3.01904e-06	2.38527e-06	4.34677e-07	2.00593e-06	1.23913e-06	4.75241e-07	5.76517e-07	2.07628e-06	2.50903e-06	3.2578e-06
210	N-Ethylglycine	0.922964	398.275	104.071	Organic acids and derivatives	forward	0.000503597	0.000581164	0.000430791	0.000505881	0.000530449	0.000479101	0.000871585	0.000889704	0.000675599	0.000995377	0.00062419	0.000958678	0.00181866	0.00108915	0.00111775	0.00131749	0.00130053	0.000741529	0.000796708	0.000761977
211	N-Methyl-a-aminoisobutyric acid	0.922248	298.131	118.086	Organic acids and derivatives	forward	0.00967008	0.00835096	0.0101933	0.0145232	0.00814549	0.00711172	0.0161676	0.0127854	0.00492249	0.0106623	0.0120208	0.0108377	0.0401931	0.0267589	0.0323429	0.039578	0.0301584	0.0119245	0.0119974	0.012383
212	1-Arachidonoylglycerophosphoinositol	0.921347	261.85	621.304	Lipids and lipid-like molecules	forward	1.0255e-05	1.07642e-05	1.3938e-05	7.83101e-06	1.11593e-05	8.95704e-06	9.51661e-06	1.70695e-05	1.19312e-05	1.52355e-05	1.5175e-05	2.0426e-05	2.02627e-06	2.7205e-06	1.97888e-06	1.15727e-05	1.96737e-06	1.32433e-05	1.30176e-05	1.36714e-05
214	Glycine	0.920611	389.175	76.0399	Organic acids and derivatives	forward	0.00014877	0.00014319	0.000148047	0.000108958	0.000118958	0.000146352	9.95785e-05	8.57498e-05	7.14312e-05	9.23465e-05	9.10559e-05	0.000104056	0.000144555	0.000126217	0.000171724	0.000181531	0.000136073	0.000104585	0.000112807	0.000123838
215	Labienoxime	0.920355	191.276	210.185	Organic nitrogen compounds	forward	1.36299e-06	5.10243e-06	5.04354e-06	5.66147e-06	5.78132e-06	3.08477e-06	6.31136e-06	4.64943e-06	8.90832e-06	4.09678e-06	4.77077e-06	4.12789e-06	0.00139581	1.53488e-05	1.34585e-05	1.17409e-05	9.86391e-06	1.23013e-05	1.30878e-05	1.15756e-05
216	L-Methionine	0.920223	102.411	150.055	Organic acids and derivatives	forward	2.54982e-05	2.39898e-05	1.91838e-05	4.00058e-05	2.33966e-05	1.1243e-05	2.64659e-05	3.4837e-05	1.48053e-05	4.72456e-05	2.30248e-05	1.20479e-05	6.13319e-05	0.000140248	4.64997e-05	3.25111e-05	7.06781e-05	3.794e-05	3.76354e-05	3.69117e-05
217	Nicotine glucuronide	0.919981	423.733	339.154	Organic oxygen compounds	forward	9.64672e-06	9.71576e-06	1.00383e-05	6.65405e-06	7.97589e-06	9.98162e-06	2.29147e-06	2.24152e-06	2.04073e-06	2.65981e-06	2.6206e-06	8.56426e-07	8.46453e-09	7.62539e-09	7.96744e-09	7.46308e-09	7.7438e-09	4.93189e-06	4.19883e-06	4.6654e-06
218	Phenylalanyl-Methionine	0.919932	194.619	297.127	Organic acids and derivatives	forward	2.31464e-07	2.61279e-06	5.97834e-07	8.73267e-07	6.5373e-07	2.18476e-06	4.2362e-06	1.37908e-05	6.04177e-06	3.47958e-06	5.63581e-06	5.81423e-06	2.73079e-06	7.76825e-06	6.79263e-06	6.1295e-07	5.12322e-07	4.6853e-06	5.69683e-06	4.46821e-06
219	Butyl 3-O-caffeoylquinate	0.919529	328.646	411.163	Organic oxygen compounds	forward	2.8462e-06	2.88755e-06	8.4039e-09	2.99601e-06	3.68643e-06	2.05257e-06	9.02312e-09	1.8441e-06	5.1917e-07	9.04426e-07	8.40053e-09	7.72206e-09	8.46453e-09	7.62539e-09	7.96744e-09	7.46308e-09	7.7438e-09	1.88751e-06	2.50507e-06	2.98265e-06
220	gamma-Glutamylleucine	0.919389	368.673	261.144	Organic acids and derivatives	forward	1.53564e-05	1.54085e-05	1.07759e-05	7.26082e-06	6.58915e-07	2.24575e-05	5.97942e-06	2.40827e-06	1.60115e-05	6.03686e-06	8.05631e-06	3.81921e-06	1.29416e-05	1.96753e-05	2.21455e-05	1.77716e-05	1.51755e-05	9.47368e-06	1.233e-05	9.46607e-06
222	Benzyl cinnamate	0.917169	333.312	239.106	Phenylpropanoids and polyketides	forward	1.75486e-05	1.94904e-05	1.27919e-05	1.81315e-05	1.65621e-05	2.04654e-05	1.21804e-05	2.98821e-05	2.25977e-05	2.11364e-05	1.73618e-05	7.42438e-06	8.46453e-09	2.43768e-06	2.61915e-06	2.21107e-06	2.12093e-06	1.91688e-05	1.32909e-05	1.17005e-05
224	Theophylline	0.916826	456.298	381.1	Organoheterocyclic compounds	forward	1.30914e-06	3.71103e-06	7.52424e-07	2.48627e-05	1.08047e-06	2.07705e-06	2.28461e-06	2.1941e-06	4.48598e-06	3.00664e-06	1.34598e-05	4.5755e-06	1.62168e-06	1.63725e-07	9.3628e-07	2.71536e-06	1.64504e-06	3.62006e-06	3.66232e-06	3.67124e-06
225	Citicoline	0.916592	473.044	489.116	Nucleosides, nucleotides, and analogues	forward	2.8717e-05	4.49644e-05	9.38156e-06	3.6292e-05	4.87728e-05	5.46712e-05	1.6228e-05	1.54959e-05	5.01746e-05	6.02831e-05	4.32259e-05	5.77888e-06	9.20209e-07	5.8421e-08	4.19053e-07	1.26023e-06	5.0744e-07	4.34178e-05	4.12889e-05	4.09126e-05
226	Benzaldehyde	0.916274	286.317	107.049	Benzenoids	forward	2.5557e-05	2.57442e-05	3.39042e-05	1.78381e-05	1.79729e-05	1.36964e-05	6.07717e-05	6.35487e-05	1.9614e-05	2.90319e-05	4.09483e-05	8.93903e-05	9.85572e-06	3.61262e-05	2.1679e-05	1.73196e-05	1.47692e-05	3.56266e-05	3.88343e-05	3.63361e-05
228	Subaphylline	0.915438	201.631	265.154	Phenylpropanoids and polyketides	forward	2.03056e-06	7.29273e-06	3.40782e-06	8.45971e-09	2.52353e-06	5.86538e-06	2.17947e-05	3.44391e-05	2.68154e-05	1.51038e-05	1.03014e-05	1.52834e-05	5.17382e-06	3.83813e-05	1.89722e-05	2.21228e-06	3.47896e-06	1.80684e-05	1.42047e-05	1.73683e-05
229	Uridine	0.915367	176.351	245.076	Nucleosides, nucleotides, and analogues	forward	0.000135684	0.000139289	0.000110734	0.00012666	7.56604e-05	0.000102817	0.000121659	6.89696e-05	8.01517e-05	0.000124425	0.000115375	0.000155039	8.46453e-09	7.62539e-09	7.96744e-09	7.46308e-09	7.7438e-09	0.000178859	0.000187475	0.000176608
230	4R,5R,6S-Trihydroxy-2-hydroxymethyl-2-cyclohexen-1-one 6-(2-hydroxy-6-methylbenzoate)	0.914475	289.844	309.095	Benzenoids	forward	2.64285e-05	2.05609e-05	3.81384e-05	2.15214e-05	1.38988e-05	2.6423e-05	9.23275e-06	6.21012e-06	4.08809e-06	6.23119e-06	4.4067e-06	1.77747e-06	2.32198e-06	1.86082e-06	1.23389e-06	4.78013e-06	1.74558e-06	1.23446e-05	1.20564e-05	1.25565e-05
231	Dimethylethanolamine	0.913887	40.4171	90.0919	Organonitrogen compounds	forward	4.11269e-05	4.32863e-05	3.00943e-05	4.04759e-05	3.98154e-05	4.46288e-05	4.01924e-05	3.92085e-05	3.86829e-05	3.75924e-05	3.63123e-05	3.42047e-05	1.29261e-05	8.60072e-06	1.35438e-05	1.2414e-05	1.07728e-05	3.11219e-05	3.54114e-05	2.80178e-05
232	2-(3,4-Dihydroxybenzoyloxy)-4,6-dihydroxybenzoate	0.913823	234.23	307.044	Phenylpropanoids and polyketides	forward	0.000445512	0.000216241	0.000419918	0.000399907	0.000189272	0.000332517	0.000569697	0.000394821	0.000329191	0.000473501	0.000214409	0.000500095	0.000187674	0.000360976	0.000425339	0.000456261	0.000455825	0.00027472	0.000198256	0.000244267
233	Glycyl-Valine	0.912973	313.194	175.108	Organic acids and derivatives	forward	1.11912e-05	1.48902e-05	1.77116e-05	7.67454e-06	7.20556e-06	1.02562e-05	1.78891e-05	3.59285e-05	1.40739e-05	1.54827e-05	1.47942e-05	2.26525e-05	3.3076e-06	1.96697e-05	1.29187e-05	1.57908e-06	1.94942e-06	1.4949e-05	1.53814e-05	1.48448e-05
234	Asparaginyl-Valine	0.912723	335.938	232.129	Organic acids and derivatives	forward	9.17032e-05	7.63027e-05	4.52191e-05	9.21175e-05	5.46001e-05	0.000100911	2.43442e-05	4.55007e-05	9.52598e-05	3.10985e-05	3.80601e-05	9.85163e-06	2.73459e-05	1.17449e-05	8.11971e-06	2.77909e-05	1.3976e-05	6.17607e-05	6.44782e-05	6.12621e-05
235	Heptadecanoyl carnitine	0.912575	201.654	414.357	Lipids and lipid-like molecules	forward	4.20428e-06	3.66562e-06	5.55162e-06	8.10046e-06	3.603e-06	9.77542e-06	1.32745e-05	2.57319e-06	2.40253e-05	2.76575e-06	4.8972e-06	7.72206e-09	8.46453e-09	7.62539e-09	7.96744e-09	7.46308e-09	7.7438e-09	7.20984e-06	6.4078e-06	5.41936e-06
236	L-Acetylcarnitine	0.911097	334.925	204.123	Lipids and lipid-like molecules	forward	0.00494486	0.00869938	0.00493272	0.00670762	0.00326016	0.0068741	0.00884212	0.00204861	0.00619594	0.00345393	0.00375672	0.00109705	0.00581135	0.00591557	0.00565319	0.00690417	0.00610183	0.00479036	0.00486898	0.00494185
237	Prolyl-Valine	0.91108	316.248	215.139	Organic acids and derivatives	forward	1.94278e-05	1.84592e-05	2.62809e-05	1.25529e-05	2.07585e-05	8.60191e-06	5.79398e-05	6.58958e-05	2.72531e-05	4.08892e-05	4.74676e-05	8.47428e-05	8.46453e-09	5.92179e-06	5.22634e-07	7.46308e-09	7.7438e-09	3.46995e-05	3.80926e-05	3.71344e-05
238	Isoquinoline	0.910842	223.909	130.065	Organoheterocyclic compounds	forward	4.24036e-06	5.11681e-06	3.294e-06	9.89306e-06	8.72217e-06	8.95147e-09	6.76993e-06	6.80373e-06	5.61032e-06	6.86691e-06	3.90895e-06	9.46282e-06	3.97333e-06	1.33332e-05	7.96744e-09	4.44177e-06	4.65391e-06	5.65552e-06	5.00174e-06	6.67918e-06
239	N-Acetyl-L-alanine	0.909192	369.829	132.066	Organic acids and derivatives	forward	0.000205651	0.000158024	0.000143991	0.000168763	0.000122124	0.000209394	0.000143358	6.13778e-05	0.0035627	4.20309e-05	5.05777e-05	8.94434e-05	0.000758773	0.0017152	0.00380545	0.00178562	0.00248677	0.000108197	9.5382e-05	0.000133506
240	Sphingosine	0.908101	86.7555	300.289	Organic nitrogen compounds	forward	6.33797e-05	0.000100989	6.59484e-05	6.36804e-05	7.01248e-05	0.000118568	0.000126131	0.000119795	9.21082e-05	0.000109189	8.32434e-05	0.000144234	5.56353e-06	6.82978e-06	4.518e-06	4.07128e-06	5.23873e-06	7.66446e-05	7.39845e-05	7.80961e-05
241	alpha-Methylstyrene	0.907276	34.0093	119.086	Benzenoids	forward	4.16581e-05	4.37155e-05	4.15462e-05	4.09052e-05	4.49403e-05	4.27431e-05	4.51783e-05	6.67731e-05	2.87203e-05	3.58633e-05	3.63481e-05	2.85004e-05	7.79822e-05	8.95079e-05	6.37214e-05	3.72551e-05	3.43834e-05	4.4156e-05	5.01439e-05	4.71835e-05
242	LysoPE(16:1(9Z)/0:0)	0.90711	229.147	452.277	Lipids and lipid-like molecules	forward	1.69645e-06	5.32683e-06	3.66452e-06	4.07476e-06	2.97135e-06	5.24084e-06	1.71022e-05	1.28798e-05	2.418e-06	1.27967e-05	1.63106e-05	1.93196e-05	1.06616e-05	2.58166e-05	1.60606e-05	1.80334e-05	2.56965e-05	1.14258e-05	1.24335e-05	1.08917e-05
243	S-Adenosylmethionine	0.906012	525.176	399.145	Nucleosides, nucleotides, and analogues	forward	3.09352e-05	1.52155e-05	2.24586e-05	5.54814e-06	3.35075e-05	1.08424e-05	2.61503e-05	9.04353e-06	7.38157e-06	1.17907e-05	3.01998e-05	1.73185e-05	3.45322e-05	1.53964e-05	1.41764e-05	8.519e-06	1.77065e-05	6.42432e-06	7.43138e-06	7.65523e-06
244	Arsenobetaine	0.905636	308.686	179.005	Organometallic compounds	forward	1.21311e-05	1.22373e-05	1.3264e-05	1.30401e-05	1.02997e-05	1.41934e-05	5.08755e-05	1.52976e-05	2.99101e-05	4.87118e-06	1.6258e-05	7.15106e-06	8.46453e-09	7.62539e-09	7.96744e-09	3.12738e-06	7.7438e-09	1.90068e-05	1.83768e-05	1.9139e-05
245	N-Cyclopropyl-trans-2-cis-6-nonadienamide	0.905317	608.906	194.154	Lipids and lipid-like molecules	forward	3.81841e-05	6.05379e-05	4.8349e-05	3.87729e-05	4.18481e-05	4.08235e-05	5.09911e-05	6.12699e-05	4.09428e-05	5.67881e-05	4.91347e-05	6.83852e-05	4.54254e-05	9.56293e-05	0.000168589	9.75446e-05	0.000100345	5.13929e-05	4.88667e-05	5.82384e-05
247	L-alpha-Amino-1H-pyrrole-1-hexanoic acid	0.903187	348.58	197.129	Organic acids and derivatives	forward	5.56011e-06	5.99711e-06	6.17803e-06	4.95967e-06	8.98149e-06	7.01853e-06	1.5165e-06	1.82289e-06	8.82536e-09	2.31661e-06	1.07915e-06	9.731e-07	0.000143713	5.34627e-06	3.70559e-06	4.05852e-06	2.20865e-06	2.95675e-06	2.61654e-06	2.26973e-06
248	Methylimidazole acetaldehyde	0.902793	544.413	125.071	Organoheterocyclic compounds	forward	0.000213807	0.000275905	0.000261959	0.00021723	0.000262766	0.00042607	0.000208965	0.000238892	0.000163652	0.000218762	0.000143658	0.000178469	0.000118882	0.000122158	0.00012171	0.000124056	2.07579e-05	0.000249373	0.000228792	0.000215163
249	Glycerophosphocholine	0.900748	368.269	258.109	Lipids and lipid-like molecules	forward	3.0409e-06	2.42472e-06	2.73591e-06	2.73344e-06	1.83441e-06	1.68044e-06	2.67472e-06	2.73983e-06	3.44351e-06	1.72306e-06	1.67143e-06	2.26165e-06	1.62843e-07	1.02922e-06	6.45792e-07	8.28801e-07	6.86586e-07	2.10623e-06	2.38936e-06	2.88484e-06
250	N-gamma-L-Glutamyl-D-alanine	0.899935	324.778	219.098	Organic acids and derivatives	forward	1.46132e-06	2.13891e-06	2.49506e-06	1.52163e-06	1.35817e-06	2.35889e-06	6.78931e-06	9.02701e-07	8.82536e-09	9.83181e-07	2.05708e-06	1.12722e-06	8.46453e-09	7.62539e-09	7.96744e-09	7.46308e-09	7.7438e-09	1.99386e-06	2.20356e-06	8.91059e-09
251	4-Amino-2-methylenebutanoic acid	0.899924	315.262	116.071	Organic acids and derivatives	forward	6.74269e-05	7.12666e-05	4.82497e-05	0.00012354	7.53059e-05	0.000104927	4.17378e-05	4.18204e-05	0.000163931	8.73987e-05	6.07054e-05	3.11081e-05	4.22555e-05	7.58985e-05	6.40659e-05	8.16983e-05	8.26571e-05	7.20653e-05	7.40069e-05	7.36466e-05
252	Triethanolamine	0.898607	154.871	150.112	Organonitrogen compounds	forward	6.75758e-06	4.39478e-06	3.96042e-06	9.04839e-06	6.03934e-06	3.88142e-06	6.12093e-06	8.45571e-06	6.87812e-06	5.62353e-06	4.53106e-06	0.000184495	1.34039e-05	6.98933e-06	3.63926e-06	4.26948e-06	5.16648e-06	2.36484e-05	2.37547e-05	2.33873e-05
253	L-Histidinol	0.898464	392.747	142.098	Organic nitrogen compounds	forward	1.13886e-05	7.09107e-06	8.15779e-06	9.67868e-06	5.81463e-06	8.7399e-06	2.76513e-06	4.01911e-06	5.86542e-06	2.24792e-06	2.62012e-06	1.92514e-06	8.19375e-06	2.44824e-06	2.56322e-06	2.23575e-06	2.21273e-06	6.73923e-06	5.80315e-06	5.75182e-06
254	3,5,6-Trihydroxy-5-(hydroxymethyl)-2-methoxy-2-cyclohexen-1-one	0.896596	318.101	205.068	Organic oxygen compounds	forward	0.000424702	4.29912e-05	2.91636e-05	0.000920204	6.42346e-06	3.69496e-05	0.000124378	0.000156147	3.81442e-05	0.000218842	0.000509203	7.33305e-05	6.24248e-07	6.70134e-06	2.40935e-07	7.46308e-09	4.44377e-05	0.000232467	0.000259765	0.000256939
255	(2R)-2-Hydroxy-2-methylbutanenitrile	0.895915	288.01	100.076	Organic oxygen compounds	forward	3.20232e-05	3.36028e-05	2.99882e-05	3.57459e-05	3.08821e-05	4.30972e-05	4.32127e-05	3.50893e-05	3.75385e-05	6.03846e-05	4.39434e-05	3.55595e-06	1.14128e-05	1.93628e-05	2.7089e-06	1.70769e-05	1.86128e-05	3.76561e-05	5.42515e-05	4.25642e-05
256	Prolyl-Alanine	0.895568	361.968	187.108	Organic acids and derivatives	forward	0.000168814	0.000139267	0.000160953	0.000102671	0.000105415	4.96462e-05	0.000309847	0.000372786	9.4868e-05	0.000143512	0.000211043	0.00050773	3.78721e-05	0.000114467	7.81916e-05	5.023e-05	3.94793e-05	0.000183316	0.000196578	0.000194007
257	Nebularine	0.894377	150.32	253.093	Nucleosides, nucleotides, and analogues	forward	8.69331e-06	8.68915e-06	1.20683e-05	9.52747e-06	8.69143e-06	1.1117e-05	7.48941e-06	8.67443e-06	9.25991e-06	1.15816e-05	1.25051e-05	1.01881e-05	7.82463e-06	1.49158e-05	1.32469e-05	1.22374e-05	1.49517e-05	1.05259e-05	1.20768e-05	1.27767e-05
259	(+)-4,11-Eudesmadien-3-one	0.893734	32.754	219.174	Lipids and lipid-like molecules	forward	4.62723e-06	6.87846e-06	4.60788e-06	7.29204e-06	5.48381e-06	3.76513e-06	4.62929e-06	3.65186e-06	9.83426e-07	5.57352e-06	5.24382e-06	4.33321e-06	3.95531e-06	4.26962e-06	3.37132e-06	4.04176e-06	4.76219e-06	4.4544e-06	4.36254e-06	4.44198e-06
260	LysoPE(0:0/18:3(6Z,9Z,12Z))	0.893468	227.631	476.276	Lipids and lipid-like molecules	forward	5.90485e-06	5.83213e-06	7.11384e-06	5.71406e-06	5.53267e-06	6.19994e-06	1.05941e-05	1.13037e-05	1.07372e-05	8.02844e-06	1.51646e-05	1.60995e-05	5.11498e-06	1.04867e-05	6.95507e-06	7.06997e-06	8.24801e-06	7.46106e-06	8.47891e-06	7.88383e-06
261	Ethoxyquin	0.892704	31.4135	218.154	Organoheterocyclic compounds	forward	5.46558e-06	4.80622e-06	1.00406e-06	5.05026e-06	9.38017e-06	3.15896e-06	2.65747e-06	2.54789e-06	3.31924e-05	1.70726e-06	1.05795e-06	8.78253e-07	5.27528e-06	4.18267e-07	2.51465e-06	1.7756e-05	1.02236e-05	4.51435e-06	5.75341e-06	5.63368e-06
262	L-Aspartic acid	0.892385	454.182	134.045	Organic acids and derivatives	forward	0.00022876	0.000256927	0.000193698	0.000202908	0.000252934	0.000258136	0.000204583	0.000205722	0.00022838	0.000152327	0.000200468	0.00019925	6.05348e-05	0.000254748	0.000513646	0.000529108	0.000344894	0.000205045	0.000205097	0.000218573
263	Imidazole-4-acetaldehyde	0.892294	47.7221	111.056	Organoheterocyclic compounds	forward	5.60226e-05	6.93773e-05	5.53467e-05	5.9805e-05	4.75779e-05	7.04657e-05	9.14232e-05	4.80743e-05	3.48269e-05	3.45308e-05	3.30859e-05	3.8702e-05	0.00111377	0.000212466	0.000133402	0.000115165	0.000123101	5.6664e-05	5.49598e-05	5.08604e-05
264	Dodecanoylcarnitine	0.892234	212.929	344.279	Lipids and lipid-like molecules	forward	7.72777e-06	4.21873e-06	9.17859e-06	1.16582e-05	5.923e-06	1.19654e-05	9.98374e-06	3.04439e-06	2.60422e-05	1.1325e-05	1.27498e-05	4.00472e-06	1.9448e-05	4.38125e-06	2.5367e-05	1.96931e-05	1.17025e-05	1.13326e-05	9.56481e-06	1.0344e-05
265	Phenylalanyl-Asparagine	0.891963	293.947	280.129	Organic acids and derivatives	forward	2.18726e-06	7.88543e-06	3.32287e-06	2.97222e-06	2.36599e-06	6.32877e-06	1.16558e-05	1.70417e-05	1.04526e-05	6.74296e-06	9.92278e-06	8.48796e-06	3.05014e-06	1.42403e-05	9.04459e-06	1.50732e-06	1.30053e-06	9.54241e-06	9.54884e-06	9.1358e-06
266	Inosinic acid	0.891625	475.626	349.055	Nucleosides, nucleotides, and analogues	forward	5.32636e-05	0.000202057	1.20982e-05	0.000130939	7.06238e-05	0.000191901	1.64344e-05	4.35561e-05	5.42427e-05	8.38214e-05	4.62492e-05	2.24412e-05	6.89623e-05	5.26013e-05	5.40244e-05	9.17956e-05	6.7976e-05	6.24667e-05	6.43982e-05	6.81308e-05
267	trans-Aconitic acid	0.891512	229.284	175.023	Organic acids and derivatives	forward	1.24864e-05	1.83442e-05	1.99638e-05	1.14038e-05	8.8445e-06	9.83385e-07	3.84569e-05	1.8893e-05	1.53573e-05	1.32916e-05	2.57202e-05	4.06348e-05	2.7993e-06	1.14977e-05	6.48387e-06	2.56422e-06	1.78238e-06	2.62586e-05	2.35966e-05	2.05688e-05
268	Acetylcholine	0.891353	226.352	146.118	Organic nitrogen compounds	forward	6.5744e-05	7.37929e-05	6.76262e-05	5.7082e-05	8.03678e-05	8.64094e-05	6.06764e-06	7.13368e-06	1.71689e-05	1.92894e-05	2.13037e-05	7.2856e-06	0.000175161	5.1065e-05	0.00013968	0.000157143	0.000151446	4.30707e-05	4.14616e-05	4.28765e-05
269	5-Methylcytidine	0.891267	272.988	258.109	Nucleosides, nucleotides, and analogues	forward	1.92818e-05	1.34409e-05	1.64072e-05	1.75062e-05	1.20959e-05	1.70257e-05	3.51739e-05	9.15317e-06	2.27298e-06	1.02811e-05	7.39806e-06	1.1935e-05	3.01977e-06	2.14762e-05	7.07094e-06	4.98634e-06	1.52701e-05	8.93715e-06	8.90919e-06	8.9012e-06
272	Serylphenylalanine	0.890122	253.305	253.118	Organic acids and derivatives	forward	6.28606e-06	1.64636e-05	9.65748e-06	6.51403e-06	6.92103e-06	9.39625e-06	1.98625e-05	2.41817e-05	1.70645e-05	1.1091e-05	1.1868e-05	1.04289e-05	5.75873e-06	1.76146e-05	1.72678e-05	3.70057e-06	3.09156e-06	1.66497e-05	1.51957e-05	1.5833e-05
273	L-Octanoylcarnitine	0.889138	231.919	288.217	Lipids and lipid-like molecules	forward	6.84431e-06	6.82106e-06	1.12529e-05	8.34616e-06	4.44507e-06	1.41435e-05	1.17329e-06	8.22875e-07	1.62918e-05	7.61084e-06	5.0886e-06	5.60478e-07	2.35797e-05	1.03386e-06	3.12514e-05	1.15595e-05	5.63411e-06	6.96008e-06	7.51133e-06	7.54318e-06
274	Hydroxyprolyl-Leucine	0.888837	214.994	245.149	Organic acids and derivatives	forward	5.09046e-07	3.88751e-06	8.4039e-09	1.22764e-06	2.56338e-07	3.1418e-07	2.02964e-07	8.80819e-09	5.02245e-06	7.07686e-07	2.54872e-07	7.72206e-09	6.27969e-07	4.89884e-07	2.18728e-06	2.89066e-06	3.49363e-06	2.62739e-07	8.79134e-09	2.14451e-07
275	L-Targinine	0.88706	556.786	189.135	Organic acids and derivatives	forward	2.72697e-05	2.94604e-05	3.89067e-05	2.77728e-05	1.90297e-05	1.80482e-05	3.70946e-05	1.971e-05	1.51735e-05	1.7367e-05	2.73995e-05	5.33147e-05	0.000110059	6.44474e-05	6.01141e-05	8.35691e-05	2.33765e-05	3.16369e-05	3.24188e-05	3.39916e-05
276	1-Pyrrolidinecarboxaldehyde	0.886999	53.2131	100.076	Organoheterocyclic compounds	forward	9.36724e-06	8.60939e-06	6.86404e-06	1.29518e-05	7.92099e-06	8.93221e-06	8.01661e-06	6.09727e-06	2.06681e-05	1.17478e-05	6.52643e-06	1.36762e-05	1.33371e-05	9.28521e-06	4.48661e-06	6.07319e-06	8.74189e-06	1.18021e-05	9.50897e-06	1.07717e-05
277	Fagomine	0.885519	319.85	148.097	Organoheterocyclic compounds	forward	0.0001704	0.000195292	0.000185642	0.000203412	0.000124172	0.000194839	0.000898326	0.000268015	0.000527712	0.000140928	0.000330821	0.00016256	2.2144e-06	1.09937e-05	7.96744e-09	1.58243e-06	3.43031e-05	0.000280372	0.000317049	8.91059e-09
281	Dimethyl dialkyl ammonium chloride	0.884432	146.796	304.3	Organonitrogen compounds	forward	2.51694e-06	1.47513e-06	1.47369e-06	2.15266e-06	2.93105e-06	2.85393e-06	1.90037e-06	1.45062e-06	1.51106e-06	8.48816e-07	2.76246e-06	1.94777e-06	8.46453e-09	7.62539e-09	7.96744e-09	7.46308e-09	1.88154e-07	2.71597e-06	3.20662e-06	3.02312e-06
282	Methionyl-Arginine	0.884392	371.505	306.159	Organic acids and derivatives	forward	5.37494e-07	1.54586e-06	8.64019e-07	4.02505e-07	6.48014e-07	1.31551e-06	2.93801e-06	3.27594e-06	1.40618e-06	1.33711e-06	1.47083e-06	2.56674e-06	8.46453e-09	7.62539e-09	1.36968e-07	7.46308e-09	7.7438e-09	1.68219e-06	1.47335e-06	1.62529e-06
283	Guanosine	0.884236	255.927	284.098	Nucleosides, nucleotides, and analogues	forward	4.83452e-05	0.000160135	8.54197e-05	5.43528e-05	0.000177639	0.000233187	1.35309e-05	1.21183e-05	0.000144638	5.41603e-05	4.32891e-05	4.97062e-05	1.45226e-05	1.24981e-05	2.05351e-05	3.89265e-05	4.1739e-05	0.000104301	0.000131684	0.000134642
284	Acetaminophen	0.883692	588.243	152.071	Benzenoids	forward	1.82538e-05	1.96417e-05	1.80047e-05	1.75109e-05	1.83302e-05	1.95466e-05	1.89859e-05	1.9072e-05	1.48586e-05	5.80035e-05	1.27466e-05	1.58771e-05	0.000161617	0.000175859	0.000128991	0.000186816	0.000128416	1.25844e-05	1.85889e-05	1.59726e-05
285	p-Cresol glucuronide	0.883201	199.765	285.098	Organic oxygen compounds	forward	4.01962e-05	2.96756e-05	3.221e-05	3.61533e-05	3.93982e-05	2.64052e-05	2.71605e-05	4.41627e-05	3.94659e-05	4.14472e-05	3.55036e-05	2.40749e-05	3.15008e-05	3.27953e-05	3.59987e-05	2.72974e-05	2.31491e-05	3.86994e-05	3.33546e-05	3.48196e-05
286	3-Methylglutarylcarnitine	0.883136	369.217	290.159	Lipids and lipid-like molecules	forward	2.78127e-07	2.15222e-07	5.72669e-07	7.99011e-07	2.86533e-07	3.7284e-07	9.56323e-07	1.60942e-06	1.48211e-06	2.66619e-07	5.57554e-07	2.95119e-06	1.08154e-07	3.67902e-07	9.91466e-07	3.44892e-07	1.64815e-07	7.90673e-07	9.62386e-07	1.09681e-06
287	Threoninyl-Leucine	0.882736	50.3446	233.149	Organic acids and derivatives	forward	1.42618e-05	2.43975e-05	1.51993e-05	1.07886e-05	2.42026e-05	3.28596e-05	3.85756e-05	3.4377e-05	4.51194e-05	3.76067e-05	3.09825e-05	2.10411e-05	2.43449e-05	4.36837e-05	5.35632e-05	2.3278e-05	2.21085e-05	3.44791e-05	3.28531e-05	3.22058e-05
288	N5-(4-Methoxybenzyl)glutamine	0.881282	397.258	267.134	Organic acids and derivatives	forward	0.000309987	0.000268668	0.000146895	0.000542422	0.000216935	0.000290436	4.04981e-05	8.77043e-05	0.000273041	5.67646e-05	5.00927e-05	5.46792e-05	1.69714e-05	2.07636e-05	7.83014e-07	1.24375e-06	1.38642e-05	0.000234905	0.000216669	0.000221551
289	FAD	0.880419	418.837	786.165	Nucleosides, nucleotides, and analogues	forward	2.54857e-05	3.7299e-05	2.86267e-05	1.87256e-05	3.13319e-05	4.04832e-05	8.13159e-06	1.51613e-05	2.02663e-05	3.10489e-05	2.44765e-05	1.88283e-05	8.46453e-09	7.62539e-09	7.96744e-09	7.46308e-09	7.7438e-09	2.90765e-05	2.69735e-05	2.81448e-05
290	Propionylcarnitine	0.880337	310.612	218.139	Lipids and lipid-like molecules	forward	8.67843e-05	0.000310072	0.000181914	0.000130951	0.000123747	0.000382846	0.000440243	0.000177843	0.00128849	0.000206743	0.000476181	0.000102918	3.47432e-05	1.2463e-05	7.82001e-05	6.38697e-05	2.72005e-05	0.000298848	0.000289788	0.000284084
291	beta-Vatirenene	0.880252	30.7994	203.179	Lipids and lipid-like molecules	forward	7.24624e-06	8.76144e-06	6.59509e-06	5.97292e-06	7.10496e-06	6.78886e-06	8.54943e-06	1.00946e-05	7.02519e-06	8.04576e-06	6.5434e-06	9.59062e-06	1.33455e-05	1.16602e-05	1.09531e-05	1.15025e-05	1.0037e-05	6.27546e-06	4.99502e-06	6.94476e-06
292	gamma-Calacorene	0.877929	30.5429	201.164	Lipids and lipid-like molecules	forward	5.50907e-06	6.74112e-06	4.59306e-06	4.67905e-06	7.0533e-06	7.92231e-06	7.48579e-06	6.85959e-06	7.00003e-06	7.08024e-06	5.96458e-06	5.39231e-06	8.78212e-06	8.48565e-06	9.45662e-06	5.88716e-06	6.21542e-06	5.23749e-06	4.46223e-06	6.36691e-06
293	3-(Methylthio)-1-propene	0.877154	242.9	89.0349	Organosulfur compounds	forward	1.28016e-05	8.56417e-06	4.84546e-06	2.76001e-05	7.63338e-06	8.59757e-07	1.10469e-06	9.23488e-07	5.42875e-07	1.104e-06	7.49055e-07	1.00101e-06	8.46453e-09	3.45907e-06	4.96459e-06	3.91395e-06	3.12325e-07	3.95993e-06	3.83192e-06	4.09665e-06
294	LysoPE(0:0/20:4(5Z,8Z,11Z,14Z))	0.876545	216.276	502.292	Lipids and lipid-like molecules	forward	0.000211276	0.000185059	0.000278214	0.000183188	0.000213439	0.000107049	0.000185778	0.000583823	0.00021394	0.00030041	0.000308362	0.000520534	0.000165304	0.000431729	0.000252728	0.000291979	0.000249973	0.000309551	0.000285531	0.000291497
295	L-prolyl-L-proline	0.874381	420.678	213.123	Organic acids and derivatives	forward	5.20761e-05	2.72274e-05	7.64593e-05	3.99763e-05	2.19618e-05	1.58207e-05	9.74388e-05	8.42851e-05	3.30141e-05	3.27261e-05	4.63659e-05	9.76639e-05	6.79704e-06	1.51955e-05	6.34852e-06	7.00181e-06	7.7438e-09	6.64869e-05	6.22132e-05	5.70427e-05
296	beta-D-Glucosyloxydestruxin B	0.874074	367.432	772.431	Organic acids and derivatives	forward	1.04424e-07	4.69899e-07	8.65978e-08	1.59946e-07	6.12477e-07	1.26668e-06	1.49765e-07	1.38547e-06	1.93433e-06	2.05277e-06	8.52114e-07	8.31868e-07	8.46453e-09	7.62539e-09	1.3138e-07	8.0884e-08	8.96441e-08	8.92527e-07	6.0644e-07	1.0457e-06
297	Leucyl-Serine	0.873728	372.565	219.134	Organic acids and derivatives	forward	1.49202e-05	9.9482e-06	8.30256e-06	1.24776e-05	1.06589e-05	1.07258e-05	1.54407e-06	2.23008e-06	4.32814e-06	1.00821e-05	7.54739e-07	1.30811e-06	8.46453e-09	7.5908e-07	1.96572e-06	2.47935e-06	2.9295e-06	7.22676e-06	5.72208e-06	5.90089e-06
298	(Â±)-4-Methylene-2-pyrrolidinecarboxylic acid	0.873349	298.73	128.071	Organic acids and derivatives	forward	5.0514e-05	7.09867e-05	4.23733e-05	4.73727e-05	5.02518e-05	7.16975e-05	5.28086e-05	4.15198e-05	9.62419e-05	6.29374e-05	4.08482e-05	4.16044e-05	2.36617e-06	6.72725e-06	3.45018e-06	2.34655e-06	8.67926e-06	5.02649e-05	4.85057e-05	8.01099e-05
299	L-beta-aspartyl-L-glycine	0.872104	152.201	191.068	Organic acids and derivatives	forward	3.14924e-06	3.50955e-06	2.14994e-06	3.30062e-06	3.30699e-06	2.11293e-06	2.43965e-06	3.82115e-06	3.01156e-06	5.65757e-06	5.36388e-06	3.57814e-06	8.46453e-09	7.62539e-09	7.96744e-09	1.84405e-07	7.7438e-09	5.37646e-06	5.8842e-06	6.25135e-06
300	N-Acryloylglycine	0.870041	279.24	130.05	Organic acids and derivatives	forward	2.40128e-05	2.48993e-05	2.47802e-05	1.66081e-05	9.04748e-06	2.96138e-05	8.07984e-06	9.62294e-06	7.06284e-06	6.44745e-06	5.51997e-06	8.8013e-06	6.6829e-06	9.05858e-06	9.70855e-06	9.35275e-06	6.41058e-06	1.10238e-05	1.15421e-05	1.57253e-05
302	Riboflavin cyclic-4',5'-phosphate	0.8665	448.889	439.102	Organoheterocyclic compounds	forward	1.14466e-06	6.91853e-07	9.7336e-07	7.92686e-07	9.38302e-07	9.174e-07	3.57023e-07	6.6627e-07	3.79521e-07	1.02129e-06	7.99082e-07	4.94796e-07	4.16617e-07	2.4394e-07	4.59387e-07	7.87932e-07	6.56953e-07	8.74556e-07	6.87106e-07	9.2249e-07
304	1-deoxy-1-(N6-lysino)-D-fructose	0.865357	426.764	134.045	Organic acids and derivatives	forward	0.000781957	0.00087952	0.000902445	0.00064305	0.000778558	0.000816837	0.000592874	0.000517516	0.000353537	0.000384762	0.000626981	0.000790083	0.000637479	0.000268376	0.000588445	0.000725516	0.000405167	0.000676867	0.000652502	0.000754621
305	Hydroxyprolyl-Hydroxyproline	0.864804	440.276	245.113	Organic acids and derivatives	forward	4.93621e-05	5.50081e-05	6.14249e-05	3.72378e-05	6.92931e-05	5.64787e-05	5.13296e-05	5.81765e-05	5.87553e-05	8.24361e-05	7.85002e-05	8.1348e-05	5.07409e-06	3.19696e-06	2.55919e-06	2.43476e-06	3.49781e-06	7.50674e-05	6.36648e-05	7.81053e-05
306	Adenosine diphosphate ribose	0.86454	445.742	560.079	Nucleosides, nucleotides, and analogues	forward	2.07595e-05	5.79881e-05	1.42997e-06	3.23096e-05	4.87712e-05	6.9823e-05	3.50911e-07	5.63286e-06	3.70315e-05	4.3628e-05	1.53136e-05	5.15849e-07	3.18228e-07	7.62539e-09	1.43519e-06	7.67354e-07	1.29774e-06	4.14709e-05	3.56088e-05	3.96369e-05
307	N-Methyl-1-deoxynojirimycin	0.864134	392.825	178.108	Organoheterocyclic compounds	forward	3.91504e-05	3.51205e-05	7.42113e-05	3.69739e-05	2.63804e-05	1.83546e-05	0.000106867	6.7831e-05	3.30128e-05	1.87804e-05	4.47051e-05	0.000175617	7.95966e-06	3.41293e-06	5.20763e-06	5.96859e-06	5.85867e-06	8.23369e-05	8.22389e-05	7.92302e-05
308	Aminoadipic acid	0.864008	432.73	162.076	Organic acids and derivatives	forward	8.09496e-05	0.000134207	7.913e-05	6.04866e-05	7.05405e-05	0.000162679	8.65329e-05	5.76807e-05	7.4504e-05	5.84536e-05	8.24153e-05	3.86772e-05	0.000134523	0.000123189	0.000186716	0.000138498	0.000118228	7.40482e-05	8.31602e-05	0.000103121
309	Phenylalanyl-Glycine	0.863433	254.115	223.108	Organic acids and derivatives	forward	1.38954e-05	2.86977e-05	1.8683e-05	1.49995e-05	1.70898e-05	1.48799e-05	8.51398e-05	9.65988e-05	2.76737e-05	2.20984e-05	2.73516e-05	4.47359e-05	1.16423e-05	6.82708e-05	3.40642e-05	1.01938e-05	1.02401e-05	3.29093e-05	4.12857e-05	3.82892e-05
310	Leucyl-Threonine	0.863322	257.493	233.15	Organic acids and derivatives	forward	5.50937e-06	1.09535e-05	6.50779e-06	1.87728e-06	4.43613e-06	8.01888e-06	1.17543e-05	3.79655e-05	2.62509e-05	1.31254e-05	1.71553e-05	1.40644e-05	4.92857e-06	3.03497e-05	2.59562e-05	3.60143e-06	3.80932e-06	1.93707e-05	1.5625e-05	2.34024e-05
311	Methoxypyrazine	0.863104	113.896	111.056	Organoheterocyclic compounds	forward	0.000530971	0.000531005	0.000651528	0.000912082	0.000300741	0.000722743	0.000844727	0.000867532	0.000258236	0.000356803	0.000641666	0.00165855	0.00131499	0.00025374	0.000202151	0.000178101	0.000198257	0.000588607	0.000599001	0.000578983
312	Calcitriol	0.863091	33.456	399.326	Lipids and lipid-like molecules	forward	2.694e-06	1.49251e-06	3.07106e-06	2.9121e-06	1.56355e-06	1.13603e-06	1.14311e-06	1.78797e-06	1.34845e-06	8.36582e-07	8.40053e-09	1.70578e-06	1.63215e-06	1.97781e-06	2.55149e-06	2.41187e-06	1.81173e-06	1.37546e-06	1.5922e-06	1.64857e-06
313	UDP-N-acetyl-alpha-D-galactosamine	0.863001	455.453	608.088	Nucleosides, nucleotides, and analogues	forward	7.55955e-06	1.21881e-05	1.287e-06	8.6505e-06	1.26315e-05	1.36218e-05	3.76659e-06	2.8376e-06	1.16337e-05	1.52709e-05	9.61248e-06	8.06988e-07	8.46453e-09	7.62539e-09	7.96744e-09	7.46308e-09	7.7438e-09	1.10513e-05	9.40788e-06	9.40039e-06
314	Tyrosyl-Serine	0.862842	312.476	269.113	Organic acids and derivatives	forward	1.96821e-06	6.75563e-06	3.39214e-06	1.06269e-06	2.06027e-06	2.36217e-06	3.3417e-06	5.38242e-06	3.01417e-06	4.192e-06	2.87797e-06	2.81511e-06	4.03276e-07	2.86394e-06	3.51761e-06	3.41551e-06	5.46872e-06	4.47226e-06	3.59185e-06	4.38838e-06
315	L-Cystine	0.861291	460.908	241.031	Organic acids and derivatives	forward	0.000452059	0.000462178	0.000367789	0.000274097	0.00043611	0.000511682	0.000149755	0.000149868	0.000233915	0.000327959	0.000261642	0.000229311	3.098e-05	9.6123e-05	0.000142006	9.92598e-05	0.000215927	0.000270139	0.000278712	0.000315641
316	trans-Hexadec-2-enoyl carnitine	0.859604	204.545	398.326	Lipids and lipid-like molecules	forward	4.06716e-05	3.30626e-05	5.53638e-05	5.25524e-05	3.22758e-05	4.96611e-05	0.000109154	4.50195e-05	9.54448e-05	7.26904e-05	0.000101341	5.02795e-05	0.000271168	0.000109041	0.000249355	0.000260875	0.000158713	7.78684e-05	7.76624e-05	8.05775e-05
317	Cinnamaldehyde	0.859305	189.582	133.065	Phenylpropanoids and polyketides	forward	1.36899e-05	6.53216e-06	1.42328e-05	9.14794e-06	1.1655e-05	5.38754e-06	3.13991e-06	2.84999e-06	3.26647e-06	2.42591e-06	2.09508e-06	9.62345e-07	7.24064e-06	1.84322e-05	7.2035e-06	7.22817e-06	6.42259e-06	6.44369e-06	7.60987e-06	1.06191e-05
318	Valyl-Valine	0.859263	230.304	217.155	Organic acids and derivatives	forward	6.71948e-06	1.49796e-05	1.14449e-05	5.89427e-06	8.38895e-06	7.42825e-06	3.04181e-05	5.80935e-05	3.1758e-05	2.22077e-05	1.16192e-05	1.94794e-05	7.0825e-06	2.84418e-05	2.83881e-05	7.98441e-06	1.02504e-05	1.97644e-05	2.12374e-05	2.88948e-05
319	Deoxyeritadenine	0.857474	191.238	238.093	Organoheterocyclic compounds	forward	1.25764e-05	7.29532e-06	2.45599e-05	8.93641e-06	5.75334e-06	4.15875e-06	4.84354e-06	4.33412e-06	5.71879e-06	4.64588e-06	5.82967e-06	9.87103e-07	8.46453e-09	7.83538e-07	7.96744e-09	7.46308e-09	7.7438e-09	5.45799e-06	5.46541e-06	7.1507e-06
321	Polyoxyethylene (600) monoricinoleate	0.85518	271.512	341.305	Lipids and lipid-like molecules	forward	9.07677e-05	7.70032e-05	0.000103752	8.2992e-05	0.000108706	7.75689e-05	8.20988e-05	0.00010547	0.00010993	7.39911e-05	9.18604e-05	0.000103496	3.84778e-05	4.55881e-05	3.46318e-05	4.71083e-05	3.41817e-05	5.93699e-05	5.48618e-05	5.25713e-05
322	Phytosphingosine	0.854907	69.4616	318.3	Organic nitrogen compounds	forward	3.49093e-05	9.1027e-09	3.07043e-05	8.45971e-09	5.78808e-05	2.21513e-06	2.22287e-05	5.08293e-07	4.7198e-05	1.03858e-05	2.7085e-05	4.72575e-05	1.78285e-05	1.03305e-05	2.24978e-05	3.02536e-05	6.40775e-05	5.74679e-06	8.07183e-06	8.48142e-06
323	LysoPE(22:6(4Z,7Z,10Z,13Z,16Z,19Z)/0:0)	0.854064	215.648	526.293	Lipids and lipid-like molecules	forward	0.000341274	0.000264818	0.000356395	0.000239861	0.000328309	0.000227986	9.51737e-05	0.000282552	0.000291684	0.000190351	0.000156734	0.000243858	0.000116202	0.000218695	0.00015396	0.000177247	0.000146172	0.000253871	0.000257697	0.00025685
324	4-Aminohippuric acid	0.852247	378.65	184.095	Benzenoids	forward	2.06638e-05	1.89511e-05	2.39331e-05	1.82981e-05	1.73444e-05	2.51335e-05	2.24892e-05	2.10288e-05	2.40641e-05	2.42136e-05	2.7593e-05	1.81149e-05	1.66514e-05	9.48215e-06	1.83022e-05	1.22865e-05	1.01221e-05	2.22693e-05	2.24654e-05	2.83036e-05
325	N-(4,5-Dihydro-1-methyl-4-oxo-1H-imidazol-2-yl)alanine	0.85134	342.827	186.087	Organic acids and derivatives	forward	1.12037e-05	5.38307e-06	6.73138e-06	1.24511e-05	4.85273e-06	1.23418e-05	9.09138e-06	2.22144e-05	1.47539e-05	2.58709e-05	1.60226e-05	9.68383e-06	1.99027e-06	2.24969e-06	2.62063e-06	2.61916e-06	9.87785e-06	1.20206e-05	1.20937e-05	1.16376e-05
326	Xanthosine	0.850596	427.757	285.084	Nucleosides, nucleotides, and analogues	forward	1.80212e-05	2.45269e-05	2.96516e-05	9.15046e-06	1.43921e-05	3.47171e-05	7.55386e-06	9.8989e-06	9.9106e-06	1.34476e-05	9.12691e-06	7.55679e-06	1.41796e-07	1.96556e-07	9.55429e-08	7.46308e-09	7.7438e-09	1.48569e-05	1.56098e-05	1.49887e-05
327	Squamolone	0.849011	389.204	129.066	Organoheterocyclic compounds	forward	4.4597e-05	6.93119e-05	3.80954e-05	4.67299e-05	4.64032e-05	6.82078e-05	5.35078e-05	4.89929e-05	4.08405e-05	3.22961e-05	5.37041e-05	6.09159e-05	3.82023e-05	2.13985e-05	2.59272e-05	2.60742e-05	2.40214e-05	5.91535e-05	5.66812e-05	6.4484e-05
330	Epicatechin 3-O-(4-methylgallate)	0.845744	432.817	457.112	Phenylpropanoids and polyketides	forward	4.63805e-06	5.7717e-06	5.76699e-06	3.65942e-06	4.72508e-06	8.21747e-06	3.15769e-06	4.30509e-06	4.8987e-06	4.9884e-06	5.13325e-06	4.24048e-06	1.41979e-06	1.14756e-06	1.51351e-06	3.7609e-06	2.93565e-06	5.29482e-06	6.03979e-06	5.66756e-06
331	Isoleucyl-Phenylalanine	0.845028	193.856	279.17	Organic acids and derivatives	forward	1.51902e-05	5.65036e-05	2.27772e-05	1.21416e-05	2.24206e-05	4.43602e-05	5.40568e-05	0.000115596	0.000102357	8.20487e-05	5.98533e-05	5.09848e-05	3.43822e-05	5.86954e-05	7.81458e-05	1.75165e-05	1.9613e-05	6.75102e-05	7.15615e-05	6.90041e-05
332	Tetradecanoylcarnitine	0.844938	207.071	372.31	Lipids and lipid-like molecules	forward	2.25764e-05	1.71689e-05	3.46002e-05	4.63013e-05	2.30313e-05	5.38806e-05	8.47168e-05	1.45133e-05	0.000129111	2.8585e-05	5.62298e-05	1.32951e-05	9.61144e-05	2.4626e-05	0.000128321	0.000100187	5.42782e-05	4.72307e-05	4.59895e-05	4.74054e-05
333	Tyrosyl-Threonine	0.843996	278.201	283.128	Organic acids and derivatives	forward	1.01012e-05	1.2889e-05	1.70703e-05	4.56073e-06	8.96894e-06	1.68589e-05	9.48352e-06	1.41633e-05	1.97703e-05	1.62464e-05	1.83944e-05	3.37919e-06	7.55411e-06	8.47003e-06	1.57342e-05	6.29075e-06	7.70705e-06	2.3885e-05	1.47879e-05	2.69323e-05
334	L-beta-aspartyl-L-alanine	0.843611	446.014	205.082	Organic acids and derivatives	forward	0.000166452	0.00022707	8.53081e-05	0.000217514	0.000370918	0.000603577	9.29441e-05	4.00418e-05	0.000300428	0.000201622	0.000132952	5.52829e-05	2.14356e-05	1.16932e-05	2.68172e-05	1.1523e-05	2.58504e-05	0.000188888	0.00018182	0.000200432
335	1,3-Diisopropylbenzene	0.842822	32.324	163.148	Benzenoids	forward	8.08123e-06	2.19092e-05	8.49479e-06	1.28384e-05	1.33506e-05	2.0366e-05	1.72922e-05	2.65101e-05	3.55454e-05	1.493e-05	1.66252e-05	1.35134e-05	1.64629e-05	1.71418e-05	1.20834e-05	1.82048e-05	1.51809e-05	3.30149e-05	3.04418e-05	3.0866e-05
336	Cinnamyl benzoate	0.842346	370.353	239.106	Benzenoids	forward	3.71363e-06	4.39489e-06	3.98679e-06	3.55625e-06	3.72505e-06	4.90398e-06	3.57218e-06	3.98739e-06	2.78961e-06	3.46165e-06	3.27281e-06	3.1399e-06	8.46453e-09	7.62539e-09	7.96744e-09	5.0169e-07	4.5409e-07	3.32156e-06	4.14809e-06	3.60846e-06
337	Phenylalanyl-Threonine	0.842042	228.721	267.134	Organic acids and derivatives	forward	9.97165e-06	3.84002e-05	1.92099e-05	5.92026e-06	1.29481e-05	7.03092e-07	5.11467e-05	6.06235e-05	2.85776e-05	3.16776e-05	4.00439e-05	3.97747e-05	1.15245e-05	3.88481e-05	5.2112e-05	1.71282e-05	1.88429e-05	3.45471e-05	4.04409e-05	3.80561e-05
338	N-Oleoylethanolamine	0.841995	34.1585	326.305	Organic nitrogen compounds	forward	1.15533e-05	1.60331e-05	1.64e-05	1.2819e-05	1.63739e-05	1.30305e-05	2.36338e-05	2.06551e-05	1.39387e-05	1.50967e-05	1.80678e-05	2.66153e-05	2.48694e-05	2.48043e-05	2.01226e-05	2.08903e-05	1.76947e-05	2.0685e-05	1.89068e-05	1.946e-05
339	1,9-Nonanedithiol	0.841184	153.897	193.108	Organosulfur compounds	forward	2.94348e-06	2.57517e-06	8.77e-06	6.60185e-06	4.86288e-06	6.2534e-06	5.30361e-06	6.69632e-06	4.64402e-06	5.00006e-06	5.97626e-06	3.47046e-06	8.46453e-09	1.29297e-06	1.59392e-06	1.22466e-06	1.84383e-06	6.36791e-06	5.89092e-06	7.88694e-06
340	N2-Succinoylarginine	0.841138	391.014	275.135	Organic acids and derivatives	forward	1.96824e-06	5.66079e-06	2.48362e-06	1.239e-06	1.64053e-06	2.68118e-06	3.18764e-06	5.96089e-06	2.03132e-06	3.03334e-06	2.15354e-06	3.57348e-06	5.81608e-07	7.62539e-09	7.96744e-09	7.46308e-09	7.7438e-09	4.38792e-06	4.53393e-06	3.33979e-06
341	Arginyl-Valine	0.840058	406.568	274.187	Organic acids and derivatives	forward	8.20733e-06	1.30026e-05	5.5161e-06	1.22299e-06	2.62988e-06	8.5184e-06	2.40871e-05	3.53496e-05	1.20804e-05	7.06574e-06	1.049e-05	2.75103e-05	2.21736e-07	3.09089e-06	1.15163e-06	7.46308e-09	4.21998e-07	1.83758e-05	1.4261e-05	1.42053e-05
342	Sciadonic acid	0.839804	157.438	307.263	Lipids and lipid-like molecules	forward	8.69595e-06	8.33638e-06	6.72203e-06	6.79083e-06	7.18822e-06	7.27848e-06	1.20892e-06	1.27143e-06	2.86471e-06	8.16993e-06	9.03097e-06	2.07825e-06	7.85894e-06	5.46995e-06	9.70645e-06	3.92281e-07	1.58987e-06	6.9033e-06	6.80907e-06	7.28861e-06
343	Glucosamine 6-phosphate	0.837312	276.654	260.053	Organic oxygen compounds	forward	2.3957e-05	1.81362e-05	2.30913e-05	1.6372e-05	2.38073e-05	1.59732e-05	2.61983e-05	2.76712e-05	1.5693e-05	3.04071e-05	1.9888e-05	3.22425e-05	7.18409e-07	1.06778e-05	5.72459e-06	6.4855e-06	8.88723e-06	2.43188e-05	2.47557e-05	2.56222e-05
345	lysoPC(6:0)	0.834434	438.788	356.182	Lipids and lipid-like molecules	forward	1.28265e-05	1.0585e-05	1.02254e-05	1.08615e-05	8.17331e-06	1.13107e-05	9.79535e-06	7.31818e-06	5.88403e-06	1.34863e-05	1.38643e-05	6.3987e-06	2.9287e-06	5.9676e-06	4.66773e-06	3.80068e-06	4.74573e-06	1.16374e-05	1.11698e-05	1.22635e-05
346	7-Methylinosine	0.832262	152.981	283.104	Nucleosides, nucleotides, and analogues	forward	2.97147e-06	2.5271e-06	2.05415e-06	6.62554e-06	5.19724e-06	1.58752e-06	7.69477e-06	4.77054e-06	4.74833e-06	8.50059e-06	6.66749e-06	5.88659e-06	4.44789e-06	1.88229e-05	6.24168e-06	8.16985e-07	1.33984e-05	5.86355e-06	6.79635e-06	5.68194e-06
348	Alanyl-Leucine	0.830439	253.326	203.139	Organic acids and derivatives	forward	2.50122e-06	1.50889e-05	8.72666e-06	6.95859e-06	7.08654e-06	5.60716e-06	1.4892e-05	5.77191e-05	2.18671e-05	2.04099e-05	1.58534e-05	2.09608e-05	3.496e-06	2.7798e-05	2.11151e-05	4.24263e-06	9.53404e-06	1.84252e-05	1.97562e-05	1.73188e-05
349	L-Homoserine	0.830111	60.9479	120.066	Organic acids and derivatives	forward	4.80275e-05	7.13857e-05	8.39617e-05	3.85133e-05	6.79495e-05	0.000104931	9.82802e-05	0.000152029	9.84002e-05	0.000109574	0.0001011	0.000115101	8.50789e-05	0.000127468	0.0001524	8.72475e-05	9.66716e-05	9.64624e-05	0.000103562	0.000108377
350	Histidinyl-Threonine	0.829896	449.161	257.124	Organic acids and derivatives	forward	5.0027e-05	2.55857e-05	4.16327e-05	3.59246e-05	3.20718e-05	2.42751e-05	7.34097e-06	6.72617e-06	1.01056e-05	1.44395e-05	9.47762e-06	1.78e-06	3.00701e-05	1.31892e-05	2.0868e-05	1.49034e-05	1.08326e-05	1.89886e-05	1.78076e-05	2.08934e-05
351	N-a-Acetyl-L-arginine	0.828207	395.653	217.13	Organic acids and derivatives	forward	6.93482e-05	6.95309e-05	3.89904e-05	0.000113741	6.58893e-05	6.2092e-05	3.16644e-05	4.27703e-05	5.91326e-05	4.38798e-05	4.25202e-05	2.07599e-05	1.09914e-05	1.68255e-05	9.66156e-06	1.04841e-05	1.82886e-05	6.14615e-05	6.15573e-05	6.23589e-05
352	5-Hydroxyconiferyl alcohol	0.827081	30.5522	197.081	Benzenoids	forward	4.00365e-05	8.13223e-05	5.08565e-05	3.51731e-05	3.41316e-05	8.0496e-05	6.33458e-05	9.46379e-05	0.000117431	6.62938e-05	5.60973e-05	0.000134318	0.000194481	0.000118776	0.000133193	0.000218363	0.000138147	4.78317e-05	4.80625e-05	5.0813e-05
353	3-Pyridinebutanoic acid	0.825697	286.317	166.086	Organoheterocyclic compounds	forward	0.00262474	0.00257572	0.00340575	0.00188851	0.00179371	0.00135857	0.0061027	0.00636925	0.0021748	0.00287354	0.00399982	0.00886438	0.00163699	0.00404567	0.00190354	0.00163089	0.00163884	0.00363274	0.0036875	0.00368064
354	Serylglycine	0.820635	367.373	163.072	Organic acids and derivatives	forward	6.87726e-06	1.5848e-05	7.48119e-06	5.61319e-06	6.72416e-06	1.51666e-05	1.20356e-05	1.88377e-05	8.83309e-06	1.5669e-05	1.39903e-05	1.57325e-05	8.002e-06	2.91233e-05	1.57782e-05	1.25484e-05	7.74338e-06	1.11129e-05	1.235e-05	1.17564e-05
355	7-Ketocholesterol	0.820345	32.6303	401.341	Lipids and lipid-like molecules	forward	1.67839e-05	1.59324e-05	2.40256e-05	1.62642e-05	1.42181e-05	1.44057e-05	6.55994e-06	1.09515e-05	1.08881e-05	7.92588e-06	6.21652e-06	6.9311e-06	1.18359e-05	5.16675e-06	1.41083e-05	1.28829e-05	6.26775e-06	1.00017e-05	1.06893e-05	7.09508e-06
356	3-Hydroxychavicol 1-glucoside	0.820213	234.218	313.125	Organic oxygen compounds	forward	1.11132e-06	5.24929e-06	9.34669e-07	3.1134e-06	3.04015e-06	4.56662e-06	2.01544e-06	4.65061e-06	2.86242e-06	7.41427e-07	2.7796e-06	1.82825e-06	5.44954e-06	8.17319e-06	1.03825e-05	4.3234e-06	7.41472e-06	3.8313e-06	3.71891e-06	4.17403e-06
357	L-Tyrosine	0.819717	331.551	182.081	Organic acids and derivatives	forward	0.000405072	0.00044865	0.000546904	0.000338599	0.000310521	0.000264129	0.000740099	0.0009224	0.000668034	0.000553541	0.000720797	0.00140889	0.000372836	0.00085577	0.000482298	0.000513452	0.000421867	0.000618295	0.000640373	0.000631853
358	2-Amino-3,8-dimethyl-3H-imidazo[4,5-f]quinoxaline	0.819221	396.477	214.108	Organoheterocyclic compounds	forward	5.73207e-05	3.80866e-05	1.74465e-05	4.41385e-05	2.06578e-05	5.15927e-05	1.24258e-05	5.69233e-06	3.31231e-05	1.47251e-05	1.61366e-05	6.55416e-06	2.52658e-06	1.08447e-06	5.06096e-07	8.29271e-07	1.16178e-06	2.26869e-05	2.14173e-05	2.23306e-05
359	Maltotriose	0.818865	479.746	527.159	Organic oxygen compounds	forward	1.84741e-06	1.90395e-06	1.59785e-06	1.81031e-06	2.99021e-06	1.39313e-06	2.3809e-06	3.35223e-06	3.7025e-06	6.44707e-06	4.00702e-06	3.57833e-06	2.30033e-06	5.47579e-06	4.10413e-06	4.35904e-06	5.00958e-06	3.27638e-06	3.55943e-06	4.15354e-06
361	Piperidine	0.818347	291.846	86.097	Organoheterocyclic compounds	forward	0.000856587	0.000929077	0.00110264	0.000759415	0.000649378	0.000605612	0.00172774	0.00197868	0.00039237	0.000943262	0.00125049	0.00275199	0.000745652	0.00209357	0.00094401	0.000785207	0.00083875	0.00118221	0.00120668	0.00125905
362	Palmitoylethanolamide	0.817624	35.351	300.289	Organic acids and derivatives	forward	1.55238e-05	9.02006e-06	1.70853e-05	9.54582e-06	2.13531e-05	6.71897e-06	1.04239e-05	9.26337e-06	1.31026e-05	8.65339e-06	8.5939e-06	1.87286e-05	9.08067e-06	9.45942e-06	7.64967e-06	7.51259e-06	7.95464e-06	1.28212e-05	1.09333e-05	1.24235e-05
363	Prolyl-Threonine	0.816396	354.832	217.118	Organic acids and derivatives	forward	2.84655e-06	3.35332e-06	3.93045e-06	2.13026e-06	2.23695e-06	7.60421e-06	6.244e-06	7.56683e-06	3.43326e-06	1.74874e-06	3.42015e-06	1.22891e-05	8.09562e-06	1.57816e-05	1.11365e-05	9.16629e-06	6.9675e-06	4.82098e-06	4.08495e-06	3.95359e-06
364	AICA-riboside	0.815154	215.088	259.103	Nucleosides, nucleotides, and analogues	forward	1.68357e-05	2.05555e-05	2.68829e-05	1.76959e-05	1.28031e-05	2.10092e-05	3.29897e-05	2.38937e-05	1.25959e-05	3.59945e-05	5.28962e-05	4.78705e-05	2.97072e-05	6.21975e-05	5.69189e-05	1.93767e-05	2.41503e-05	3.41814e-05	3.09107e-05	3.17028e-05
365	3-Methylguanine	0.812168	203.157	166.072	Organoheterocyclic compounds	forward	0.000176974	0.000132598	4.53701e-05	0.000430352	0.000161591	7.17754e-05	0.000133924	0.000121441	5.92248e-05	0.000188376	0.000110124	7.3529e-05	0.000127405	0.00036586	0.000126828	5.51495e-05	0.00026742	0.000179199	0.000186018	0.000194098
366	alpha-Hydroxy-N-desmethyltamoxifen	0.812076	473.506	374.215	Phenylpropanoids and polyketides	forward	5.81068e-06	5.71318e-06	7.93365e-06	4.45215e-06	3.9457e-06	3.13208e-06	1.36102e-05	1.3296e-05	4.69703e-06	4.97845e-06	5.90403e-06	1.46971e-05	6.52936e-06	1.43268e-05	7.71275e-06	4.5227e-06	3.47672e-06	7.47641e-06	7.2437e-06	7.43477e-06
367	LysoPE(0:0/20:5(5Z,8Z,11Z,14Z,17Z))	0.811149	218.054	500.276	Lipids and lipid-like molecules	forward	7.74911e-06	1.3216e-05	1.70393e-05	5.99172e-06	8.64799e-09	8.95147e-09	1.49937e-05	3.08371e-05	1.42623e-05	1.88549e-05	2.07531e-05	2.39834e-06	1.44783e-06	2.12554e-05	1.43212e-05	8.86281e-06	1.64876e-05	1.89922e-05	2.18061e-05	1.78723e-05
368	Linoleoyl ethanolamide	0.810943	35.2106	324.289	Organic nitrogen compounds	forward	1.99289e-05	2.23088e-05	2.46884e-05	1.93537e-05	1.82492e-05	1.25965e-05	2.27976e-05	2.38146e-05	1.45991e-05	1.6404e-05	1.92772e-05	3.87119e-05	1.88469e-05	2.16833e-05	1.42251e-05	1.69513e-05	1.53484e-05	2.40064e-05	2.36318e-05	2.2966e-05
369	cis-5-Tetradecenoylcarnitine	0.810936	209.363	370.294	Lipids and lipid-like molecules	forward	2.38602e-05	2.33353e-05	2.0809e-05	2.4124e-05	1.90833e-05	1.96228e-05	2.51946e-05	2.45152e-05	4.18567e-05	2.56016e-05	2.57047e-05	2.14969e-05	4.76675e-05	1.16655e-05	5.64047e-05	3.80627e-05	2.0191e-05	2.18225e-05	2.16835e-05	2.26194e-05
371	1-Cyano-2-hydroxy-3-butene	0.810011	455.475	98.0605	Organic oxygen compounds	forward	5.78912e-06	1.22927e-05	6.4327e-06	8.35315e-06	7.39449e-06	1.42218e-05	9.22253e-06	7.76055e-06	6.25289e-06	8.10016e-06	1.09156e-05	7.89047e-06	1.01193e-05	8.98131e-06	8.8744e-06	8.42597e-06	8.5772e-06	1.12433e-05	1.1808e-05	7.56167e-06
372	Leucyl-Valine	0.809917	401.012	231.17	Organic acids and derivatives	forward	1.3727e-05	1.69926e-05	1.04553e-05	1.32306e-05	2.25922e-05	1.19281e-05	1.83073e-05	1.36179e-05	1.724e-05	2.47203e-05	1.77556e-05	7.46213e-06	1.49834e-05	2.8817e-05	1.90571e-05	2.05785e-05	3.5393e-05	1.7543e-05	1.75323e-05	1.79182e-05
373	L-Asparagine	0.809031	401.966	133.061	Organic acids and derivatives	forward	0.000310816	0.000282419	0.000430185	0.000237566	0.000207515	0.000153551	0.000692018	0.000618689	0.000193037	0.000246772	0.00042163	0.00117208	2.10382e-05	9.8985e-05	5.05198e-05	6.78222e-05	4.17412e-05	0.000409889	0.000398469	0.000421121
374	D-4'-Phosphopantothenate	0.805554	470.275	300.084	Organic acids and derivatives	forward	4.77108e-05	5.10325e-05	6.12815e-05	3.67485e-05	5.56815e-05	4.58021e-05	1.02517e-05	2.4404e-05	2.16648e-05	2.667e-05	2.14983e-05	3.84424e-05	2.00777e-06	3.16242e-06	2.49766e-06	1.93318e-06	2.78342e-06	3.68242e-05	3.6499e-05	3.80731e-05
376	Valyl-Methionine	0.804106	221.344	249.126	Organic acids and derivatives	forward	1.36219e-06	4.44839e-06	1.61954e-06	8.23782e-07	1.65687e-06	3.74379e-06	6.09304e-06	9.90655e-06	8.18885e-06	6.19994e-06	7.64794e-07	2.63151e-06	3.01449e-06	4.49759e-06	6.37438e-06	4.30859e-07	1.97666e-06	6.81116e-06	5.50608e-06	5.95705e-06
377	Moracin G	0.803901	114.382	309.109	Phenylpropanoids and polyketides	forward	4.44337e-06	3.09883e-06	7.44692e-06	3.34518e-06	1.20966e-06	2.23061e-06	2.67597e-05	1.40235e-05	3.66198e-06	3.50056e-06	8.0578e-06	2.68078e-05	2.50044e-06	1.02438e-05	3.31844e-06	1.29914e-06	1.52422e-06	6.97154e-06	9.95012e-06	8.39389e-06
378	xi-3-(4-Isopropylphenyl)-2-methylpropanal	0.802648	32.3443	191.143	Lipids and lipid-like molecules	forward	4.21726e-06	1.92149e-05	3.94259e-06	8.40493e-06	9.97987e-06	1.74293e-05	1.28112e-05	2.21515e-05	3.98617e-05	9.3813e-06	1.48652e-05	9.02797e-06	3.39574e-06	9.12657e-06	1.42309e-06	8.48005e-06	5.6012e-06	3.49075e-05	3.2171e-05	3.31066e-05
380	Gonyautoxin V	0.799719	458.565	380.087	Phenylpropanoids and polyketides	forward	3.32813e-06	4.25553e-06	2.24085e-06	7.9524e-06	2.48084e-06	4.22547e-06	2.35942e-06	2.07947e-06	1.78858e-06	4.7662e-06	2.89256e-06	2.04647e-06	9.78504e-07	7.62539e-09	6.66158e-07	5.56424e-07	1.0391e-06	4.57207e-06	4.22074e-06	4.10877e-06
381	Vitamin A	0.799204	30.2275	269.226	Lipids and lipid-like molecules	forward	6.71734e-06	7.39405e-06	6.34141e-06	6.68281e-06	6.83023e-06	9.29185e-06	4.73694e-06	9.04669e-06	6.66481e-06	9.41729e-06	8.84959e-06	9.62353e-06	1.51345e-05	1.24388e-05	1.297e-05	1.0873e-05	1.06114e-05	6.72028e-06	7.01288e-06	6.03885e-06
382	N1-Methyl-4-pyridone-3-carboxamide	0.798157	79.3814	153.066	Organoheterocyclic compounds	forward	6.50106e-05	5.91067e-05	3.28738e-05	9.39832e-05	2.39661e-05	4.20682e-05	0.000109674	0.000133111	1.69699e-05	7.31937e-05	1.99942e-05	3.5282e-05	0.000331118	0.000379703	0.000154918	0.000123015	0.000668984	9.50811e-05	0.000128795	0.00010085
383	Perilloside C	0.797933	424.76	317.193	Lipids and lipid-like molecules	forward	8.59666e-06	8.12614e-06	9.81172e-06	5.68744e-06	3.43018e-06	1.40574e-06	6.39466e-05	2.76063e-05	4.05561e-06	7.20469e-06	1.37821e-05	3.43766e-05	8.86532e-07	1.07142e-05	1.5233e-06	1.32418e-06	1.28474e-06	1.49088e-05	1.34582e-05	1.60574e-05
384	Schleicherastatin 5	0.797731	220.928	445.372	Lipids and lipid-like molecules	forward	7.01094e-06	6.15218e-06	1.26801e-05	9.39962e-06	3.61375e-06	7.01401e-06	2.79661e-05	1.19444e-05	6.07898e-06	5.67154e-06	1.05426e-05	1.06677e-05	8.63669e-06	6.03639e-06	1.39062e-05	4.62219e-06	5.10181e-06	9.27919e-06	7.07209e-06	1.17071e-05
385	PC(22:6(4Z,7Z,10Z,13Z,16Z,19Z)/16:0)	0.797078	212.565	806.57		forward	5.59155e-06	8.18801e-06	2.92255e-05	4.68435e-06	1.0199e-05	1.01617e-05	5.45915e-06	2.24312e-05	1.10628e-05	5.74756e-06	4.0878e-06	4.2308e-06	0.00050601	7.01858e-06	8.92225e-06	1.01044e-05	1.0925e-05	3.06577e-06	3.76771e-06	2.21805e-06
386	Harderoporphyrinogen	0.797003	432.625	615.32	Organoheterocyclic compounds	forward	3.55492e-06	5.30758e-06	4.4854e-06	2.15273e-06	3.98507e-06	3.36615e-06	8.32776e-06	7.49862e-06	3.232e-06	7.20261e-06	1.06029e-05	5.62011e-06	1.35135e-06	5.07075e-06	4.62423e-06	2.90022e-06	2.03653e-06	7.38509e-06	7.50504e-06	7.48892e-06
387	Cholesta-4,6-dien-3-one	0.796883	32.3874	383.331	Lipids and lipid-like molecules	forward	8.01049e-06	7.41314e-06	9.43357e-06	7.90709e-06	9.7625e-06	9.93082e-06	7.71479e-06	6.24543e-06	4.16883e-06	6.70026e-06	3.61429e-06	4.63341e-06	9.88017e-06	5.59323e-06	6.68498e-06	1.11813e-05	6.70964e-06	5.93919e-06	7.12602e-06	5.29021e-06
389	Alanyl-Threonine	0.796214	94.7477	191.103	Organic acids and derivatives	forward	2.27729e-06	1.33561e-05	9.22659e-06	1.64904e-06	9.2617e-06	1.74845e-05	3.10705e-05	1.27351e-05	1.34471e-05	1.18484e-05	1.05939e-05	7.69103e-06	8.46453e-09	2.53222e-05	2.53218e-05	6.74147e-06	5.98858e-06	1.51314e-05	1.63783e-05	1.42149e-05
391	Merodesmosine	0.792097	460.68	403.255	Organic acids and derivatives	forward	8.45163e-07	1.36024e-07	1.76516e-06	3.67687e-07	8.64799e-09	8.95147e-09	1.65337e-06	5.13199e-06	8.82536e-09	8.94307e-09	6.21115e-07	1.14986e-05	1.1221e-06	2.03666e-06	1.05143e-06	7.46308e-09	7.7438e-09	1.6795e-06	1.4111e-06	1.47644e-06
392	Glutaminyllysine	0.790067	483.211	275.171	Organic acids and derivatives	forward	5.48317e-06	1.00486e-05	1.337e-05	2.41757e-06	6.3725e-06	5.03529e-06	1.83995e-05	2.54049e-05	1.58694e-05	1.60373e-06	1.30713e-05	1.46339e-05	5.80154e-06	1.48227e-05	1.79966e-05	5.26735e-06	4.45365e-06	1.39881e-05	1.36195e-05	1.50905e-05
393	Deoxyuridine	0.789672	494.082	229.086	Nucleosides, nucleotides, and analogues	forward	2.50191e-06	5.29503e-06	2.26338e-06	5.93283e-06	4.17499e-06	1.17811e-05	1.73639e-05	7.49455e-05	1.36568e-05	1.34151e-05	1.17631e-05	1.19811e-05	6.57832e-05	2.02633e-05	1.1934e-05	3.47523e-05	1.65311e-05	3.33767e-06	4.45374e-06	3.27804e-06
394	Glutaminylalanine	0.789426	402.923	218.114	Organic acids and derivatives	forward	2.54504e-05	2.74753e-05	2.4558e-05	2.22574e-05	1.65537e-05	2.64181e-05	1.07829e-05	1.22372e-05	5.35718e-06	1.03748e-05	9.35007e-06	7.81873e-06	2.46434e-06	2.96473e-06	3.5893e-06	1.07436e-06	2.22387e-06	1.52253e-05	1.41166e-05	1.42683e-05
395	CMP-N-glycoloylneuraminate	0.789384	456.102	631.149	Nucleosides, nucleotides, and analogues	forward	1.74919e-07	4.43101e-07	8.4039e-09	3.35666e-07	3.74381e-07	1.63538e-07	2.95961e-07	3.5208e-07	3.7053e-07	9.05289e-07	4.95994e-07	7.72206e-09	3.88607e-06	1.37829e-06	2.76506e-06	4.67094e-06	3.22832e-06	6.85198e-07	6.04546e-07	4.85999e-07
396	3-Amino-1,4-dimethyl-5H-pyrido[4,3-b]indole	0.789189	146.602	212.119	Organoheterocyclic compounds	forward	0.000132204	1.29004e-05	6.57959e-05	8.45179e-05	1.13649e-06	6.93009e-06	9.02312e-09	1.30691e-05	2.96404e-06	1.42406e-05	0.000117935	0.000123582	8.46453e-09	7.62539e-09	7.96744e-09	7.46308e-09	7.7438e-09	5.33431e-05	5.15088e-05	5.04225e-05
397	Tyrosyl-Lysine	0.786788	459.767	310.176	Organic acids and derivatives	forward	6.14131e-05	4.94336e-05	8.53714e-05	5.61002e-05	2.7953e-05	1.22186e-05	0.000133062	0.00022159	2.46628e-05	3.09838e-05	4.80922e-05	0.000236003	6.35392e-05	0.000138917	7.6206e-05	4.54981e-05	3.66529e-05	8.32073e-05	9.95883e-05	7.72384e-05
398	Anandamide	0.786234	51.3016	348.293	Organic nitrogen compounds	forward	1.94307e-06	1.46091e-06	1.24575e-06	1.21016e-06	1.35294e-06	2.11815e-06	1.00672e-06	1.06212e-06	1.57994e-06	7.63547e-07	4.2219e-07	9.91803e-07	8.46453e-09	7.62539e-09	7.96744e-09	7.46308e-09	7.7438e-09	2.62567e-06	3.02085e-06	2.42411e-06
400	Phenylalanyl-Tyrosine	0.785465	212.836	329.149	Organic acids and derivatives	forward	2.69325e-06	5.36208e-06	2.21236e-06	1.88e-06	3.03487e-06	5.71286e-06	7.88953e-06	1.44097e-05	1.7484e-05	9.66341e-06	6.20385e-06	4.826e-06	2.6863e-06	5.86013e-06	7.23496e-06	5.28348e-07	2.29722e-06	8.76023e-06	9.25803e-06	9.80789e-06
401	Tyrosyl-Aspartate	0.781497	394.554	297.108	Organic acids and derivatives	forward	1.16987e-06	1.97766e-06	1.19109e-06	1.46036e-06	1.44992e-06	8.85027e-07	1.3118e-06	1.39512e-06	1.12442e-06	6.5764e-07	8.85186e-07	1.35041e-06	8.46453e-09	7.62539e-09	7.96744e-09	7.46308e-09	7.7438e-09	1.15941e-06	1.50994e-06	1.411e-06
402	Marshdine	0.777282	369.988	300.089	Organoheterocyclic compounds	forward	1.47115e-05	1.11154e-05	1.58644e-05	2.2954e-05	7.73296e-06	9.43139e-06	1.87428e-05	3.94559e-05	2.67469e-05	3.485e-05	2.9274e-05	2.24234e-05	1.21124e-06	9.98687e-07	6.9842e-07	1.41441e-06	8.47759e-07	2.49485e-05	2.23325e-05	2.49936e-05
403	4-(4-Methyl-3-pentenyl)-3-cyclohexene-1-carboxaldehyde	0.772566	33.1231	193.159	Lipids and lipid-like molecules	forward	2.24128e-06	9.66175e-06	3.57853e-06	6.78772e-06	6.19812e-06	6.92953e-06	8.43294e-06	1.00217e-05	1.57355e-05	5.19085e-06	7.78703e-06	4.95729e-06	3.25432e-05	8.09312e-06	5.99371e-06	6.81829e-06	6.56405e-06	1.92054e-05	1.80516e-05	1.73016e-05
404	Muricatacin	0.771454	30.5522	285.242		forward	1.97371e-05	2.71006e-05	1.60822e-05	1.65681e-05	3.31071e-05	1.81399e-05	1.84885e-05	1.78361e-05	7.87307e-06	2.73656e-05	1.98959e-05	1.00445e-05	8.49096e-06	1.79143e-05	1.19857e-05	4.30258e-06	1.05677e-05	1.23596e-05	1.38459e-05	1.25937e-05
406	Imidazoleacetic acid	0.768942	345.108	127.05	Organoheterocyclic compounds	forward	0.000116027	0.000117895	8.87061e-05	0.000142565	0.000165253	0.000107293	0.000100377	0.000137047	0.000239029	0.000113917	8.89895e-05	0.000102357	2.47128e-05	4.53695e-05	3.14933e-05	2.4451e-05	6.24225e-05	0.000119593	0.00013035	0.000108715
407	Homoanserine	0.768596	258.676	255.145	Organic acids and derivatives	forward	7.75322e-05	6.65516e-05	7.73529e-05	6.30164e-05	4.21796e-05	5.42905e-05	8.59639e-06	1.79221e-05	1.31013e-05	1.70419e-05	1.22616e-05	5.8085e-06	5.34408e-06	7.13715e-06	1.89106e-06	6.00186e-06	7.43842e-06	2.90116e-05	3.11691e-05	2.90677e-05
408	Threoninyl-Phenylalanine	0.768523	485.358	267.134	Organic acids and derivatives	forward	1.02389e-05	1.14591e-05	1.08467e-05	8.73004e-06	1.1884e-05	1.08703e-05	3.38995e-06	3.88371e-06	3.07979e-06	4.1771e-06	4.50226e-06	1.91357e-06	1.54761e-06	1.0423e-06	2.20118e-06	2.53591e-06	2.52448e-06	5.53438e-06	5.76309e-06	6.71009e-06
409	Histidinyl-Valine	0.768051	340.368	255.145	Organic acids and derivatives	forward	9.10489e-06	2.31872e-05	1.5734e-05	7.70487e-06	1.14169e-05	1.60938e-05	4.41038e-05	3.84636e-05	7.01455e-06	1.98049e-05	2.07053e-05	3.17607e-05	7.59048e-06	7.21225e-06	2.46599e-06	5.48009e-06	4.76525e-06	2.11451e-05	2.46354e-05	2.60573e-05
411	PC(20:5(5Z,8Z,11Z,14Z,17Z)/P-18:0)	0.767287	162.21	792.588	Lipids and lipid-like molecules	forward	0.0167594	0.0148886	0.0149187	0.0147554	0.0139072	0.0159588	0.00383617	0.00597583	0.00486741	0.00518546	0.00468395	0.00513339	0.00360745	0.00358734	0.00359641	0.00360431	0.00341525	0.00676595	0.00658569	0.00628722
412	Leucyl-Tyrosine	0.767263	227.616	295.165	Organic acids and derivatives	forward	1.71259e-06	6.02557e-06	4.43616e-06	4.49856e-06	2.56947e-06	4.50536e-06	1.32135e-05	2.30252e-05	1.53151e-05	7.18306e-06	8.01644e-06	1.12394e-05	1.69184e-06	8.04221e-06	7.58499e-06	2.01503e-06	3.07953e-06	6.8447e-06	8.09705e-06	7.90945e-06
413	PC(22:5(7Z,10Z,13Z,16Z,19Z)/16:1(9Z))	0.765954	62.3949	806.57	Lipids and lipid-like molecules	forward	0.00837749	0.0094123	0.00753622	0.0079721	0.0135345	0.00777538	0.00596609	0.00868923	0.0195475	0.00701604	0.00938184	0.00896696	0.00740656	0.0079166	0.0106811	0.0108424	0.00780015	0.00644403	0.0080832	0.00620314
414	6-Chloro-N-(1-methylethyl)-1,3,5-triazine-2,4-diamine	0.764372	290.18	188.071	Organoheterocyclic compounds	forward	0.000179287	0.000174771	0.000273825	0.000176311	0.000116367	0.000120717	0.000429006	0.000418407	0.000184547	0.000180068	0.000278526	0.000945672	0.000116835	0.000322606	0.000150523	0.000141805	0.000151093	0.000251987	0.000263304	0.000269661
415	Cysteine-S-sulfate	0.764135	333.148	201.984	Organic acids and derivatives	forward	4.95629e-05	5.24582e-05	4.06528e-05	3.05261e-05	4.18715e-05	4.98865e-05	1.32056e-05	1.76361e-05	3.25896e-05	4.95956e-05	3.02945e-05	1.03906e-05	1.01226e-05	6.88742e-06	1.60856e-05	2.01448e-05	3.02768e-06	2.48721e-05	2.86883e-05	2.81659e-05
416	L-Lysine	0.762775	559.909	147.113	Organic acids and derivatives	forward	0.000448432	0.000436788	0.00052281	0.000372961	0.000304591	0.000306626	0.000693107	0.000714342	0.000245647	0.000300501	0.00043213	0.0012842	0.000550471	0.000868679	0.00051912	0.000482786	0.000421978	0.000424061	0.000469999	0.000464772
418	4-Trimethylammoniobutanal	0.760958	242.396	130.123	Organic oxygen compounds	forward	5.26487e-06	9.68203e-06	3.93864e-06	1.56208e-05	5.68464e-06	3.50288e-06	2.38505e-06	2.40017e-06	2.679e-06	2.39309e-06	3.02603e-06	4.83291e-06	1.01181e-06	5.07351e-06	2.52984e-06	2.27954e-06	2.03809e-06	3.65644e-06	3.75312e-06	3.24926e-06
419	Apigenin 7-sulfate	0.760834	25.9975	351.016	Phenylpropanoids and polyketides	forward	6.28027e-06	8.70951e-06	1.32806e-06	7.12972e-06	1.27533e-05	4.34458e-06	1.38601e-06	7.11887e-06	8.26979e-06	2.21521e-06	1.33661e-06	1.35061e-06	9.62199e-07	5.27428e-07	9.5428e-07	1.99612e-06	3.54167e-06	5.05681e-06	4.88483e-06	5.17407e-06
420	PC(22:6(4Z,7Z,10Z,13Z,16Z,19Z)/20:0)	0.757564	160.1	862.631	Lipids and lipid-like molecules	forward	9.41389e-06	9.11831e-06	9.58504e-06	9.90341e-06	4.86217e-06	8.00519e-06	2.83012e-05	1.25106e-05	6.00464e-06	5.84978e-06	3.67271e-06	1.3011e-05	8.5992e-06	5.75327e-06	5.79597e-06	5.31526e-06	2.0692e-06	6.41874e-06	5.27693e-06	6.82828e-06
421	Glutamylphenylalanine	0.757365	365.724	295.129	Organic acids and derivatives	forward	3.9716e-06	7.12758e-06	4.81889e-06	2.22768e-06	7.01838e-06	8.96621e-06	3.89856e-06	7.08612e-06	1.12916e-05	2.78142e-06	4.60205e-06	3.31955e-06	6.69845e-06	9.05332e-06	7.515e-06	9.75056e-06	1.02698e-05	6.54553e-06	5.72961e-06	5.73568e-06
422	Isotetrandrine	0.75614	271.367	623.318	Organoheterocyclic compounds	forward	6.44134e-06	6.15072e-06	7.05815e-06	5.4376e-06	7.76655e-06	5.88302e-06	6.02351e-06	6.8093e-06	7.92331e-06	5.43222e-06	6.26467e-06	6.47757e-06	4.08886e-06	3.8572e-06	3.20956e-06	4.28825e-06	3.19714e-06	4.9034e-06	4.07036e-06	2.93664e-06
423	Acetyl-CoA	0.755066	446.796	810.131	Lipids and lipid-like molecules	forward	4.89558e-06	8.93368e-06	2.14056e-06	3.33814e-06	3.58816e-06	4.41733e-06	4.63092e-07	4.2259e-07	1.11406e-06	1.85652e-06	1.57305e-06	1.65389e-07	8.46453e-09	7.62539e-09	7.96744e-09	1.74101e-07	7.67061e-08	2.35302e-06	2.33535e-06	2.67955e-06
424	p-Mentha-1,8-dien-7-ol	0.755061	31.4722	135.117	Lipids and lipid-like molecules	forward	8.46424e-06	1.0952e-05	8.81666e-06	8.14507e-06	8.13431e-06	1.25238e-05	9.59621e-06	1.25576e-05	1.46643e-05	9.94022e-06	9.50274e-06	9.86225e-06	1.72937e-05	1.02269e-05	1.9926e-05	1.1073e-05	1.62693e-05	3.08626e-05	3.4365e-05	3.54922e-05
425	Isoleucyl-Alanine	0.754742	369.016	203.139	Organic acids and derivatives	forward	1.24909e-05	6.60792e-06	1.50847e-05	1.38904e-05	8.86496e-06	2.86946e-06	1.98344e-05	2.14629e-05	4.46449e-06	4.95055e-06	8.71044e-06	0.000115357	2.40972e-06	1.08279e-05	4.13027e-06	2.80625e-06	3.16585e-06	1.81656e-05	1.47271e-05	1.67928e-05
426	3-Methylhistidine	0.754214	403.844	170.092	Organic acids and derivatives	forward	0.00100129	0.00115927	0.00126829	0.000712242	0.000616422	0.00108591	0.000253072	0.000309198	0.00010288	0.000145741	0.000212577	0.000648501	3.90199e-05	1.38209e-05	1.77865e-05	2.62226e-05	1.4695e-05	0.000355591	0.000429404	0.000504557
427	Bicine	0.75406	365.68	164.082	Organic acids and derivatives	forward	1.68294e-05	1.91985e-05	1.12171e-05	1.53783e-05	1.6589e-05	1.86284e-05	4.18813e-06	1.09346e-05	1.63636e-05	1.86536e-05	1.61436e-05	9.41235e-06	3.2211e-06	5.59612e-06	5.90596e-06	9.16265e-06	5.66362e-06	2.72943e-05	2.4847e-05	2.61811e-05
428	Na,Na-Dimethylhistamine	0.753762	109.525	140.118	Organic nitrogen compounds	forward	2.05002e-05	1.64824e-05	2.4017e-05	1.91969e-05	1.19648e-05	2.66521e-05	6.61218e-05	1.63188e-05	3.0421e-05	2.61217e-05	7.29367e-05	1.66544e-05	0.000318638	1.60848e-05	1.69828e-05	3.52108e-05	6.84563e-05	2.46746e-05	2.98375e-05	2.70321e-05
429	2-Benzofurancarboxaldehyde	0.75374	330.68	147.044	Organoheterocyclic compounds	forward	2.46653e-05	2.49929e-05	2.77046e-05	2.35658e-05	2.18517e-05	2.32981e-05	3.36281e-05	3.83491e-05	1.85135e-05	2.42714e-05	3.03463e-05	6.15311e-05	2.20305e-05	2.10286e-05	2.1318e-05	1.63275e-05	1.49012e-05	2.88377e-05	2.65111e-05	1.93963e-05
430	N-Carboxyethyl-g-aminobutyric acid	0.751825	401.929	176.092	Organic acids and derivatives	forward	3.63327e-05	2.97967e-05	1.77167e-05	2.96553e-05	2.92976e-05	2.58087e-05	1.01018e-05	2.18918e-05	2.00212e-05	1.79144e-05	1.21277e-05	1.19874e-05	1.55907e-06	7.25079e-06	1.00459e-06	7.42022e-06	1.00144e-06	2.28487e-05	2.35663e-05	2.09662e-05
431	N-gamma-Glutamylglutamine	0.751298	456.512	276.119	Organic acids and derivatives	forward	0.00030542	0.000213108	0.000256389	0.00028269	0.000225202	0.000212389	8.21438e-05	3.35825e-05	9.75496e-05	5.45617e-05	5.14433e-05	3.7257e-05	8.46453e-09	7.62539e-09	7.96744e-09	7.46308e-09	7.7438e-09	0.00012569	0.000116994	0.000120838
434	PC(22:5(7Z,10Z,13Z,16Z,19Z)/20:4(5Z,8Z,11Z,14Z))	0.748543	57.8141	856.578	Lipids and lipid-like molecules	forward	5.48092e-06	1.14123e-05	1.17145e-05	9.91145e-06	8.24712e-06	7.12891e-06	3.6172e-05	3.77892e-05	2.07035e-05	3.50598e-05	3.21158e-05	3.40849e-05	7.59026e-06	4.52423e-05	4.87141e-05	3.64201e-05	5.61056e-05	3.32291e-05	3.00066e-05	1.85747e-05
436	Prolyl-Lysine	0.7473	516.907	244.165	Organic acids and derivatives	forward	2.07951e-06	4.32926e-06	3.76865e-06	1.26737e-06	1.72389e-06	2.61635e-06	1.05277e-05	6.38261e-06	1.80412e-06	2.72138e-06	2.98639e-06	8.55527e-06	2.73136e-06	3.92138e-06	2.80152e-06	1.82114e-06	2.50705e-06	3.93409e-06	4.4043e-06	4.04989e-06
437	PC(16:0/16:0)	0.743732	87.4281	734.57	Lipids and lipid-like molecules	forward	0.000538081	0.000520326	0.000340252	0.000457774	0.000358331	0.000458991	0.000457861	0.000426515	0.000748846	0.000726493	0.000551348	0.00209306	0.000345307	0.000428224	0.000551127	0.000909966	0.000729958	0.00157401	0.00159629	0.00171492
438	Histidinyl-Leucine	0.743615	324.416	269.16	Organic acids and derivatives	forward	1.51524e-05	3.56128e-05	2.35083e-05	9.96691e-06	1.39955e-05	3.0626e-05	9.58248e-05	0.000131032	8.93878e-05	5.40894e-05	5.16173e-05	4.74476e-05	8.46453e-09	8.13508e-06	2.90645e-06	7.46308e-09	2.45671e-07	5.13956e-05	5.817e-05	5.46732e-05
439	Sakacin P	0.741964	314.432	217.119	Lipids and lipid-like molecules	forward	1.69176e-05	1.92144e-05	9.69117e-06	2.61354e-05	2.02937e-05	1.88348e-05	1.37785e-05	1.9612e-05	2.17735e-05	2.07486e-05	1.456e-05	8.92301e-06	8.46453e-09	7.62539e-09	1.58884e-06	2.16444e-06	2.16491e-06	1.96589e-05	2.43978e-05	1.9904e-05
440	CDP-Ethanolamine	0.740531	477.758	447.068	Nucleosides, nucleotides, and analogues	forward	2.73873e-06	4.10695e-06	9.98903e-07	2.88293e-06	4.81064e-06	4.12572e-06	9.63481e-07	1.27768e-06	3.46202e-06	5.96637e-06	4.90245e-06	4.6216e-07	8.46453e-09	7.62539e-09	7.96744e-09	7.46308e-09	9.28853e-08	3.34621e-06	3.34782e-06	3.54996e-06
441	Shinflavanone	0.740309	459.83	391.193	Phenylpropanoids and polyketides	forward	1.69863e-06	2.0118e-06	2.10368e-06	1.66354e-06	8.64479e-07	4.0432e-07	4.26817e-06	5.33727e-06	5.50715e-07	1.29558e-06	1.43592e-06	6.22607e-06	1.64734e-07	1.0745e-06	1.8746e-07	3.13614e-07	1.69548e-07	2.32207e-06	2.24456e-06	2.15818e-06
442	1-Hydroxy-10-methylacridone	0.737885	414.022	226.084	Organoheterocyclic compounds	forward	0.00101668	0.000802854	0.000412283	0.0017709	0.000826705	0.000878293	0.00120235	0.00112803	0.00116928	0.00130525	0.00113093	0.000570595	0.000363717	0.000216177	0.000242505	0.000206211	0.000269099	0.0010373	0.000997142	0.00102085
443	Solasodine	0.73696	154.292	414.337	Lipids and lipid-like molecules	forward	2.82258e-05	3.87861e-05	4.06558e-05	1.66159e-05	2.50253e-05	3.54688e-05	1.04768e-05	1.68e-05	9.97057e-06	2.4673e-05	2.04722e-05	2.30377e-05	0.000131361	5.12468e-05	0.000162694	6.19177e-05	3.00075e-05	2.77616e-05	3.09523e-05	3.09793e-05
444	Ethylbenzene	0.736873	33.2876	107.086	Benzenoids	forward	1.07827e-05	1.63728e-05	1.17643e-05	1.18095e-05	1.36828e-05	2.1744e-05	1.54048e-05	2.41769e-05	2.43386e-05	1.39431e-05	1.27781e-05	1.31985e-05	2.12107e-05	2.25664e-05	1.80595e-05	1.85608e-05	1.75207e-05	2.32293e-05	2.41848e-05	2.21064e-05
445	Ergothioneine	0.736573	355.029	230.096	Organic acids and derivatives	forward	5.8597e-05	6.40025e-05	6.38254e-05	8.18167e-05	4.54292e-05	3.71247e-05	4.85056e-05	0.000137199	0.000117475	0.000173036	0.000124082	0.000144648	0.000496184	0.000337423	0.000361211	0.00064911	0.000308584	0.000118486	0.000109105	0.000112454
446	PC(20:5(5Z,8Z,11Z,14Z,17Z)/P-18:1(11Z))	0.736233	61.3378	790.574	Lipids and lipid-like molecules	forward	0.000360837	0.000290601	0.000327026	0.00041158	0.00030355	0.000322798	0.000239276	0.000196117	6.47877e-05	0.000205043	8.65797e-05	0.000206206	0.000354378	0.000269806	0.000378322	0.000322763	0.000406425	0.000283343	0.00032169	0.0003041
448	Methionine sulfoxide	0.735352	392.758	166.053	Organic acids and derivatives	forward	5.04867e-05	4.82039e-05	3.25712e-05	5.0664e-05	3.04295e-05	3.49426e-05	3.92606e-05	3.4088e-05	2.8501e-05	1.86566e-05	2.22631e-05	4.84357e-05	5.2924e-06	1.45731e-05	5.46745e-06	2.05316e-06	1.84931e-05	3.8493e-05	3.65487e-05	3.71864e-05
449	2-Methylbutyroylcarnitine	0.735284	269.432	246.169	Lipids and lipid-like molecules	forward	8.45133e-05	0.000139573	0.000102101	0.000194653	7.24858e-05	0.00010237	0.000200776	0.000185704	0.000534497	0.000198358	0.000158114	4.92447e-05	0.000199522	0.00013843	0.000323754	0.000361908	0.000330441	0.000211715	0.000196031	0.000168716
450	LysoPC(P-18:1(9Z))	0.73402	212.485	506.36	Lipids and lipid-like molecules	forward	3.87714e-05	4.1381e-05	4.58081e-05	4.27562e-05	3.69795e-05	2.82492e-05	5.45868e-05	3.98942e-05	1.62664e-05	3.67597e-05	1.52625e-05	4.97673e-05	3.00331e-05	3.79955e-05	4.7694e-05	3.70278e-05	2.9999e-05	3.6496e-05	3.28968e-05	3.70336e-05
451	(R)-2-Hydroxysterculic acid	0.733524	269.199	311.258	Lipids and lipid-like molecules	forward	1.34008e-06	1.066e-06	1.20545e-06	7.13574e-07	1.56076e-06	1.24047e-06	1.26066e-06	1.23579e-06	2.11303e-07	3.25357e-06	2.98779e-06	1.79015e-06	1.08971e-06	2.7565e-06	1.81747e-06	7.35653e-07	1.37035e-06	1.96573e-06	1.72865e-06	1.69268e-06
452	PC(18:1(11Z)/14:0)	0.73159	172.042	732.554		forward	0.000864602	0.00090249	0.000767022	0.000820479	0.000967833	0.000987099	0.00247511	0.0012001	0.000575149	0.00129976	0.00124178	0.00130452	0.000906609	0.000916341	0.000929849	0.000811217	0.00106788	0.000904028	0.000935275	0.000883429
453	Leucyl-Methionine	0.730461	209.339	263.142	Organic acids and derivatives	forward	2.87794e-06	8.3601e-06	2.73407e-06	2.10495e-06	3.04201e-06	6.57775e-06	1.09567e-05	2.8182e-05	1.91227e-05	1.27621e-05	8.54649e-06	9.05679e-06	4.27446e-06	1.15751e-05	1.31243e-05	2.55771e-06	3.00487e-06	1.29083e-05	1.37337e-05	1.18691e-05
454	Feruloyl-2-hydroxyputrescine	0.730426	394.624	281.15	Phenylpropanoids and polyketides	forward	6.08598e-06	4.83132e-06	2.23881e-06	1.25635e-05	4.58885e-06	4.63314e-06	9.28722e-07	1.5997e-06	5.61527e-06	1.11316e-06	1.50128e-06	8.73675e-07	8.46453e-09	7.62539e-09	7.96744e-09	7.46308e-09	7.7438e-09	4.79013e-06	4.57381e-06	4.48609e-06
455	Coenzyme Q9	0.730021	29.8913	795.628	Lipids and lipid-like molecules	forward	1.34779e-05	3.32153e-05	1.84805e-05	1.10674e-05	9.36295e-06	2.51625e-05	6.5367e-06	4.35378e-05	3.95425e-05	2.48026e-05	2.00434e-05	5.73871e-05	6.06371e-05	4.23576e-05	3.47506e-05	6.49758e-05	3.77608e-05	1.43044e-05	1.63322e-05	1.4637e-05
456	Persicaxanthin	0.729905	259.63	385.274	Lipids and lipid-like molecules	forward	3.1455e-05	3.2406e-05	3.55992e-05	2.56115e-05	3.11875e-05	2.95781e-05	1.29676e-05	2.6296e-05	2.57085e-05	2.19708e-05	1.92259e-05	2.68483e-05	2.04674e-05	2.06518e-05	2.66506e-05	2.18632e-05	2.46907e-05	2.65757e-05	2.66392e-05	2.76172e-05
457	Cervonyl carnitine	0.728867	198.122	472.341	Lipids and lipid-like molecules	forward	4.5737e-05	4.49813e-05	8.12138e-05	2.95682e-05	2.32174e-05	6.99988e-05	5.97271e-05	6.98834e-05	8.59135e-05	3.32462e-05	4.86287e-05	0.000110657	0.000115046	4.90833e-05	0.000119594	0.000203918	4.59696e-05	6.33267e-05	5.75118e-05	6.22596e-05
458	Koeniginequinone A	0.728683	432.654	242.078	Organoheterocyclic compounds	forward	0.000863643	0.000622705	0.000213612	0.0019197	0.000703047	0.000770086	0.000745231	0.00069535	0.00104158	0.00125066	0.000923586	0.00024911	9.75128e-05	5.03445e-05	4.88404e-05	4.25418e-05	6.087e-05	0.000876151	0.00084051	0.000814128
459	(-)-Dioxibrassinin	0.727878	367.279	269.039	Organic acids and derivatives	forward	9.7614e-07	8.33321e-07	1.07048e-06	9.94954e-07	1.49635e-06	5.9912e-07	2.82635e-06	2.50519e-06	9.6212e-07	2.85993e-06	3.42976e-06	3.37223e-06	7.14175e-06	1.40298e-05	1.04326e-05	4.84332e-06	8.30361e-06	2.08697e-06	2.11539e-06	2.32829e-06
460	Diazinon	0.727285	446.856	305.11	Organic acids and derivatives	forward	6.55006e-05	3.51251e-05	6.87296e-05	9.65549e-05	3.34965e-05	2.24481e-05	7.26665e-05	0.000195151	0.000163296	0.000219395	0.000157665	0.000120167	2.11614e-06	1.65366e-06	6.36211e-06	2.02933e-05	6.29928e-06	0.000141581	0.000143307	0.000148694
461	Hydroxyprolyl-Histidine	0.725917	341.106	269.125	Organic acids and derivatives	forward	2.99651e-06	4.20966e-06	1.77682e-06	2.56951e-06	3.27385e-06	1.93626e-06	1.53749e-06	1.17521e-06	5.62921e-07	5.22049e-06	3.37977e-06	1.60112e-06	8.46453e-09	2.12007e-07	5.12074e-07	3.9662e-07	1.12646e-07	2.45486e-06	2.44252e-06	2.18728e-06
463	5-Aminopentanal	0.724476	423.145	102.092	Organic oxygen compounds	forward	0.00049249	0.000676274	0.000421184	0.000428695	0.000594042	0.000608404	0.0004171	0.000376521	0.000444482	0.000509073	0.000377286	0.0004229	0.000318172	0.000297642	0.000172557	0.000185146	0.000145817	0.000558737	0.000540373	0.00047726
464	PC(16:0/P-16:0)	0.723774	171.119	718.574	Lipids and lipid-like molecules	forward	0.00013875	0.000106514	0.000126186	0.000114605	8.69525e-05	0.000121507	0.00020532	8.48961e-05	3.00449e-05	6.33708e-05	5.98572e-05	0.000122995	8.31429e-05	3.66689e-05	3.07814e-05	6.14673e-05	5.61542e-05	7.38898e-05	6.61736e-05	6.68369e-05
465	Aspartyl-Arginine	0.723692	523.365	290.146	Organic acids and derivatives	forward	2.7074e-06	2.91907e-06	8.20342e-06	3.73003e-06	2.79091e-06	2.13838e-06	9.17482e-06	6.7684e-06	1.72211e-06	2.1609e-06	4.52595e-06	1.6917e-05	3.93783e-06	4.76656e-06	1.19158e-06	2.44218e-06	6.02898e-07	4.81237e-06	5.08549e-06	4.79115e-06
466	Brassicasterol	0.723096	24.7798	381.352	Lipids and lipid-like molecules	forward	1.67744e-07	3.95456e-07	5.0615e-07	8.45971e-09	4.75715e-07	3.32235e-07	7.16279e-07	8.1318e-07	1.77913e-06	1.37197e-06	1.45296e-06	5.85497e-07	8.46453e-09	1.20955e-07	2.33764e-07	8.71651e-08	1.32267e-07	9.1089e-07	7.40383e-07	7.65406e-07
467	Monoglyceride citrate	0.720343	193.369	267.072	Lipids and lipid-like molecules	forward	9.09438e-06	4.97286e-06	1.2929e-05	5.10918e-06	8.7788e-06	3.64417e-06	1.2343e-05	7.14034e-06	5.69708e-06	9.09356e-06	6.07639e-06	1.51268e-05	3.79861e-06	1.62211e-06	3.33519e-06	4.54282e-06	3.55472e-06	1.33101e-05	1.09368e-05	1.01163e-05
468	N,N'-Diacetylhydrazine	0.720083	265.247	117.066	Organic nitrogen compounds	forward	2.13421e-05	2.20489e-05	2.00868e-05	1.82178e-05	2.78269e-05	1.98472e-05	1.89551e-05	2.00236e-05	1.82644e-05	2.10085e-05	2.08136e-05	1.68247e-05	3.41103e-06	1.20709e-05	2.09893e-05	2.14711e-05	1.16823e-05	2.18041e-05	2.24906e-05	2.21375e-05
469	Formiminoglutamic acid	0.719684	232.911	175.072	Organic acids and derivatives	forward	1.86965e-05	1.35109e-05	1.5153e-05	3.86231e-05	1.30537e-05	1.44733e-05	3.73556e-05	1.96211e-05	7.62611e-06	1.68628e-05	1.92822e-05	2.02744e-05	7.94564e-06	3.28587e-05	1.27542e-05	1.56585e-05	2.22566e-05	1.89717e-05	1.72877e-05	2.35384e-05
470	Montecristin	0.719555	173.794	575.503	Lipids and lipid-like molecules	forward	2.15778e-05	2.78599e-05	2.01847e-05	2.41953e-05	1.97704e-05	2.68668e-05	2.07768e-05	2.0274e-05	2.33417e-05	2.57609e-05	3.31084e-05	1.54437e-05	1.99301e-05	3.53569e-05	2.37392e-05	2.37866e-05	2.48778e-05	2.27876e-05	2.41554e-05	2.07528e-05
471	Prolyl-Gamma-glutamate	0.719547	376.989	244.129	Organic acids and derivatives	forward	3.24838e-05	3.06285e-05	4.18024e-05	2.87243e-05	1.42151e-05	3.06798e-05	1.65395e-06	5.08152e-06	7.00459e-06	2.11488e-06	2.87777e-06	3.70844e-06	3.01784e-06	1.02689e-06	1.3537e-06	1.52767e-06	2.1817e-06	1.45297e-05	1.52411e-05	1.46354e-05
472	Histidinyl-Asparagine	0.719319	402.76	270.119	Organic acids and derivatives	forward	5.80009e-06	1.24242e-05	1.02335e-05	3.20581e-06	3.73224e-06	3.08786e-06	2.21069e-05	2.21589e-05	7.59244e-06	1.43505e-05	1.92052e-05	3.0528e-05	8.46453e-09	1.74954e-06	1.01185e-06	5.81087e-07	2.89367e-07	1.04007e-05	1.54912e-05	1.50152e-05
473	LysoPE(18:2(9Z,12Z)/0:0)	0.719292	220.305	478.292	Lipids and lipid-like molecules	forward	2.68088e-05	2.92671e-05	4.3943e-05	2.54476e-05	3.40252e-05	2.69716e-05	2.62038e-05	5.60667e-05	5.30877e-05	5.2679e-05	6.10874e-05	3.82512e-05	9.86384e-06	4.43825e-05	2.3437e-05	2.24067e-05	1.87697e-05	3.90079e-05	3.48845e-05	3.67043e-05
474	5-Methylcytosine	0.717181	282.453	126.066	Organoheterocyclic compounds	forward	6.59766e-05	7.77583e-05	6.75958e-05	6.66424e-05	6.91045e-05	8.21536e-05	5.79054e-05	7.03253e-05	7.2756e-05	7.24273e-05	6.90899e-05	5.85667e-05	5.62599e-06	4.75574e-05	1.82882e-05	1.23897e-05	3.19798e-05	7.37895e-05	7.06789e-05	6.76316e-05
475	Pummeline	0.716056	514.014	272.089	Organoheterocyclic compounds	forward	0.000179562	0.000136862	0.000568047	0.000118217	0.000227398	5.43252e-05	0.000545964	0.000323045	8.94286e-05	9.28338e-05	0.000216463	0.00113386	1.92498e-05	0.000169452	4.88001e-05	1.89026e-05	1.2497e-05	0.000307553	0.000365173	0.00035684
476	Serylisoleucine	0.715539	496.833	219.134	Organic acids and derivatives	forward	4.65807e-05	4.86063e-05	5.37923e-05	3.53324e-05	2.7446e-05	4.96386e-05	1.26091e-05	1.52826e-05	4.00974e-05	2.06262e-05	1.71305e-05	1.36222e-05	4.01455e-05	7.73137e-06	1.49535e-05	4.08407e-05	1.58109e-05	3.08455e-05	2.99757e-05	3.13762e-05
477	Valyl-Lysine	0.714802	572.39	246.181	Organic acids and derivatives	forward	0.000477307	0.000479761	0.000478947	0.000480912	0.000484572	0.000457431	0.000617581	0.000584341	0.000581255	0.000552513	0.000513929	0.000573734	0.000304943	0.000337882	0.000247428	0.000262332	1.24142e-06	0.00051106	0.000586942	0.000604726
478	2,6-Dimethoxy-4-(1-propenyl)phenol	0.713162	409.389	195.101	Benzenoids	forward	4.58905e-05	6.15658e-05	5.86371e-05	2.92135e-05	5.63753e-05	5.41614e-05	4.60962e-05	4.92773e-05	5.13116e-05	4.94733e-05	4.77163e-05	4.68279e-05	8.46453e-09	2.72232e-07	7.96744e-09	7.46308e-09	7.7438e-09	5.35795e-05	5.21294e-05	5.33667e-05
479	Arachidyl carnitine	0.712538	197.367	456.405	Lipids and lipid-like molecules	forward	1.61877e-05	1.19885e-05	2.34504e-05	2.63267e-05	1.47698e-05	1.90761e-05	4.18954e-05	1.57795e-05	6.81317e-05	2.53656e-05	1.70192e-05	6.93884e-06	3.51949e-05	1.30224e-05	1.98305e-05	1.32404e-05	1.38028e-05	1.81104e-05	1.53133e-05	1.81346e-05
480	Tyrosyl-Gamma-glutamate	0.7124	325.33	310.139	Organic acids and derivatives	forward	3.76077e-06	8.71927e-06	6.43623e-06	2.18186e-06	4.42608e-06	5.52695e-06	9.03705e-06	1.40224e-05	2.03884e-05	1.39445e-05	1.1107e-05	8.57325e-06	8.46453e-09	4.25821e-06	5.02578e-06	7.46308e-09	7.7438e-09	1.08047e-05	1.11097e-05	9.40921e-06
481	Homocysteine thiolactone	0.712117	239.292	118.032	Organic acids and derivatives	forward	2.33067e-05	3.22526e-05	2.25889e-05	1.87299e-05	3.05212e-05	2.40928e-05	4.14674e-05	0.000110206	1.79495e-06	1.73472e-05	2.62198e-05	3.92565e-05	8.46453e-09	7.62539e-09	7.96744e-09	7.46308e-09	7.7438e-09	2.81167e-05	3.05383e-05	3.16307e-05
483	S-Furanopetasitin	0.71088	466.975	433.203	Lipids and lipid-like molecules	forward	7.53712e-07	7.07606e-07	5.92991e-07	8.45971e-09	2.12349e-07	4.46297e-07	1.47159e-06	8.2893e-07	6.50059e-07	5.16642e-07	9.62665e-07	3.47599e-06	8.46453e-09	6.46362e-07	8.06647e-07	7.46308e-09	7.7438e-09	5.45383e-07	6.97269e-07	9.35244e-07
484	3-Mercapto-2-butanol	0.710718	307.047	107.053	Organooxygen compounds	forward	6.91014e-06	1.0853e-05	6.97897e-06	8.66636e-06	1.18984e-05	1.246e-05	5.10194e-06	9.59272e-06	4.59414e-06	1.54333e-05	1.47104e-05	9.73765e-06	8.46453e-09	7.62539e-09	7.96744e-09	6.7734e-07	7.83966e-07	9.59429e-06	1.0098e-05	1.0342e-05
485	Gamma-glutamyl-L-putrescine	0.710523	563.453	218.15	Organic acids and derivatives	forward	2.42419e-06	2.70759e-06	2.61512e-06	1.93177e-06	1.6835e-06	2.65285e-06	2.47294e-06	2.83266e-06	7.24906e-07	1.8813e-06	2.6602e-06	4.17874e-06	1.16161e-06	1.75899e-06	1.44959e-06	9.93934e-07	1.24698e-06	2.23397e-06	2.36782e-06	2.64257e-06
486	PC(22:4(7Z,10Z,13Z,16Z)/16:0)	0.709602	62.2685	810.601	Lipids and lipid-like molecules	forward	0.00087909	0.000726521	0.000784698	0.00119994	0.000652837	0.000391387	0.00205346	0.00193802	0.000678178	0.00127926	0.000853364	0.00147253	0.00110013	0.00157751	0.00116603	0.00107121	0.00073191	0.000927043	0.000746674	0.000936482
487	Lysyl-Asparagine	0.709106	477.038	261.155	Organic acids and derivatives	forward	2.38206e-05	1.88142e-05	2.49715e-05	1.60486e-05	1.65732e-05	1.39164e-05	2.35282e-05	1.70069e-05	6.82733e-06	7.75486e-06	9.29664e-06	1.17104e-05	6.68392e-06	1.11411e-05	9.834e-06	6.42288e-06	4.97463e-06	1.39683e-05	1.36366e-05	1.4832e-05
488	Sorbitan oleate	0.708674	272.057	429.321	Lipids and lipid-like molecules	forward	9.0471e-07	8.20386e-07	1.27871e-06	8.58596e-07	1.46429e-06	1.02526e-06	1.01003e-06	1.18012e-06	1.47527e-06	1.05999e-06	1.06635e-06	1.24395e-06	8.46453e-09	7.62539e-09	7.96744e-09	7.46308e-09	7.7438e-09	6.59991e-07	7.46654e-07	8.91059e-09
489	Dieporeticenin	0.707344	174.379	573.487	Lipids and lipid-like molecules	forward	2.02862e-06	3.38624e-06	2.23558e-06	2.87837e-06	2.31759e-06	3.00104e-06	5.58754e-06	1.21074e-06	1.65278e-06	4.30952e-06	5.57444e-06	1.80854e-06	1.4202e-06	4.36332e-06	3.45296e-06	1.9911e-06	4.77145e-06	4.08574e-06	4.14337e-06	2.99172e-06
490	3'-Hydroxyhexobarbital	0.707152	276.629	253.118	Organoheterocyclic compounds	forward	5.3108e-06	1.30171e-05	7.34967e-06	5.40067e-06	7.79072e-06	7.06044e-06	1.09346e-05	1.68087e-05	1.2485e-05	1.58251e-05	7.67544e-06	8.83693e-06	2.6833e-06	7.39567e-06	7.63786e-06	1.87692e-06	4.57403e-06	1.22737e-05	1.18357e-05	1.40754e-05
491	2-Phenylacetamide	0.706659	331.005	136.076	Benzenoids	forward	8.79418e-05	0.000177463	0.000144409	7.93452e-05	0.000162146	0.000197351	0.000207111	0.000258866	0.000256923	0.000223245	0.000189727	0.000394278	6.7462e-05	0.000213929	5.31728e-05	8.594e-05	6.54198e-05	0.000130686	0.000146841	0.000156906
492	5-phosphonooxy-L-lysine	0.70645	531.567	243.074	Organic acids and derivatives	forward	1.97406e-05	2.48273e-05	1.41249e-05	1.4449e-05	1.36764e-05	3.65308e-05	4.92704e-06	6.89717e-06	8.48009e-06	5.91799e-06	3.8483e-06	8.61694e-06	1.51687e-05	9.78113e-06	1.17753e-05	3.24948e-05	1.97201e-05	9.53777e-06	9.76803e-06	1.22703e-05
493	Pyrene	0.70623	270.983	203.085	Benzenoids	forward	2.04865e-05	1.7791e-05	2.96862e-05	4.56658e-06	8.07785e-06	3.65141e-06	1.69629e-05	3.07017e-06	9.03029e-07	8.43727e-06	3.51232e-05	2.99481e-05	9.04886e-07	1.15531e-05	1.48235e-05	2.30082e-06	1.95287e-05	1.50154e-05	1.51124e-05	1.58902e-05
494	Beta-Glycerophosphoric acid	0.705561	459.827	173.021	Lipids and lipid-like molecules	forward	0.000127012	0.000173231	0.000172875	7.84626e-05	0.000161959	0.000197921	8.87113e-06	1.87085e-05	6.8068e-05	0.000197906	0.00013206	7.98679e-05	0.00011417	2.60139e-05	9.20392e-05	0.000146958	0.000225274	0.000126654	0.000132877	0.000135293
495	Alanyl-Gamma-glutamate	0.703373	370.821	218.113	Organic acids and derivatives	forward	9.30197e-06	7.81079e-07	1.96449e-05	1.35547e-06	4.45436e-07	1.43621e-05	1.64482e-06	4.20967e-06	7.34747e-06	2.90491e-06	3.02873e-06	3.33165e-07	4.84165e-06	1.61808e-05	1.93926e-05	4.18856e-06	2.26425e-06	3.36985e-06	2.56136e-06	4.42148e-06
496	Phenylalanyl-Tryptophan	0.703278	195.499	352.165	Organic acids and derivatives	forward	1.2356e-06	6.39455e-06	6.84749e-07	7.84077e-07	1.95316e-06	7.3622e-06	5.56129e-06	9.19225e-06	1.02015e-05	7.11495e-06	4.89497e-06	5.77866e-06	3.10896e-06	7.5113e-06	1.06191e-05	1.8916e-06	8.15446e-07	6.00925e-06	6.04532e-06	6.86589e-06
498	Histidinal	0.700865	121.382	140.082	Organic nitrogen compounds	forward	0.000151195	0.000117156	0.000115515	0.000253704	9.21061e-05	9.86407e-05	6.90752e-05	8.48448e-05	0.000213956	4.51604e-05	2.26596e-05	7.09562e-05	0.000392225	3.96756e-05	4.22438e-05	0.00011069	0.000142287	0.00012625	0.000131498	0.000133728
499	3,8-Dihydroxy-9-methoxycoumestan	0.70086	330.626	299.057	Phenylpropanoids and polyketides	forward	6.326e-06	6.15595e-06	6.33145e-06	4.9266e-06	3.50956e-06	5.43583e-06	6.27056e-06	1.69441e-05	1.65173e-05	2.41517e-05	1.33495e-05	1.38171e-06	1.06476e-05	2.60914e-05	1.38737e-05	1.73089e-05	1.85196e-05	8.68724e-06	8.73841e-06	1.02206e-05
500	Glutaminylglutamine	0.700848	450.083	275.135	Organic acids and derivatives	forward	1.77138e-05	1.04694e-05	1.38722e-05	1.73591e-05	1.08021e-05	8.87965e-06	6.30258e-06	1.09372e-05	8.49491e-06	7.53991e-06	1.07354e-05	9.95438e-06	4.16808e-06	1.45624e-06	1.54792e-06	1.80254e-06	1.68662e-06	8.85658e-06	8.9507e-06	9.95191e-06
501	L-Threonine	0.697847	377.783	120.066	Organic acids and derivatives	forward	0.000423438	0.00034368	0.000373421	0.000357724	0.000266986	0.000304599	0.000613892	0.000531323	0.000512742	0.000216056	0.000345039	0.000913295	0.000891447	0.00115437	0.000751482	0.000556175	0.000656273	0.000262328	0.000386358	0.000308575
503	Oxymorphone	0.697459	431.208	302.135	Benzenoids	forward	2.69356e-06	2.86829e-06	2.14929e-06	1.14686e-05	4.33706e-06	1.06936e-06	3.89211e-06	3.62857e-06	2.49722e-06	5.03708e-06	5.18516e-06	2.51498e-06	3.14573e-06	2.25469e-06	2.75734e-06	1.8284e-06	1.82638e-06	4.69245e-06	6.26832e-06	4.53475e-06
504	Santene	0.696716	33.6243	123.117	Hydrocarbons	forward	1.04886e-05	1.63016e-05	9.96701e-06	1.23826e-05	1.19062e-05	1.81106e-05	1.35701e-05	1.59122e-05	1.67589e-05	1.27901e-05	1.27495e-05	1.263e-05	1.49498e-05	1.46531e-05	1.17666e-05	1.20634e-05	9.5414e-06	1.662e-05	1.67385e-05	1.82922e-05
505	Acetone cyanohydrin	0.696683	102.997	86.0606	Organic oxygen compounds	forward	7.55002e-05	7.41849e-05	6.39556e-05	9.38574e-05	3.20807e-05	7.95539e-05	8.35277e-05	4.00877e-05	2.9864e-05	6.52286e-05	5.92442e-05	3.07753e-05	0.000788252	0.000526002	0.000492994	0.000428302	0.000410919	6.44292e-05	6.79658e-05	7.26301e-05
507	Histidinyl-Aspartate	0.693966	449.014	271.104	Organic acids and derivatives	forward	1.26391e-05	3.22497e-06	6.74602e-06	9.0562e-06	9.95444e-06	2.77917e-06	1.77531e-05	1.62288e-05	7.38258e-06	8.40655e-06	1.13176e-05	2.00835e-05	2.70346e-06	2.39429e-06	4.4525e-06	5.87758e-06	2.18796e-06	1.04162e-05	6.63121e-06	6.27192e-06
508	5-Methyldeoxycytidine	0.693802	326.112	242.114	Nucleosides, nucleotides, and analogues	forward	2.83611e-05	2.90294e-05	2.38614e-05	1.76835e-05	1.80007e-05	3.17455e-05	2.19346e-06	3.50908e-06	2.7653e-06	7.4435e-06	2.51457e-06	7.43057e-07	9.02486e-07	1.57522e-06	1.89911e-06	1.5267e-06	1.42371e-06	1.31336e-05	1.15691e-05	1.18295e-05
509	Alitame	0.693535	446.756	332.164	Organic acids and derivatives	forward	2.11469e-05	1.59732e-05	1.95257e-05	1.41507e-05	1.4644e-05	1.82258e-05	1.6847e-07	6.14794e-07	2.2776e-07	5.43305e-07	1.21616e-07	7.72206e-09	2.06978e-06	3.96811e-06	1.51959e-06	1.00376e-06	3.52554e-06	5.86861e-06	5.99751e-06	6.75515e-06
510	Seryltyrosine	0.688872	427.757	269.111	Organic acids and derivatives	forward	2.16787e-05	3.0975e-05	3.60422e-05	1.2098e-05	1.78391e-05	4.12763e-05	1.00838e-05	1.39173e-05	1.15379e-05	1.43414e-05	1.13779e-05	1.07749e-05	8.46453e-09	7.62629e-08	2.63822e-07	7.46308e-09	5.10148e-07	1.89512e-05	1.8134e-05	1.7712e-05
513	Phlorisobutyrophenone 2-glucoside	0.686709	91.4711	359.134	Organic oxygen compounds	forward	5.52335e-06	7.04421e-06	5.68973e-06	4.17105e-06	3.32795e-06	6.82509e-06	1.84e-06	3.86381e-06	3.33743e-06	7.14328e-06	3.4954e-06	3.00372e-06	1.3656e-05	5.59416e-06	6.53547e-06	6.10925e-06	5.65503e-06	8.00649e-06	6.8022e-06	7.42256e-06
514	Phenylalanyl-Lysine	0.684973	359.596	294.181	Organic acids and derivatives	forward	7.70806e-07	2.10489e-06	1.35242e-06	3.45808e-07	9.60297e-07	1.41793e-06	2.78951e-06	3.13785e-06	2.1938e-06	1.68376e-06	1.63558e-06	1.9021e-06	1.18966e-06	2.89153e-06	3.51664e-06	5.59404e-07	6.84821e-07	2.21182e-06	2.19626e-06	1.67913e-06
515	N2-Fructopyranosylarginine	0.684701	531.076	337.171	Organic acids and derivatives	forward	7.26627e-06	4.7064e-06	5.39897e-06	5.19469e-06	2.40435e-06	4.06681e-06	4.39714e-07	1.2856e-06	8.82536e-09	2.038e-07	8.40053e-09	3.53227e-06	2.32611e-06	7.62539e-09	1.05489e-06	7.46308e-09	7.7438e-09	9.26006e-07	1.27285e-06	1.473e-06
516	Cyclocalopin F	0.684253	253.476	295.115	Organoheterocyclic compounds	forward	5.7079e-06	4.31663e-06	1.04117e-05	4.49272e-06	2.33891e-06	5.93472e-06	2.81412e-05	1.8567e-05	1.26218e-05	1.04731e-05	2.45639e-05	1.24059e-05	4.31671e-06	3.11837e-06	7.12991e-06	6.94801e-06	7.52063e-06	1.75962e-05	1.75298e-05	1.63476e-05
517	LysoPC(20:0/0:0)	0.684048	215.641	552.402	Lipids and lipid-like molecules	forward	7.14913e-05	8.61445e-05	7.12168e-05	8.97728e-05	7.18935e-05	0.000104149	6.43333e-05	4.01128e-05	7.01392e-05	4.03527e-05	4.38524e-05	3.59109e-05	1.43008e-05	1.16018e-05	1.302e-05	1.73523e-05	1.45108e-05	4.79413e-05	4.27849e-05	4.39316e-05
518	Phenylalanyl-Alanine	0.68399	225.791	237.123	Organic acids and derivatives	forward	1.60129e-06	8.73343e-06	5.91334e-06	1.38015e-06	2.95775e-06	9.04306e-07	2.33234e-05	3.94546e-05	2.04903e-05	1.06455e-05	1.09177e-05	1.24948e-05	8.46453e-09	1.77709e-05	1.26563e-05	7.46308e-09	1.82246e-06	1.3577e-05	1.45221e-05	1.56848e-05
519	L-Histidine trimethylbetaine	0.683048	407.493	198.124	Organic acids and derivatives	forward	2.91314e-05	2.72806e-05	3.00268e-05	3.70456e-05	1.69063e-05	2.13436e-05	1.91422e-05	5.08374e-05	4.79011e-05	5.52604e-05	4.25903e-05	4.00398e-05	7.17739e-05	3.19921e-05	3.59192e-05	5.12696e-05	4.24546e-05	3.70986e-05	3.59781e-05	3.53124e-05
520	1-Methyl-1,3-cyclohexadiene	0.682976	32.9984	95.0859	Hydrocarbons	forward	2.07749e-05	3.82868e-05	2.18602e-05	2.69345e-05	2.9273e-05	3.66795e-05	3.4525e-05	4.38192e-05	5.00502e-05	3.0998e-05	3.26554e-05	2.58625e-05	3.48097e-05	4.13154e-05	2.9642e-05	3.45989e-05	3.07332e-05	5.89355e-05	5.53824e-05	5.06374e-05
521	2-Ethyl-2,5-dihydro-4,5-dimethylthiazole	0.682849	34.176	144.084	Organoheterocyclic compounds	forward	0.000613731	0.000507734	0.000601934	0.00068519	0.000294271	0.000451552	3.19395e-05	4.96366e-05	4.42651e-06	2.24735e-05	5.03466e-06	2.15959e-05	1.89082e-05	6.56167e-06	1.13518e-05	1.92907e-05	2.3012e-05	0.000171681	0.000180375	0.000194859
522	Mangiferdesmethylursanone	0.682651	30.4166	429.372	Organic oxygen compounds	forward	9.50054e-05	8.95507e-05	7.57461e-05	0.000105362	7.49426e-05	7.93081e-05	0.000121362	0.000198578	0.000140125	0.000141747	0.00011647	0.000177218	0.000353188	0.000253946	0.000187262	0.00020779	0.000160242	0.000101284	9.67761e-05	8.0725e-05
523	SM(d18:1/14:0)	0.68176	210.317	675.542	Lipids and lipid-like molecules	forward	0.000101331	8.61736e-05	7.53925e-05	9.14861e-05	0.000108989	9.66628e-05	8.11186e-05	8.71971e-05	7.92479e-05	0.000100969	9.38368e-05	8.45044e-05	3.57585e-05	2.51952e-05	3.22416e-05	4.06288e-05	3.60407e-05	6.14772e-05	5.92183e-05	6.26993e-05
524	Taraxacolide 1-O-b-D-glucopyranoside	0.680197	460.076	429.209	Lipids and lipid-like molecules	forward	1.14257e-07	1.33127e-07	4.65542e-07	8.45971e-09	3.51804e-07	2.51542e-07	7.93377e-07	9.83206e-07	3.20187e-07	1.56944e-06	9.82201e-07	1.84009e-06	1.77891e-06	4.69424e-07	8.14227e-07	1.89731e-06	7.72494e-07	9.90257e-07	1.28263e-06	1.08738e-06
525	PC(P-18:1(11Z)/22:5(4Z,7Z,10Z,13Z,16Z))	0.680027	36.8541	818.604	Lipids and lipid-like molecules	forward	0.000283394	0.000354874	0.000272114	0.000244067	0.000234328	0.000366895	0.000150347	0.000176073	0.000128539	0.000144335	0.000109269	0.00018248	0.000435285	0.000259223	0.000445902	0.000374982	0.000254352	0.000245999	0.000261845	0.000241494
526	PC(18:3(6Z,9Z,12Z)/18:1(11Z))	0.679581	79.2054	782.568		forward	0.0016806	0.00131113	0.00399375	0.00147368	0.00438185	0.00139805	0.00183579	0.00133016	0.0014724	0.00265466	0.0017456	0.0019539	0.0019463	0.00178615	0.00144263	0.00125288	0.0021413	0.0013436	0.00128134	0.000934991
527	Ethyl methyl sulfide	0.678861	287.705	77.0393	Organosulfur compounds	forward	3.0007e-06	3.03321e-06	4.35338e-06	2.13711e-06	2.36944e-06	1.68623e-05	9.36167e-06	8.40456e-06	1.05424e-06	4.35678e-06	5.24274e-06	1.53993e-05	1.59175e-06	7.1548e-06	1.99653e-06	1.75894e-06	2.3333e-06	4.93084e-06	4.59059e-06	5.72153e-06
529	2-O-(5,8,11,14,17-Eicosapentaenoyl)-1-O-hexadecylglycero-3-phosphocholine	0.678492	159.785	766.574	Lipids and lipid-like molecules	forward	0.000391007	0.000338552	0.000398124	0.000441036	0.000441896	0.000308781	0.00087293	0.000867542	0.000509676	0.000548907	0.000661491	0.00100462	0.000745311	0.000508967	0.000318112	0.000403263	0.000430816	0.000483306	0.000487541	0.000463925
530	apo-[3-methylcrotonoyl-CoA:carbon-dioxide ligase (ADP-forming)]	0.678191	342.017	174.124	Organic acids and derivatives	forward	3.48037e-05	2.75213e-05	2.62076e-05	6.79593e-05	4.41592e-05	4.38034e-05	7.43914e-05	8.62865e-05	7.68387e-06	4.51457e-05	2.80142e-05	8.241e-05	5.59443e-05	3.56701e-05	2.2423e-05	1.1986e-05	5.04332e-05	4.72582e-05	4.41947e-05	4.24036e-05
531	Valyl-Arginine	0.677916	422.55	274.187	Organic acids and derivatives	forward	3.43017e-06	6.4929e-06	5.75701e-06	2.79168e-06	2.18969e-06	5.72975e-07	3.34668e-05	7.48917e-06	1.59978e-06	2.5376e-06	3.66739e-06	8.93369e-06	1.48599e-06	1.57464e-05	1.4656e-05	2.6451e-06	9.24765e-07	5.45613e-06	4.23713e-06	4.55895e-06
532	Thioguanine	0.676755	186.813	168.032	Organoheterocyclic compounds	forward	1.03119e-05	1.20271e-05	8.22743e-06	1.96956e-05	1.67037e-05	5.59666e-06	1.75706e-05	6.87592e-06	4.14472e-06	1.00692e-05	9.2592e-06	6.31015e-06	8.46453e-09	7.62539e-09	7.96744e-09	7.46308e-09	7.7438e-09	1.44252e-05	1.57651e-05	1.78394e-05
533	3-Dehydroxycarnitine	0.675853	403.82	146.118	Lipids and lipid-like molecules	forward	0.00151291	0.00139606	0.00167876	0.00179586	0.00122437	0.00122266	0.00213052	0.00136252	0.00388727	0.00130357	0.00181701	0.00131004	0.0020791	0.00134661	0.00157736	0.00193251	0.00152087	0.00185541	0.00189395	0.00187431
534	PC(18:4(6Z,9Z,12Z,15Z)/P-18:1(11Z))	0.675193	63.227	764.556	Lipids and lipid-like molecules	forward	0.000596034	0.000632663	0.0001775	0.000629058	0.000429474	0.000507562	3.73294e-05	5.56627e-05	8.82536e-09	7.22394e-05	8.40053e-09	8.60854e-05	0.000152212	0.000127016	9.14582e-05	0.000163483	0.000145205	0.000283185	0.000291198	0.000281623
535	Butyrylcarnitine	0.675144	287.067	232.155	Lipids and lipid-like molecules	forward	9.83257e-05	0.000144852	0.00013259	0.00026191	8.16002e-05	0.000250228	0.000190798	3.05083e-05	0.000652679	0.000278609	0.000297383	2.02642e-05	0.000280287	0.000287958	0.000667941	0.00114157	0.000676914	0.000183575	0.000182679	0.000190771
536	Aspartyl-Serine	0.674664	442.976	221.077	Organic acids and derivatives	forward	6.20492e-06	6.61863e-06	3.60296e-06	4.57506e-06	4.96857e-06	5.20788e-06	6.1485e-06	8.96806e-06	1.86701e-06	4.13175e-06	4.07595e-06	8.41001e-06	8.46453e-09	4.03676e-06	1.12729e-06	2.26628e-06	1.46785e-06	3.86153e-06	5.57369e-06	4.12273e-06
537	3-(Carboxymethylamino)propanoic acid	0.674292	340.865	148.06	Organic acids and derivatives	forward	1.6124e-05	1.69155e-05	3.52258e-05	1.54176e-05	1.72182e-05	1.1892e-05	5.63325e-05	2.80647e-06	2.31406e-05	1.28833e-05	2.15074e-05	4.01634e-05	9.63395e-06	1.45936e-05	4.34483e-06	1.04083e-05	9.264e-06	2.7803e-05	3.1717e-05	4.65162e-05
538	Dihydrothymine	0.67413	205.651	129.066	Organoheterocyclic compounds	forward	1.17723e-05	1.45263e-05	1.03265e-05	1.60234e-05	6.67094e-06	7.84608e-06	1.56312e-05	1.77262e-05	1.85325e-05	1.1844e-05	1.52201e-05	1.56556e-05	2.46185e-05	1.90483e-05	1.15287e-05	1.04212e-05	1.10473e-05	1.58109e-05	1.28058e-05	1.70998e-05
539	LysoPE(18:1(9Z)/0:0)	0.673003	224.694	480.308	Lipids and lipid-like molecules	forward	0.000122075	0.00013236	0.000144563	0.000126084	0.000128425	0.000110383	0.000170794	0.000292255	0.000133659	0.000214098	0.000295046	0.000412621	0.000174433	0.000329163	0.000220259	0.000301306	0.000264997	0.000199294	0.000180728	0.000200847
540	Purine	0.672387	98.2617	121.051	Organoheterocyclic compounds	forward	8.29856e-06	8.0454e-06	6.15702e-06	1.45831e-05	5.78799e-06	6.57077e-06	4.94978e-06	6.20702e-06	1.055e-05	4.69862e-06	2.41715e-06	3.39079e-06	8.46453e-09	2.13584e-05	1.12674e-05	7.46308e-09	5.5494e-06	1.07384e-05	1.24279e-05	1.35489e-05
541	3-Methyl-5-pentyl-2-furanundecanoic acid	0.671696	265.978	337.274	Lipids and lipid-like molecules	forward	2.19991e-05	2.51992e-05	2.67094e-05	1.81006e-05	2.39963e-05	2.24904e-05	1.35518e-05	1.88856e-05	2.2283e-05	2.65744e-05	3.02962e-05	1.56097e-05	1.04293e-05	2.84386e-05	1.77233e-05	1.28216e-05	1.27214e-05	2.31601e-05	2.28184e-05	2.18271e-05
542	Elaidic carnitine	0.671366	201.248	426.358	Lipids and lipid-like molecules	forward	9.71439e-05	9.3142e-05	0.000124275	0.000158425	9.99944e-05	0.000162973	0.000240746	0.000124377	0.000323478	0.000239225	0.000353023	0.000182436	0.000612178	0.000234737	0.000540703	0.00105603	0.000380707	0.000199013	0.000182523	0.000193683
543	Vinylacetylglycine	0.670907	431.925	144.066	Organic acids and derivatives	forward	3.70286e-05	5.03458e-05	4.61236e-05	2.82688e-05	3.63889e-05	6.73261e-05	2.21757e-05	1.78428e-05	3.24522e-05	2.64353e-05	2.92289e-05	7.72206e-09	6.77359e-06	2.00514e-06	9.01744e-06	9.65039e-06	1.55874e-05	3.99399e-05	3.45179e-05	3.7078e-05
544	2-Azetidinecarboxylic acid	0.670282	418.814	102.055	Organic acids and derivatives	forward	0.00047079	0.000626318	0.000595265	0.000394391	0.000549362	0.000619807	0.000377362	0.000349226	0.000384081	0.00046717	0.000361684	0.000382837	0.000278122	0.000220286	0.000294383	0.000437426	0.000326244	0.000514548	0.000499046	0.000474497
546	4-ethylamino-6-isopropylamino-1,3,5-triazin-2-ol	0.66922	508.09	198.135	Organoheterocyclic compounds	forward	6.62105e-06	4.95159e-06	6.37111e-06	1.08398e-05	3.88516e-06	3.73663e-06	1.00972e-05	1.78588e-05	1.38346e-05	1.73123e-05	1.30582e-05	1.03062e-05	4.375e-05	1.75969e-06	3.69352e-06	1.31595e-06	3.35976e-06	1.0007e-05	1.05974e-05	9.86699e-06
547	5-L-Glutamyl-taurine	0.668698	412.184	255.065	Organic acids and derivatives	forward	5.82964e-05	7.4013e-05	0.000103042	3.43509e-05	6.61419e-05	8.38931e-05	3.70463e-05	2.43759e-05	4.41465e-05	5.0792e-05	3.83834e-05	3.44435e-05	8.80504e-05	3.68545e-05	6.0187e-05	7.85199e-05	8.42332e-05	4.47087e-05	4.61394e-05	5.09689e-05
548	Ascorbyl palmitate	0.668208	262.019	415.266	Lipids and lipid-like molecules	forward	2.84498e-06	4.31416e-06	3.36709e-06	1.64624e-06	4.20132e-06	6.82615e-06	8.07375e-07	1.57591e-06	5.24729e-06	4.32776e-06	2.87775e-06	3.72051e-07	1.49831e-06	2.56358e-06	2.62699e-06	3.65513e-06	3.71503e-06	3.3508e-06	3.73759e-06	3.17177e-06
549	PC(16:1(9Z)/16:1(9Z))	0.667627	172.888	730.537	Lipids and lipid-like molecules	forward	0.000162992	0.00015137	0.000110413	9.26792e-05	0.000215616	0.000169777	0.000199445	8.59197e-05	0.000120674	0.000176505	0.000202772	9.52858e-05	5.97109e-05	0.000107528	9.33957e-05	5.67782e-05	0.000138921	0.000159022	0.000127005	0.00012866
550	Valyl-Serine	0.667448	75.6204	205.118	Organic acids and derivatives	forward	1.80421e-06	5.23909e-06	2.51187e-06	2.09654e-06	3.58708e-06	5.59803e-06	7.97691e-06	4.14574e-06	4.9654e-06	6.63951e-06	6.08018e-06	3.2914e-06	6.54435e-06	1.05932e-05	1.58888e-05	6.18811e-06	4.99503e-06	7.56502e-06	4.7233e-06	8.76491e-06
551	gamma-Glutamylaspartic acid	0.666546	491.07	263.087	Organic acids and derivatives	forward	1.35026e-05	1.40788e-05	7.3792e-06	1.12644e-05	7.87436e-06	1.3036e-05	1.00372e-05	1.73503e-05	4.58616e-06	9.29329e-06	8.51985e-06	2.37579e-05	8.46453e-09	7.62539e-09	7.96744e-09	7.46308e-09	7.7438e-09	7.69102e-06	7.32866e-06	7.24398e-06
553	PC(20:3(8Z,11Z,14Z)/14:0)	0.665899	38.6227	756.552	Lipids and lipid-like molecules	forward	0.000100205	0.000140097	0.000104018	8.20709e-05	0.000142064	0.000120147	0.000190566	9.97609e-05	0.000161436	0.000225932	0.000234691	7.38876e-05	2.63414e-05	0.000148303	8.59772e-05	5.35179e-05	8.75317e-05	0.000155788	0.000153967	0.000152444
554	SM(d16:1/24:1(15Z))	0.665612	189.431	785.651	Organic nitrogen compounds	forward	2.84159e-05	2.89828e-05	2.43243e-05	2.2482e-05	3.04641e-05	2.96257e-05	2.21921e-05	3.44568e-05	3.31757e-05	3.93867e-05	4.02188e-05	3.43586e-05	3.30823e-05	3.6439e-05	3.11174e-05	4.21265e-05	3.02912e-05	1.90028e-05	2.25413e-05	2.0699e-05
555	Avenanthramide L	0.665384	409.389	326.099	Benzenoids	forward	3.77873e-05	5.21379e-05	4.34711e-05	2.38663e-05	4.1559e-05	5.03052e-05	3.28235e-05	2.05007e-05	2.52223e-05	5.48021e-05	3.72453e-05	3.33265e-05	7.74002e-06	3.61655e-06	6.76945e-06	8.92303e-06	6.24079e-06	3.91469e-05	3.4753e-05	3.88063e-05
556	Glutaminylaspartic acid	0.664142	432.895	262.103	Organic acids and derivatives	forward	5.68225e-06	7.54903e-06	5.63064e-06	5.77518e-06	6.92167e-06	5.62401e-06	7.09922e-06	7.28026e-06	2.15042e-05	9.86061e-06	1.46244e-05	7.45965e-06	3.62155e-06	1.46594e-05	5.78863e-06	4.17602e-06	2.79169e-06	8.92896e-06	9.37659e-06	8.02286e-06
557	alpha-Camphorene	0.663743	30.5586	273.258	Lipids and lipid-like molecules	forward	2.47384e-06	4.29806e-06	2.6214e-06	2.03182e-06	2.25944e-06	5.47337e-06	2.76816e-06	4.32134e-06	3.32492e-06	3.27481e-06	2.37016e-06	4.35849e-06	6.38183e-06	4.0868e-06	6.04762e-06	5.1987e-06	3.96643e-06	2.44397e-06	2.60636e-06	2.26417e-06
558	SM(d18:1/20:0)	0.662961	204.991	759.638	Lipids and lipid-like molecules	forward	3.03477e-05	3.21719e-05	2.14428e-05	3.57978e-05	2.31737e-05	2.95409e-05	3.54785e-05	2.78455e-05	3.328e-05	2.63754e-05	2.62347e-05	2.53002e-05	6.27607e-05	5.36841e-05	4.48142e-05	5.54901e-05	4.55408e-05	2.59554e-05	2.7438e-05	2.67796e-05
559	1-O-p-Coumaroyl-(b-D-glucose 6-O-sulfate)	0.662733	316.205	407.063	Phenylpropanoids and polyketides	forward	1.06627e-05	1.36455e-06	1.30466e-06	1.47908e-05	1.52742e-06	1.65782e-06	1.87251e-06	4.03294e-06	7.15087e-06	7.01379e-06	1.14611e-05	3.0029e-06	8.46453e-09	7.62539e-09	7.96744e-09	7.46308e-09	5.85924e-06	4.62704e-06	5.62267e-06	5.39274e-06
560	5,6-Dihydrouridine	0.662454	343.133	247.094	Organic oxygen compounds	forward	6.60697e-06	6.82062e-06	3.04238e-06	7.12243e-06	1.37808e-05	1.87528e-05	9.02312e-09	1.54001e-06	8.48223e-06	1.29742e-05	7.16269e-06	7.72206e-09	1.9399e-06	1.11116e-06	3.00323e-06	1.13175e-06	2.38926e-06	7.81229e-06	7.09877e-06	6.37676e-06
561	Glycitein 4'-O-glucuronide	0.661521	264.427	461.107	Phenylpropanoids and polyketides	forward	1.82371e-06	1.12595e-06	8.4039e-09	2.43165e-06	2.22306e-06	8.95147e-09	9.02312e-09	6.2073e-07	1.48938e-06	8.94307e-09	8.40053e-09	7.72206e-09	8.46453e-09	7.62539e-09	7.96744e-09	7.46308e-09	2.1919e-07	6.96836e-07	9.40841e-07	1.17379e-06
562	LysoPC(16:0)	0.661381	221.661	496.339	Lipids and lipid-like molecules	forward	0.00590444	0.00572612	0.00602661	0.00560388	0.00626358	0.00707076	0.00690756	0.00781281	0.0083521	0.00652858	0.00824827	0.00795408	0.00685831	0.00639681	0.00804598	0.00810608	0.00746741	0.00722642	0.00689038	0.00725069
563	PC(18:2(9Z,12Z)/18:0)	0.660539	146.593	786.599	Lipids and lipid-like molecules	forward	0.000232279	0.000240644	0.000244916	0.00030344	0.000239667	0.000223313	0.000312987	0.000288017	0.000300551	0.000322713	0.000339852	0.000186352	0.000649268	0.000740056	0.00054095	0.000594094	0.000627445	0.000196399	0.000161679	0.000184762
564	PC(20:1(11Z)/20:4(5Z,8Z,11Z,14Z))	0.659641	160.708	836.609	Lipids and lipid-like molecules	forward	0.000257733	0.000231495	0.000246714	0.000278694	0.000250151	0.000260101	0.000403178	0.00038103	0.000247999	0.000300539	0.000254326	0.000288568	0.000193838	0.000171999	0.000193561	0.000151792	0.000170132	0.000243124	0.00030622	0.000229773
565	PC(20:2(11Z,14Z)/14:0)	0.658748	80.0325	758.567	Lipids and lipid-like molecules	forward	0.00831736	0.00293918	0.00190394	0.00418369	0.00334846	0.00861816	0.00702057	0.00224096	0.00211303	0.00359004	0.012697	0.00567924	0.00130229	0.00247876	0.00293475	0.00146292	0.00299696	0.00341141	0.00292828	0.00231774
566	PC(18:4(6Z,9Z,12Z,15Z)/18:1(11Z))	0.658564	65.0678	780.552	Lipids and lipid-like molecules	forward	6.82032e-05	0.000124784	8.08443e-05	7.76219e-05	9.61627e-05	5.24673e-05	0.00045119	0.000378697	0.000306196	0.000203098	0.000320282	0.000204185	0.000255554	0.000332202	0.000636724	0.000941046	0.00041316	0.000575187	0.000354045	0.000547405
567	Ethyl 2-(methylthio)acetate	0.658452	433.819	135.048	Organic acids and derivatives	forward	3.09301e-05	3.92904e-05	3.88669e-05	2.60056e-05	3.42105e-05	3.9752e-05	2.43942e-05	2.57267e-05	1.27724e-05	1.54537e-05	2.36185e-05	3.13278e-05	1.78023e-05	5.61841e-06	2.58447e-05	2.74734e-05	1.58199e-05	2.48371e-05	3.11807e-05	3.61698e-05
568	LysoPC(P-16:0)	0.658398	213.536	480.345	Lipids and lipid-like molecules	forward	0.000140898	0.000125974	0.00015646	0.000139479	0.000132098	9.27599e-05	0.000261359	0.000180755	0.000111567	0.00012721	0.000188916	0.000278098	0.000134774	0.000139127	8.40585e-05	0.000115319	0.000110619	0.000165566	0.000187467	0.0001719
569	Serylserine	0.657205	375.478	193.082	Organic acids and derivatives	forward	6.18052e-06	2.02374e-05	1.12171e-05	4.26846e-06	8.10482e-06	1.33715e-05	2.15204e-05	2.15028e-05	1.08479e-05	1.12922e-05	1.09069e-05	2.08646e-05	1.49503e-05	4.3701e-05	3.08129e-05	1.29509e-05	9.09246e-06	1.87192e-05	1.22984e-05	1.61285e-05
570	PC(18:4(6Z,9Z,12Z,15Z)/18:2(9Z,12Z))	0.657192	132.916	778.535		forward	6.06984e-06	5.64449e-06	4.66393e-06	5.40491e-06	5.69526e-06	2.76326e-06	1.8357e-06	4.13887e-06	2.09161e-06	4.57102e-06	4.44113e-06	1.21944e-06	8.46453e-09	7.62539e-09	7.96744e-09	7.46308e-09	7.7438e-09	2.49213e-06	3.35366e-06	2.12524e-06
571	PC(15:0/15:0)	0.65689	38.5719	706.536	Lipids and lipid-like molecules	forward	2.61501e-05	3.97877e-05	2.66724e-05	2.91522e-05	3.6788e-05	3.3255e-05	7.69292e-05	2.96365e-05	3.23044e-05	3.64607e-05	4.90151e-05	3.37436e-05	4.93844e-05	3.70486e-05	4.38136e-05	2.87965e-05	3.88729e-05	3.73506e-05	4.12466e-05	3.67401e-05
572	Linoleyl carnitine	0.656733	202.82	424.342	Lipids and lipid-like molecules	forward	0.000198362	0.000159057	0.000241306	0.000209915	0.000136938	0.000227421	0.000168929	0.000144997	0.000456531	0.000299969	0.000542767	0.000173813	0.000520729	0.000332995	0.00051444	0.000826922	0.000366177	0.000270814	0.0002532	0.000268804
573	gamma-Glutamylglutamic acid	0.656468	489.563	277.103	Organic acids and derivatives	forward	3.39256e-05	4.55511e-05	2.24829e-05	9.56446e-05	3.5541e-05	7.17688e-05	5.70968e-05	2.58515e-05	0.000101641	4.07323e-05	3.91289e-05	3.21575e-05	3.41394e-07	3.79329e-07	4.23487e-07	5.25424e-07	4.00542e-07	3.89789e-05	4.58525e-05	4.43777e-05
574	PC(P-18:1(11Z)/22:6(4Z,7Z,10Z,13Z,16Z,19Z))	0.656417	37.4337	816.588	Lipids and lipid-like molecules	forward	0.000166815	0.000212154	0.000163302	0.000138513	0.000137373	0.000204651	6.44399e-05	7.4092e-05	6.83713e-05	8.28155e-05	5.61314e-05	6.97115e-05	0.000271005	0.000158434	0.000266873	0.000206803	0.000167436	0.000135684	0.000148888	0.000147094
575	PC(20:2(11Z,14Z)/20:4(5Z,8Z,11Z,14Z))	0.655245	160.405	834.6	Lipids and lipid-like molecules	forward	0.00150693	0.00132654	0.00150731	0.00143178	0.00153432	0.00139998	0.00132083	0.00168772	0.00123195	0.00137115	0.00117066	0.00121802	0.000797182	0.000742209	0.000901943	0.000729742	0.000763297	0.00108022	0.00106424	0.0010281
576	L-Coprine	0.654305	461.855	203.103	Organic acids and derivatives	forward	9.01615e-06	9.86266e-06	1.14088e-05	6.9546e-06	8.73797e-06	8.83044e-06	1.47693e-05	1.38146e-05	7.82894e-06	1.1741e-05	1.08015e-05	1.32996e-05	8.26163e-06	3.20598e-06	4.65804e-06	1.95719e-05	9.03794e-06	1.17857e-05	1.3003e-05	1.17723e-05
577	Serylhistidine	0.654223	368.176	243.109	Organic acids and derivatives	forward	7.45944e-06	6.38505e-06	1.76703e-05	6.92936e-06	3.84753e-06	5.35697e-06	3.35814e-05	4.71829e-05	1.87393e-05	1.36263e-05	2.65326e-05	4.37599e-05	7.09006e-06	2.36125e-05	8.9692e-06	7.21819e-06	6.6076e-06	1.81214e-05	1.93512e-05	2.14135e-05
578	SM(d18:0/18:1(9Z))	0.65256	191.358	731.604	Lipids and lipid-like molecules	forward	2.01601e-05	1.89772e-05	1.82399e-05	2.27615e-05	2.68256e-05	1.71339e-05	3.58989e-05	1.78196e-05	2.39946e-05	1.76484e-05	1.83066e-05	1.11469e-05	1.16988e-05	1.2981e-05	1.12771e-05	1.48585e-05	7.64513e-06	1.49991e-05	1.29098e-05	1.37018e-05
581	PI(18:1(9Z)/18:1(9Z))	0.650062	214.704	880.589	Lipids and lipid-like molecules	forward	6.11831e-06	7.45913e-06	4.69705e-06	5.26402e-06	3.31049e-06	8.93309e-06	3.03087e-06	2.47555e-06	4.30493e-06	4.57892e-06	4.57454e-06	3.1794e-06	5.69176e-06	5.81987e-06	5.62052e-06	5.72389e-06	4.45281e-06	6.56707e-06	8.44419e-06	7.27717e-06
582	PC(20:5(5Z,8Z,11Z,14Z,17Z)/15:0)	0.647945	52.2779	766.535	Lipids and lipid-like molecules	forward	5.87494e-05	3.93959e-05	6.09817e-05	4.85911e-05	5.90181e-05	4.43808e-05	3.91692e-05	8.15634e-05	7.59822e-05	9.15919e-05	9.74264e-05	3.05823e-05	8.46453e-09	5.6656e-06	6.33788e-05	3.67607e-05	6.00179e-06	3.38263e-05	3.20695e-05	3.51257e-05
583	Aspartyl-Glutamate	0.64794	459.796	263.087	Organic acids and derivatives	forward	3.2436e-06	1.94828e-06	3.79664e-06	1.70679e-06	2.566e-06	2.58266e-06	7.02111e-06	9.31329e-06	3.33244e-06	1.19081e-06	5.22387e-06	9.87891e-06	8.72802e-07	6.05434e-06	2.78354e-06	2.003e-06	1.40246e-06	3.85774e-06	5.2144e-06	3.21787e-06
584	Lysyl-Valine	0.645955	404.78	246.181	Organic acids and derivatives	forward	8.5706e-09	1.40058e-05	1.3899e-06	8.45971e-09	3.3303e-06	1.21554e-05	6.79915e-06	1.66106e-05	1.11016e-05	1.03264e-05	5.91643e-06	1.2311e-05	8.46453e-09	9.54291e-06	1.04886e-05	7.46308e-09	7.7438e-09	1.00914e-05	1.12129e-05	1.18669e-05
585	S-Acetyldihydrolipoamide-E	0.645452	514.956	250.093	Lipids and lipid-like molecules	forward	3.10081e-06	6.15634e-06	2.39293e-06	4.4e-06	4.03202e-06	8.07894e-06	3.49025e-06	4.17704e-06	2.7067e-06	6.41981e-06	2.29448e-06	3.6639e-06	3.86158e-06	2.11172e-07	7.12341e-06	4.5396e-06	1.06077e-06	3.93787e-06	4.11146e-06	4.60091e-06
587	gamma-Glutamylvaline	0.645129	427.705	247.129	Organic acids and derivatives	forward	0.000109638	0.000192732	0.000160699	5.70682e-05	6.59998e-05	0.000234829	3.86051e-05	6.09146e-05	4.31653e-05	8.10943e-05	4.98475e-05	4.48247e-05	5.21054e-06	6.4381e-07	4.20441e-06	3.88993e-06	4.01772e-06	0.0001031	0.000104795	8.66383e-05
588	PC(20:4(8Z,11Z,14Z,17Z)/20:3(8Z,11Z,14Z))	0.644198	60.5381	832.585	Lipids and lipid-like molecules	forward	0.00030028	0.000403267	0.000303855	0.000292925	0.000446334	0.000433868	0.000415896	0.000514887	0.000536615	0.000597462	0.000447744	0.000528361	0.000669526	0.000652982	0.000707613	0.000704648	0.000753716	0.00047898	0.000522817	0.000503098
589	PC(22:6(4Z,7Z,10Z,13Z,16Z,19Z)/20:2(11Z,14Z))	0.644046	39.0446	858.593	Lipids and lipid-like molecules	forward	3.16231e-07	1.12579e-06	2.32501e-07	2.04642e-06	3.17319e-06	2.38849e-06	7.00562e-06	1.85763e-06	1.87039e-06	4.5254e-06	3.02089e-06	3.09664e-06	1.76687e-05	1.40315e-05	1.43026e-05	8.56659e-06	1.29438e-05	6.83896e-06	6.66685e-06	7.52185e-06
590	5-Amino-6-ribitylamino uracil	0.642067	323.381	277.105	Organic oxygen compounds	forward	2.58518e-05	2.15803e-05	2.17985e-05	3.02704e-05	1.21605e-05	1.61852e-05	1.84002e-05	4.68643e-05	4.86863e-05	6.07781e-05	3.4523e-05	1.64804e-05	5.29764e-06	2.82282e-06	2.12561e-06	3.37712e-06	5.81757e-07	2.84086e-05	2.6597e-05	2.9442e-05
591	SM(d17:1/24:1(15Z))	0.641641	202.484	799.668	Organic nitrogen compounds	forward	3.59992e-05	3.79785e-05	3.01899e-05	3.0434e-05	2.88567e-05	4.05574e-05	1.18729e-05	1.91703e-05	2.96257e-05	2.03508e-05	2.36398e-05	1.2873e-05	1.7791e-05	2.00686e-05	1.57377e-05	1.77867e-05	1.55615e-05	2.19609e-05	2.21779e-05	2.48541e-05
592	(E)-1-Propenyl 1-(propylthio)propyl disulfide	0.641496	30.9707	223.064	Organosulfur compounds	forward	2.77411e-06	2.33459e-06	3.47427e-06	2.5448e-06	2.19051e-06	4.3494e-06	3.57585e-06	5.13295e-06	3.15962e-06	4.12275e-06	3.11494e-06	3.64417e-06	8.06925e-06	5.91572e-06	5.40163e-06	9.57247e-06	4.79658e-06	0.000239852	0.000251964	0.000257465
593	MG(0:0/22:6(4Z,7Z,10Z,13Z,16Z,19Z)/0:0)	0.640684	32.4848	403.284	Lipids and lipid-like molecules	forward	5.38439e-06	6.92381e-06	5.39788e-06	2.80453e-06	5.80764e-06	4.59154e-06	4.57742e-06	5.50018e-06	3.56324e-06	1.20891e-05	4.89365e-06	3.9606e-06	7.48759e-06	6.70006e-06	8.49501e-06	2.28946e-06	4.76768e-06	4.85916e-06	3.93732e-06	2.96265e-06
594	N-Methylhydantoin	0.640581	374.255	115.05	Organoheterocyclic compounds	forward	1.10979e-05	1.15407e-05	9.51504e-06	9.96716e-06	1.04701e-05	1.22397e-05	9.67599e-06	1.13881e-05	1.05188e-05	1.35558e-05	1.15542e-05	9.34127e-06	9.82985e-06	4.28148e-06	5.76357e-06	4.56114e-06	6.28814e-06	1.20688e-05	1.18885e-05	1.10605e-05
595	2,5-Dihydro-2,4-dimethyloxazole	0.640358	380.455	100.076	Organoheterocyclic compounds	forward	1.05452e-05	1.32407e-05	8.82463e-06	1.2124e-05	8.2317e-06	9.96123e-06	3.74887e-05	1.41043e-05	2.75951e-05	2.58374e-05	3.269e-05	1.02727e-05	5.98673e-06	7.42619e-06	5.93894e-06	5.90936e-06	6.19496e-06	2.0533e-05	1.95366e-05	1.87653e-05
596	PC(18:2(9Z,12Z)/15:0)	0.640062	174.425	744.549	Lipids and lipid-like molecules	forward	8.188e-05	7.46613e-05	7.0471e-05	5.14057e-05	6.69025e-05	4.08355e-05	6.73726e-05	7.3345e-05	9.12839e-05	4.54934e-05	9.85621e-05	0.000150968	6.25432e-05	0.000102442	9.31523e-05	8.00142e-05	7.79022e-05	7.67296e-05	8.85579e-05	7.48995e-05
597	PC(18:2(9Z,12Z)/P-18:1(11Z))	0.639774	163.779	768.589	Lipids and lipid-like molecules	forward	0.000369733	0.000322547	0.000505224	0.000437082	0.000500953	0.000304313	0.000575798	0.000463197	0.000245068	0.000235273	0.000367952	0.000509163	0.000329504	0.000283802	0.000158463	0.000121861	0.000165393	0.000223543	0.000182264	0.000199242
598	Glycyl-Phenylalanine	0.639439	290.404	223.108	Organic acids and derivatives	forward	1.17799e-05	9.7292e-06	1.3482e-05	1.22188e-05	6.50511e-06	8.68304e-06	2.83053e-05	2.05373e-05	3.73063e-06	9.90702e-06	1.24612e-05	2.83019e-05	1.73256e-05	1.47572e-05	1.48868e-05	1.17212e-05	1.54533e-05	1.17135e-05	1.19003e-05	8.84336e-06
599	1-[(5-Amino-5-carboxypentyl)amino]-1-deoxyfructose	0.639235	516.813	309.165	Organic oxygen compounds	forward	7.85733e-06	6.2435e-06	4.78072e-06	4.99964e-06	3.77555e-06	5.51364e-06	2.18203e-06	2.84622e-06	1.98802e-06	1.7132e-06	1.51352e-06	2.61236e-06	1.14186e-05	4.16538e-06	3.41404e-06	7.19168e-06	4.45043e-06	2.31135e-06	1.94393e-06	2.31142e-06
602	PC(22:6(4Z,7Z,10Z,13Z,16Z,19Z)/22:6(4Z,7Z,10Z,13Z,16Z,19Z))	0.635623	55.889	878.568	Lipids and lipid-like molecules	forward	1.19921e-05	1.84576e-05	2.69928e-05	1.0036e-05	2.41326e-05	1.86668e-05	2.12166e-05	7.60268e-05	7.61076e-05	5.34031e-05	5.26084e-05	5.12367e-05	1.09843e-05	2.44902e-05	2.69608e-05	1.91571e-05	2.90306e-05	5.76787e-05	5.03738e-05	5.12636e-05
603	PC(22:5(7Z,10Z,13Z,16Z,19Z)/16:0)	0.63518	163.909	808.579	Lipids and lipid-like molecules	forward	0.00186498	0.00193718	0.00189581	0.00179539	0.00227499	0.00202293	0.00273494	0.00300097	0.00312135	0.00250171	0.00247103	0.00266595	0.00314433	0.00248181	0.00285133	0.00279592	0.00283252	0.00231707	0.00228045	0.0022318
604	Pi-Methylimidazoleacetic acid	0.633636	329.674	141.066	Organoheterocyclic compounds	forward	0.000111503	0.000109787	7.3362e-05	0.000105199	0.000149783	0.000101662	0.000224126	5.65995e-05	8.86966e-05	0.000261721	8.2849e-05	3.31666e-05	0.00011263	6.21828e-05	0.000113549	0.000104094	0.000102526	8.5595e-05	8.96848e-05	9.55296e-05
605	Phenylalanyl-Gamma-glutamate	0.633293	285.985	294.144	Organic acids and derivatives	forward	7.75619e-06	2.52585e-05	9.22197e-06	5.34537e-06	1.08644e-05	1.35944e-05	2.62192e-05	4.97333e-05	2.9778e-05	4.15744e-05	2.59615e-05	2.39282e-05	5.49074e-06	1.3986e-05	1.72166e-05	3.06914e-06	3.0698e-06	2.76282e-05	2.69341e-05	3.13593e-05
606	Tetraacetylethylenediamine	0.632352	321.733	229.118	Organic acids and derivatives	forward	1.38098e-05	1.66874e-05	1.25924e-05	1.23007e-05	9.9395e-06	1.40365e-05	4.34409e-07	2.39933e-06	1.78709e-05	2.09859e-06	1.25742e-06	1.37968e-06	8.46453e-09	7.62539e-09	2.56845e-07	1.81913e-06	1.62577e-06	1.05956e-05	7.21652e-06	8.25335e-06
607	PS(22:6(4Z,7Z,10Z,13Z,16Z,19Z)/18:1(9Z))	0.631886	214.665	834.529	Lipids and lipid-like molecules	forward	1.57769e-05	1.96296e-05	1.60079e-05	1.55785e-05	2.00387e-05	2.30311e-05	1.72246e-05	1.65264e-05	1.95691e-05	1.92405e-05	1.98968e-05	1.08236e-05	2.56541e-05	1.46559e-05	2.16201e-05	2.49687e-05	3.00279e-05	1.75526e-05	1.52837e-05	1.19347e-05
608	1-(beta-D-Ribofuranosyl)-1,4-dihydronicotinamide	0.631838	174.713	257.113	Organic oxygen compounds	forward	0.000334858	0.00025424	0.000311402	0.000128594	0.000307451	0.000279	8.92535e-06	1.48174e-05	0.000117553	0.000220517	7.86972e-05	1.40109e-05	0.00053526	3.37653e-06	8.12475e-05	0.000225259	0.000197516	0.00021696	0.000230497	0.000226674
609	LysoPC(18:2(9Z,12Z))	0.631573	202.578	520.34	Lipids and lipid-like molecules	forward	0.000111642	0.000142669	0.000115545	0.000104731	0.000152094	3.9503e-05	0.000135164	0.000266262	0.000368448	0.000249301	0.000237262	0.000140569	8.46453e-09	3.71146e-06	1.76926e-06	2.23837e-06	5.15047e-07	0.000257263	0.000242526	0.000263814
610	N1-(2-Hydroxyethyl)flurazepam	0.63135	289.804	333.079	Organoheterocyclic compounds	forward	2.71102e-06	1.41189e-05	3.9332e-07	7.757e-05	1.47898e-06	7.53365e-06	5.20609e-07	3.16397e-07	2.06451e-05	2.03699e-06	3.3625e-05	3.94672e-06	6.05679e-05	2.14062e-05	3.91746e-05	8.4538e-05	3.5681e-05	8.16753e-06	4.38735e-06	6.75516e-06
611	Glycylprolylhydroxyproline	0.631259	444.692	286.139	Organic acids and derivatives	forward	3.01013e-05	3.17684e-05	2.34096e-05	2.99995e-05	4.95612e-05	3.50828e-05	3.0025e-05	4.80772e-05	2.28077e-05	7.17194e-05	3.24904e-05	5.25101e-05	4.38715e-06	2.01791e-06	6.73803e-06	9.92965e-06	2.27659e-05	4.57476e-05	4.38015e-05	5.81921e-05
613	Alpha-Lactose	0.629214	365.814	360.201	Organic oxygen compounds	forward	8.92194e-06	8.7535e-06	1.4649e-05	6.32197e-06	6.94854e-06	1.23972e-05	1.41517e-05	6.78494e-06	2.88515e-06	8.86013e-06	5.80834e-06	9.16548e-06	7.66955e-06	1.23313e-05	1.24195e-05	6.88078e-06	1.08377e-05	1.10004e-05	1.10502e-05	1.17977e-05
614	Thymidine	0.626659	329.589	243.095	Nucleosides, nucleotides, and analogues	forward	6.19506e-06	1.07072e-05	1.11225e-05	3.46143e-06	7.54738e-06	7.97323e-06	2.39124e-05	1.35379e-05	1.43998e-05	2.1236e-05	2.18526e-05	7.44934e-06	8.46453e-09	1.55862e-05	7.96744e-09	7.46308e-09	1.46604e-05	1.67869e-05	1.6886e-05	1.70529e-05
615	L,L-Cyclo(leucylprolyl)	0.62628	422.846	211.144	Organic acids and derivatives	forward	6.27829e-06	6.86545e-06	7.60547e-06	3.94103e-06	6.47869e-06	7.641e-06	3.14069e-06	3.20475e-06	1.82261e-06	2.98552e-06	2.40435e-06	2.5718e-06	8.46453e-09	2.05e-07	3.97844e-07	7.46308e-09	7.7438e-09	5.01705e-06	5.32838e-06	4.5978e-06
616	PC(22:6(4Z,7Z,10Z,13Z,16Z,19Z)/20:5(5Z,8Z,11Z,14Z,17Z))	0.626095	158.51	852.552	Lipids and lipid-like molecules	forward	1.10624e-06	6.79753e-06	5.62066e-06	2.36481e-06	8.08617e-06	7.91538e-06	1.46488e-05	2.06871e-05	2.41992e-05	3.48048e-05	3.18483e-05	1.5953e-05	8.46453e-09	1.95508e-05	3.77463e-05	1.60821e-05	2.9251e-05	3.12293e-05	3.14144e-05	2.97835e-05
617	SM(d18:1/18:1(9Z))	0.626037	206.23	729.589	Lipids and lipid-like molecules	forward	7.10709e-05	5.84421e-05	6.53594e-05	6.47936e-05	9.71393e-05	5.03788e-05	8.20815e-05	6.16934e-05	6.59696e-05	5.96029e-05	7.11213e-05	5.60943e-05	2.90627e-05	2.94302e-05	2.70992e-05	2.43139e-05	2.58581e-05	3.92269e-05	3.8366e-05	4.20658e-05
618	N-Acetylserotonin	0.625844	41.3069	219.113	Organoheterocyclic compounds	forward	2.3094e-06	1.0129e-06	2.15804e-06	1.51346e-06	9.44975e-07	2.98208e-06	1.2532e-06	1.89858e-06	1.53099e-06	2.12991e-06	1.10583e-06	9.82864e-07	1.05781e-06	2.12132e-06	1.89179e-05	1.66875e-06	2.2928e-06	1.53528e-06	2.35325e-06	2.03329e-06
619	PC(20:4(5Z,8Z,11Z,14Z)/20:4(8Z,11Z,14Z,17Z))	0.625042	61.3468	830.57	Lipids and lipid-like molecules	forward	0.000264805	0.000432824	0.000268918	0.000268922	0.000386133	0.000478869	0.000351594	0.000543281	0.000760801	0.0007854	0.000768432	0.000475335	0.000454636	0.00105301	0.000937886	0.000723187	0.00160076	0.000574744	0.000612467	0.000611891
620	PC(16:1(9Z)/P-18:0)	0.624745	80.6039	744.59		forward	0.000314408	0.000167936	0.000144135	0.000187547	0.0001457	0.000145752	0.000130712	0.00010287	8.5286e-05	0.000115261	8.60018e-05	0.000161005	5.52453e-05	5.60235e-05	3.25277e-05	4.89346e-05	4.38063e-05	9.66298e-05	8.83733e-05	8.89875e-05
621	PC(18:0/15:0)	0.622856	173.289	748.581	Lipids and lipid-like molecules	forward	2.72143e-05	3.83681e-05	1.78778e-05	2.65735e-05	3.879e-06	3.61553e-05	1.15843e-05	3.63289e-06	2.84787e-05	1.03885e-05	2.17506e-05	1.5111e-05	5.13447e-06	7.62539e-09	7.29707e-06	7.92333e-06	4.76521e-06	1.78694e-05	1.98429e-05	1.89518e-05
622	PC(20:2(11Z,14Z)/15:0)	0.622156	80.1567	772.583	Lipids and lipid-like molecules	forward	6.44577e-05	5.21236e-05	4.55965e-05	7.68423e-05	2.88533e-05	5.47608e-05	5.78729e-05	3.12299e-05	8.39694e-05	5.69454e-05	6.77787e-05	2.03172e-05	8.46453e-09	7.20791e-06	1.11482e-06	7.46308e-09	8.05846e-07	2.66344e-05	2.42996e-05	2.83401e-05
623	Serinyl-Gamma-glutamate	0.622082	373.545	234.108	Organic acids and derivatives	forward	2.93169e-06	6.36057e-06	2.58121e-06	1.8878e-06	3.64796e-06	7.08789e-06	3.89563e-06	1.07345e-05	1.03916e-05	5.66104e-06	5.35035e-06	4.25568e-06	5.04685e-06	2.29492e-05	1.8842e-05	5.36685e-06	3.0886e-06	7.25763e-06	7.72384e-06	6.70284e-06
624	Alanyl-Isoleucine	0.621953	447.193	203.139	Organic acids and derivatives	forward	1.55002e-05	1.41116e-05	1.53409e-05	1.19517e-05	1.39603e-05	1.24479e-05	7.5791e-06	8.40614e-06	1.04931e-05	1.20024e-05	9.00261e-06	6.90278e-06	2.45142e-05	3.20018e-06	1.92103e-05	7.15006e-05	2.20366e-05	1.12375e-05	1.04936e-05	1.16708e-05
625	PC(16:1(9Z)/P-18:1(11Z))	0.62019	165.558	742.573		forward	5.70203e-05	4.80598e-05	5.63658e-05	5.12519e-05	6.01518e-05	5.37944e-05	6.59578e-05	5.29158e-05	9.58106e-05	5.04394e-05	8.96614e-05	4.00689e-05	1.75961e-05	3.58753e-05	9.1554e-06	1.9166e-05	2.59826e-05	3.98838e-05	3.92915e-05	3.76767e-05
627	PC(18:1(11Z)/P-16:0)	0.617284	38.6305	744.591	Lipids and lipid-like molecules	forward	0.000166807	0.000146675	0.000165064	0.000178332	0.000149526	0.000150965	0.000113769	0.000108134	0.000131297	0.000111596	0.000115831	9.2402e-05	4.52225e-05	4.69096e-05	3.04716e-05	3.92394e-05	3.32272e-05	7.47656e-05	8.73071e-05	0.000101632
628	Lysyl-Aspartate	0.61572	484.388	262.134	Organic acids and derivatives	forward	3.38317e-06	6.04777e-06	5.04291e-06	2.35035e-06	2.35489e-06	5.04186e-06	1.63448e-05	1.51896e-05	3.66126e-06	8.47353e-07	9.39246e-06	1.07424e-05	2.22376e-07	5.68969e-06	2.4955e-06	6.03596e-07	2.76827e-07	5.41143e-06	5.9969e-06	6.56717e-06
629	Tromethamine	0.61511	32.7325	122.081	Organic compounds	forward	3.45243e-05	3.84142e-05	3.19131e-05	3.4035e-05	3.55819e-05	3.61301e-05	3.5772e-05	1.04098e-05	3.61625e-05	4.06802e-05	3.41139e-05	3.09913e-05	7.17322e-05	6.40621e-05	7.14098e-05	6.86162e-05	5.90251e-05	3.66108e-05	3.41428e-05	3.56198e-05
633	PC(22:5(7Z,10Z,13Z,16Z,19Z)/14:0)	0.611701	78.6919	780.55		forward	8.24421e-05	8.89185e-05	6.4123e-05	2.46672e-05	9.01198e-05	8.34328e-05	0.000234719	0.000164525	0.000281175	0.000191481	0.000150192	0.000110903	6.26481e-05	0.00021883	0.000195684	0.000243519	0.000228386	0.000204101	0.000174313	0.000157311
634	Guanidinosuccinic acid	0.61137	427.752	176.067	Organic acids and derivatives	forward	9.19636e-05	0.000101566	8.4852e-05	7.09578e-05	0.000108534	0.000108211	9.20192e-05	6.43091e-05	4.1131e-05	5.45951e-05	6.11016e-05	6.67608e-05	4.15448e-06	2.95117e-06	2.73124e-06	3.54587e-06	5.50892e-06	8.41143e-05	8.08269e-05	7.58814e-05
635	L-N-(3-Carboxypropyl)glutamine	0.61099	424.907	233.113	Organic acids and derivatives	forward	1.74757e-05	2.50159e-05	1.20777e-05	1.28754e-05	3.11379e-05	2.25836e-05	5.24027e-06	5.40909e-06	4.23365e-06	3.14935e-05	1.66195e-05	4.02913e-06	7.15194e-07	1.0167e-06	1.2324e-06	1.59823e-06	3.99368e-07	1.42575e-05	1.35514e-05	1.45712e-05
636	DG(18:0/18:4(6Z,9Z,12Z,15Z)/0:0)	0.60999	30.5476	617.513	Lipids and lipid-like molecules	forward	2.64441e-05	3.71481e-05	1.88497e-05	2.20579e-05	3.14429e-05	2.72512e-05	1.30316e-05	1.15812e-05	1.26523e-05	3.01512e-05	2.41217e-05	8.78566e-06	8.5985e-06	2.73117e-05	9.10648e-06	4.68151e-06	6.5226e-06	9.99058e-06	1.13366e-05	1.06538e-05
637	PC(22:6(4Z,7Z,10Z,13Z,16Z,19Z)/20:1(11Z))	0.60989	160.326	860.615	Lipids and lipid-like molecules	forward	1.57803e-05	1.54925e-05	1.34231e-05	1.34568e-05	9.94535e-06	1.89488e-05	3.45817e-05	1.94499e-05	1.29145e-05	8.98127e-06	8.27344e-06	1.61657e-05	1.39566e-05	1.19257e-05	1.15188e-05	1.32044e-05	1.1096e-05	1.83496e-05	1.82515e-05	1.63767e-05
638	Garcimangosone D	0.607809	318.088	393.118	Organic oxygen compounds	forward	1.67634e-06	6.77136e-07	2.37419e-07	7.49049e-07	8.64799e-09	1.50725e-06	1.26269e-06	1.95221e-06	2.32442e-06	2.83642e-06	4.43408e-06	2.1189e-06	2.40309e-06	2.9283e-06	1.21867e-06	9.74822e-07	2.28599e-06	3.137e-06	4.17565e-06	3.9185e-06
639	Digoxin	0.60733	427.788	803.414	Lipids and lipid-like molecules	forward	7.5019e-07	1.70614e-06	1.12109e-06	6.46544e-07	9.50747e-07	1.88756e-06	1.76857e-07	7.95783e-07	1.98338e-06	2.82375e-06	2.95333e-06	7.72206e-09	1.06395e-06	1.60793e-06	2.89939e-06	1.59156e-06	1.44353e-06	2.11099e-06	1.73061e-06	1.61488e-06
640	Deoxycytidine	0.607225	344.671	228.098	Nucleosides, nucleotides, and analogues	forward	3.02639e-05	3.12065e-05	2.48509e-05	2.75484e-05	2.30176e-05	3.56077e-05	6.86532e-06	9.23609e-06	2.92112e-06	9.06172e-06	6.64731e-06	3.123e-06	2.05409e-06	1.49128e-06	2.34261e-06	3.75389e-06	1.00502e-06	1.22756e-05	1.36591e-05	1.40926e-05
641	Histidinyl-Glutamine	0.607102	394.648	284.136	Organic acids and derivatives	forward	5.61263e-06	7.36769e-06	7.29454e-06	2.5327e-06	3.94011e-06	2.69587e-06	1.34134e-05	7.1474e-06	2.37906e-06	3.0789e-06	6.69482e-06	8.71808e-06	3.93962e-07	7.51119e-07	3.02241e-07	6.40369e-07	5.22314e-07	5.69863e-06	6.01101e-06	5.38425e-06
642	PC(14:0/14:0)	0.605954	176.351	678.507	Lipids and lipid-like molecules	forward	7.9284e-06	9.18952e-06	7.77408e-06	7.571e-06	1.86055e-05	7.74911e-06	1.69723e-05	8.85308e-06	5.70452e-06	9.54782e-06	1.18721e-05	7.50424e-06	1.44221e-06	2.61199e-06	8.51068e-07	7.46308e-09	2.28897e-06	6.22594e-06	7.4122e-06	6.63257e-06
643	Hydroxyprolyl-Gamma-glutamate	0.605788	370.042	260.124	Organic acids and derivatives	forward	0.000148052	0.000141833	0.000125148	0.000119189	0.000103268	0.000122686	1.09226e-05	1.67978e-05	6.74332e-06	1.89118e-05	9.37138e-06	5.81708e-06	1.14401e-05	5.1097e-06	1.44219e-05	4.38456e-06	3.58934e-06	4.95333e-05	4.83596e-05	5.08717e-05
645	3-Sulfinoalanine	0.605457	401.957	154.017	Organic acids and derivatives	forward	3.13831e-05	3.4108e-05	2.85647e-05	2.32614e-05	3.16859e-05	3.1452e-05	1.80598e-05	1.32433e-05	2.01366e-05	2.32597e-05	1.99859e-05	1.71033e-05	9.66842e-06	8.79268e-06	1.26577e-05	1.22979e-05	7.20854e-06	2.41853e-05	2.23822e-05	2.38053e-05
646	N-a-Acetylcitrulline	0.604043	149.638	218.113	Organic acids and derivatives	forward	2.27584e-06	5.68806e-06	3.61134e-06	2.18183e-06	4.45788e-06	7.34348e-06	2.08599e-05	6.08037e-06	6.02914e-06	5.90387e-06	8.93041e-06	8.01909e-06	1.623e-06	7.30537e-06	5.60263e-06	9.38549e-07	1.28918e-06	7.27742e-06	8.96859e-06	7.27996e-06
647	Isoniazid alpha-ketoglutaric acid	0.602078	414.972	266.076	Organoheterocyclic compounds	forward	1.80759e-05	1.27317e-05	9.1834e-06	2.47948e-05	1.48998e-05	1.08528e-05	2.20577e-05	2.38203e-05	1.72791e-05	1.82542e-05	1.93935e-05	1.15963e-05	3.96407e-05	2.4777e-05	2.52779e-05	2.08139e-05	2.5191e-05	1.91173e-05	1.68749e-05	1.79971e-05
648	Cohibin C	0.601164	58.6126	577.52	Lipids and lipid-like molecules	forward	6.27505e-05	6.16194e-05	7.41597e-05	8.76938e-05	6.65562e-05	5.48689e-05	9.74916e-05	0.000110206	8.479e-05	0.000156879	0.000115472	0.000103572	5.57081e-05	3.02644e-05	3.82717e-05	5.52193e-05	4.0822e-05	6.22152e-05	6.47883e-05	5.7015e-05
649	Aspartyl-Glutamine	0.599061	457.442	262.104	Organic acids and derivatives	forward	3.08863e-05	2.45692e-05	5.43886e-05	4.54678e-05	2.3226e-05	2.61904e-05	0.000110453	0.000118488	7.38073e-05	4.54281e-05	7.13704e-05	0.000138554	8.46453e-09	7.62539e-09	7.96744e-09	2.91533e-06	9.96983e-07	5.57169e-05	5.20434e-05	5.76463e-05
650	Alanyl-Arginine	0.598767	448.881	246.156	Organic acids and derivatives	forward	3.72577e-05	0.000116362	6.96985e-05	2.41998e-05	4.40322e-05	6.18959e-05	0.000108121	0.000175099	0.000121753	7.74457e-05	6.96533e-05	0.000103521	6.01241e-05	0.000148024	0.000147219	3.03144e-05	2.53915e-05	8.98114e-05	9.27341e-05	0.000101534
653	S-(2-Methylbutanoyl)-dihydrolipoamide	0.597328	432.789	292.139	Lipids and lipid-like molecules	forward	3.91031e-06	3.37948e-06	5.23319e-06	3.32769e-06	3.8116e-06	4.13656e-06	3.74768e-06	4.29827e-06	2.18046e-06	6.14021e-06	4.95977e-06	4.51435e-06	8.46453e-09	7.62539e-09	7.96744e-09	7.46308e-09	7.7438e-09	5.03367e-06	5.62113e-06	5.50312e-06
654	Allopurinol riboside	0.596736	262.606	269.087	Nucleosides, nucleotides, and analogues	forward	0.000110467	0.000121915	0.000107459	0.000101189	8.44405e-05	0.000843108	7.10143e-05	0.000121158	4.57592e-05	0.000145523	0.000137021	7.4459e-05	0.000229399	0.000190709	0.000224742	0.000268811	0.000269537	0.000107179	0.000140736	8.01193e-05
655	Serylthreonine	0.594883	355.784	207.097	Organic acids and derivatives	forward	9.25875e-06	1.2096e-05	1.32968e-05	6.64211e-06	7.99995e-06	1.02213e-05	2.07506e-05	2.32294e-05	1.09341e-05	1.11917e-05	1.2768e-05	4.04396e-05	1.37697e-05	4.92707e-05	3.1375e-05	8.93436e-06	7.09957e-06	1.53441e-05	1.55306e-05	1.72449e-05
656	DG(16:1(9Z)/22:5(4Z,7Z,10Z,13Z,16Z)/0:0)	0.594476	30.4354	641.514	Lipids and lipid-like molecules	forward	1.56011e-05	2.01913e-05	1.31779e-05	1.15575e-05	1.7672e-05	1.72999e-05	1.31488e-05	1.67895e-05	1.42865e-05	2.41478e-05	1.69964e-05	1.20783e-05	1.7305e-05	1.89765e-05	1.26871e-05	1.05964e-05	1.12823e-05	1.06402e-05	1.03648e-05	9.59142e-06
657	4-(Methylnitrosamino)-1-(3-pyridyl)-1-butanol	0.594312	280.347	210.124	Organoheterocyclic compounds	forward	1.77956e-05	2.4579e-05	2.72376e-05	2.20382e-05	1.71429e-05	1.67514e-05	5.75283e-06	1.89069e-06	7.5831e-06	9.58719e-06	5.32582e-07	2.62777e-06	8.46453e-09	7.62539e-09	1.76355e-07	1.21375e-07	5.29272e-07	1.29033e-05	1.17313e-05	9.49735e-06
658	Glycerol tributanoate	0.593089	476.106	303.177	Lipids and lipid-like molecules	forward	1.19052e-05	2.00558e-05	1.71633e-05	5.49865e-06	8.03769e-06	8.8278e-06	3.10534e-05	3.91694e-05	2.03022e-05	1.44521e-05	1.25243e-05	2.63241e-05	1.37212e-05	2.32412e-05	3.30361e-05	6.62604e-06	8.83554e-06	2.35956e-05	2.31038e-05	2.15026e-05
659	Quercetin	0.591316	496.927	303.049	Phenylpropanoids and polyketides	forward	2.03772e-06	2.93656e-06	1.57487e-06	1.54736e-06	3.50824e-06	3.28925e-06	1.29502e-06	1.36525e-06	1.9274e-06	3.54855e-06	2.59699e-06	1.86485e-06	8.46453e-09	7.62539e-09	7.96744e-09	7.46308e-09	7.7438e-09	2.88339e-06	3.02869e-06	3.08197e-06
660	L-Cyclo(alanylglycyl)	0.59125	366.519	129.066	Organoheterocyclic compounds	forward	0.000208623	0.000415852	0.00024421	0.000166238	0.000143463	0.000408928	0.00031558	0.000155924	0.000182952	0.000149355	0.000237574	0.000218279	4.62968e-05	3.50266e-05	8.4661e-05	8.31347e-05	4.39625e-05	0.000240693	0.000228796	0.000224696
661	3-(2-Methylpropanoyloxy)-8-(2-methylbutanoyloxy)-9,10-epoxy-p-mentha-1,3,5-triene	0.588528	26.5115	335.189	Benzenoids	forward	5.8133e-07	3.76009e-07	8.39066e-07	3.63057e-07	4.89429e-07	8.47041e-07	6.57227e-07	5.08998e-07	2.2858e-07	5.18635e-07	3.47895e-07	3.95515e-07	8.46453e-09	4.40762e-07	8.61344e-08	7.46308e-09	1.69799e-07	6.1205e-07	4.65042e-07	7.02753e-07
662	Hericenone B	0.588523	34.4576	434.235	Organoheterocyclic compounds	forward	3.24155e-06	1.06449e-05	7.90912e-06	2.5425e-06	9.32911e-06	1.09348e-05	6.09122e-06	4.3041e-05	1.43946e-05	1.22239e-05	1.14973e-05	1.40149e-05	1.49439e-05	3.45494e-06	2.36451e-05	2.725e-05	1.80842e-05	2.64743e-05	2.47003e-05	2.50697e-05
663	Arginyl-Serine	0.588053	471.704	262.151	Organic acids and derivatives	forward	3.275e-06	8.7901e-06	6.23309e-06	1.28798e-06	2.71973e-06	2.08952e-06	1.1716e-05	2.34225e-05	7.77828e-06	5.14007e-06	6.62992e-06	1.24587e-05	8.56894e-06	1.69144e-05	1.86969e-05	5.78503e-06	5.0071e-06	8.79684e-06	8.19921e-06	9.08074e-06
664	(2E,11Z)-5-[5-(Methylthio)-4-penten-2-ynyl]-2-furanacrolein	0.587999	312.385	233.063	Lipids and lipid-like molecules	forward	3.39147e-06	2.64913e-06	4.67001e-06	2.56253e-06	1.2515e-06	1.55874e-06	8.6944e-06	1.26463e-05	8.46289e-06	7.62413e-06	9.34818e-06	1.67953e-05	8.46453e-09	7.62539e-09	7.96744e-09	7.46308e-09	7.7438e-09	5.71567e-06	6.56293e-06	6.45103e-06
665	Demethylcalabaxanthone	0.586105	405.608	379.153	Organoheterocyclic compounds	forward	7.0595e-06	6.18415e-06	7.3671e-06	4.46574e-06	5.1588e-06	7.52247e-06	1.88353e-06	3.96248e-06	7.36412e-07	2.33923e-06	1.96434e-06	2.0095e-06	1.30912e-06	8.51853e-07	1.35829e-06	1.04721e-06	8.3954e-07	3.53671e-06	3.67748e-06	3.7466e-06
666	Theaspirone A	0.585286	571.528	209.154	Organic oxygen compounds	forward	5.58438e-05	1.32225e-05	2.08183e-05	6.07085e-05	1.91116e-05	1.45992e-05	1.8876e-05	2.00606e-05	2.01335e-05	2.03857e-05	1.96599e-05	4.88113e-05	1.87884e-05	1.54633e-05	1.76117e-05	1.67091e-05	1.71463e-05	1.81596e-05	2.01468e-05	2.0644e-05
667	1-Hydroxy-3-methoxy-10-methylacridone	0.584821	392.033	256.095	Organoheterocyclic compounds	forward	2.15968e-05	1.35277e-05	4.53164e-06	8.08083e-05	1.33443e-05	1.44636e-05	4.12239e-05	2.13398e-05	1.82016e-05	2.34388e-05	2.6209e-05	1.15901e-05	5.1844e-05	2.47275e-05	2.42188e-05	1.40208e-05	3.07529e-05	1.7673e-05	1.83168e-05	1.85433e-05
668	myo-Inositol	0.583782	327.634	203.053	Organic oxygen compounds	forward	6.42705e-06	8.53332e-06	2.34937e-05	3.79933e-06	5.10542e-06	1.59852e-05	2.2511e-05	0.00015287	0.00070723	0.000442347	0.000261048	1.56651e-05	8.46453e-09	0.000126501	5.33284e-06	1.29112e-05	9.9108e-05	0.00012065	0.000118407	0.000133222
669	Asparaginyl-Arginine	0.583683	476.01	289.151	Organic acids and derivatives	forward	4.15548e-05	2.70596e-05	5.08692e-05	2.88905e-05	1.98464e-05	2.65534e-05	4.50838e-06	6.88115e-06	1.12075e-05	6.71951e-06	3.79532e-06	1.72553e-06	8.99886e-06	2.10997e-05	2.88532e-06	8.68098e-06	1.33978e-06	1.57203e-05	1.69268e-05	1.84835e-05
670	4-Deoxyerythronic acid	0.583184	398.295	87.0446	Organic oxygen compounds	forward	0.000118903	0.000117284	8.85136e-05	0.000104807	0.000104917	0.000115489	0.000180982	0.000196022	0.00015217	0.000227392	0.000140148	0.000222664	2.32425e-05	4.92942e-05	3.65614e-05	5.99659e-05	5.41895e-06	0.0001712	0.000169799	0.000180202
672	Decanoylcarnitine	0.581699	220.048	316.248	Lipids and lipid-like molecules	forward	7.88677e-06	5.81972e-06	1.141e-05	7.97987e-06	6.0386e-06	8.16006e-06	2.2996e-06	1.5413e-06	1.52074e-05	8.32718e-06	5.20044e-06	2.39403e-06	1.62222e-05	2.91868e-06	2.18282e-05	8.73705e-06	6.87492e-06	7.14115e-06	8.45259e-06	6.43096e-06
673	PC(20:4(8Z,11Z,14Z,17Z)/14:0)	0.581403	79.4125	754.538		forward	1.4906e-05	9.50343e-06	6.05683e-06	7.56256e-06	5.00774e-06	8.48388e-06	8.29608e-06	6.3477e-06	1.61464e-05	1.05746e-05	1.56282e-05	8.03054e-06	2.51916e-06	1.06838e-05	3.23017e-06	4.82602e-06	8.04791e-06	1.08328e-05	1.36453e-05	7.87107e-06
674	Glutamylvaline	0.581055	398.687	247.129	Organic acids and derivatives	forward	6.1403e-06	8.91009e-06	5.59444e-06	5.21702e-06	6.87908e-06	9.2041e-06	7.16725e-06	8.47496e-06	9.62248e-06	8.29428e-06	6.91034e-06	6.65855e-06	2.15577e-07	9.94447e-07	8.25474e-07	3.25805e-06	4.33262e-06	8.19984e-06	8.10863e-06	8.1003e-06
676	Glycerylphosphorylethanolamine	0.580368	419.726	216.063	Organic acids and derivatives	forward	0.000626033	0.000771061	0.000403116	0.000918629	0.000765348	0.000807482	0.000785254	0.000692097	0.000653224	0.000961858	0.00101689	0.0006329	0.000377814	0.000514188	0.000487079	0.000300534	0.000258355	0.000878702	0.000816395	0.000819991
677	p-Hydroxymandelic acid	0.579644	30.2905	237.112	Benzenoids	forward	1.82517e-06	4.47762e-06	2.77449e-06	1.76461e-06	1.4702e-06	3.07063e-06	3.03214e-06	5.49329e-06	5.51773e-06	3.53993e-06	2.9286e-06	8.95754e-06	1.00002e-05	6.76148e-06	5.92982e-06	1.06305e-05	6.1843e-06	2.201e-06	2.49391e-06	2.53823e-06
678	Syndesine	0.578881	471.379	306.166	Organic acids and derivatives	forward	8.25611e-06	5.95407e-06	8.62042e-06	6.76732e-06	3.74736e-06	5.38895e-06	1.73451e-06	3.18944e-06	5.65488e-07	7.87335e-07	7.11644e-07	3.11499e-07	2.49857e-06	2.8194e-07	1.53474e-07	1.03487e-06	5.62297e-08	2.94558e-06	3.21758e-06	4.67969e-06
679	Serylasparagine	0.578539	389.982	220.093	Organic acids and derivatives	forward	3.23692e-06	1.09557e-05	5.25612e-06	1.96082e-06	4.16007e-06	6.9527e-06	8.55039e-06	1.05599e-05	7.22065e-06	7.67227e-06	8.90638e-06	7.0659e-06	4.14412e-06	1.66683e-05	1.38482e-05	7.46308e-09	1.48299e-06	9.0426e-06	9.63773e-06	9.04722e-06
681	LysoPC(18:1(9Z))	0.578346	214.08	522.355	Lipids and lipid-like molecules	forward	0.00031837	0.000883544	0.000332115	0.000300316	0.000858701	0.000351556	0.00053936	0.00117228	0.000571865	0.000744585	0.000548159	0.00083832	0.000323615	0.00050074	0.000470992	0.000613744	0.000414894	0.000597969	0.000575863	0.000590854
682	2-Aminomuconic acid semialdehyde	0.577897	446.595	142.05	Organic acids and derivatives	forward	1.01763e-05	1.69966e-05	9.0102e-06	1.04688e-05	1.75558e-05	2.41521e-05	1.67346e-05	6.12006e-06	1.34675e-05	1.13396e-05	8.24576e-06	6.62354e-06	1.68746e-05	9.61285e-06	1.12185e-05	9.97784e-06	1.00886e-05	1.05973e-05	1.01564e-05	8.39925e-06
683	1-Deoxy-D-glucitol	0.5767	125.81	167.093	Organic oxygen compounds	forward	0.000540598	0.000494984	9.99829e-05	0.00116641	0.000541989	0.000275151	7.22096e-05	0.000273275	0.000496983	0.000144465	2.41941e-05	7.54093e-05	8.46453e-09	7.62539e-09	7.96744e-09	0.000260867	0.000925717	0.000451385	0.000436175	0.000441252
684	LysoPC(22:6(4Z,7Z,10Z,13Z,16Z,19Z))	0.575766	197.418	568.34	Lipids and lipid-like molecules	forward	0.00018102	0.000165588	0.000222563	0.000138693	0.000246476	0.000165841	0.000181936	0.00058342	0.00056271	0.0002765	0.000252199	0.000410932	1.79251e-05	3.11723e-05	3.26938e-05	2.43679e-05	1.90381e-05	0.000295098	0.000272215	0.000287922
685	2,5-Diamino-6-(5'-triphosphoryl-3',4'-trihydroxy-2'-oxopentyl)-amino-4-oxopyrimidine	0.575378	431.832	514.012	Organic oxygen compounds	forward	8.37538e-07	8.82021e-07	8.4039e-09	8.08494e-07	1.49923e-06	1.16885e-06	9.02312e-09	8.80819e-09	1.53544e-06	9.90056e-07	4.77601e-07	7.72206e-09	8.46453e-09	7.62539e-09	7.96744e-09	7.46308e-09	7.7438e-09	7.43009e-07	7.36905e-07	5.58114e-07
686	Acetic anhydride	0.574076	379.138	103.039	Organic acids and derivatives	forward	7.91423e-05	9.13374e-05	9.11715e-05	8.04109e-05	7.82765e-05	9.57377e-05	9.79003e-05	9.32539e-05	0.000100386	9.427e-05	9.93017e-05	7.93131e-05	4.88068e-06	1.07564e-06	1.1416e-05	9.52922e-06	4.45352e-06	9.19947e-05	8.82124e-05	0.000101368
687	trans-S-(1-Propenyl)-L-cysteine	0.57393	199.603	162.059	Organic acids and derivatives	forward	0.000176473	7.32727e-05	0.000527053	9.94637e-05	9.31439e-05	6.24613e-05	6.63767e-05	0.000156112	5.98725e-05	6.12941e-05	7.45827e-05	5.0458e-05	1.64558e-05	0.000627729	5.41154e-05	1.44142e-05	0.000119355	0.000123331	0.000125774	0.000133946
688	Molybdopterin precursor Z	0.573708	492.807	346.054	Organoheterocyclic compounds	forward	1.3937e-05	4.04572e-05	1.4109e-06	3.22595e-05	1.80817e-05	4.05442e-05	1.59267e-06	2.9689e-06	1.74808e-05	2.09537e-05	9.86161e-06	1.17938e-06	1.11221e-06	7.62539e-09	1.11978e-06	8.14732e-07	8.91967e-07	1.41415e-05	1.53226e-05	1.50999e-05
690	Threoninyl-Threonine	0.572379	342.171	221.113	Organic acids and derivatives	forward	2.60854e-06	6.90523e-06	3.00818e-06	1.9942e-06	2.47313e-06	6.99402e-06	6.85074e-06	1.19562e-05	7.89048e-06	6.01779e-06	5.00151e-06	5.12279e-06	8.46453e-09	9.67025e-06	7.96744e-09	7.46308e-09	7.7438e-09	7.61888e-06	7.23816e-06	7.18541e-06
691	LysoPC(17:0)	0.572194	219.835	510.356	Lipids and lipid-like molecules	forward	0.000127352	0.000127961	0.000110326	0.000147493	0.000136652	0.00017003	0.000124415	0.000109271	0.00028119	0.000134175	0.000142277	0.000106671	4.86691e-05	5.2738e-05	6.30736e-05	5.56708e-05	5.77601e-05	0.000154081	0.000122541	0.000134087
692	SM(d18:1/24:1(15Z))	0.571538	186.826	813.683	Lipids and lipid-like molecules	forward	6.07217e-05	8.41364e-05	6.30843e-05	4.3291e-05	6.9259e-05	8.74464e-05	6.74617e-05	7.92733e-05	6.95204e-05	0.000113771	0.000116463	7.16125e-05	0.000183363	0.000145683	0.00015594	0.000184513	0.000154298	7.49553e-05	7.12155e-05	7.42675e-05
693	CPA(18:0/0:0)	0.571216	271.331	421.271	Lipids and lipid-like molecules	forward	5.45114e-06	4.82092e-06	6.30271e-06	5.32889e-06	5.91194e-06	4.69468e-06	5.74253e-06	5.98761e-06	6.35684e-06	4.12978e-06	6.08321e-06	4.83828e-06	1.83997e-06	2.23312e-06	1.45969e-06	2.33165e-06	1.88418e-06	3.70511e-06	3.31963e-06	3.31858e-06
694	DG(22:5(4Z,7Z,10Z,13Z,16Z)/20:5(5Z,8Z,11Z,14Z,17Z)/0:0)	0.571035	31.0783	689.511	Lipids and lipid-like molecules	forward	8.5706e-09	9.1027e-09	2.0099e-07	8.45971e-09	1.25136e-06	2.20072e-06	2.08887e-06	3.57828e-06	3.50185e-06	3.68769e-06	2.18935e-06	2.59182e-06	1.02498e-05	9.55256e-06	9.01447e-06	5.63481e-06	6.58339e-06	2.84537e-06	2.93487e-06	2.10384e-06
695	1,5-Dibutyl methyl hydroxycitrate	0.570773	264.993	335.169	Organic acids and derivatives	forward	1.42543e-05	1.08629e-05	2.45573e-05	1.05546e-05	9.43668e-06	1.02387e-05	2.38846e-06	2.15276e-06	5.18977e-07	1.66062e-06	1.49493e-06	8.58932e-07	8.46453e-09	7.62539e-09	7.96744e-09	7.46308e-09	7.7438e-09	4.00262e-06	4.53864e-06	5.58596e-06
697	LysoPC(24:0)	0.568975	211.521	608.466	Lipids and lipid-like molecules	forward	2.07725e-05	1.87492e-05	1.63373e-05	1.95071e-05	1.445e-06	8.2484e-06	2.57285e-05	1.2502e-05	1.46606e-05	1.21407e-05	1.14827e-05	8.73236e-06	1.3522e-06	2.06031e-06	2.99401e-06	3.16023e-06	3.20583e-06	1.17915e-05	8.58234e-06	1.20153e-05
698	LysoPC(22:0)	0.567994	213.662	580.434	Lipids and lipid-like molecules	forward	2.25616e-05	2.05861e-05	2.06864e-05	2.36696e-05	1.73319e-05	2.65846e-05	2.81747e-05	1.52302e-05	2.51262e-05	1.35792e-05	1.4008e-05	9.40239e-06	2.98678e-06	2.15231e-06	3.10532e-06	4.06648e-06	3.39884e-06	1.33768e-05	1.15885e-05	1.13196e-05
699	2-acetyl-1-alkyl-sn-glycero-3-phosphocholine	0.56732	204.945	524.37	Lipids and lipid-like molecules	forward	0.000888384	0.000900668	0.000744381	0.000959361	0.0010874	0.00101514	0.00141135	0.000176046	0.00151879	0.00118874	0.00123872	0.00105294	0.000110534	5.13279e-05	0.000141108	0.000175798	9.03898e-05	0.00154462	0.00126223	0.00137198
700	Boviquinone 4	0.565416	195.623	413.268	Lipids and lipid-like molecules	forward	6.54091e-06	5.5093e-06	5.21054e-06	5.42715e-06	8.94012e-06	2.39692e-06	1.27016e-06	3.33152e-06	2.86424e-06	1.31844e-06	1.983e-06	6.97901e-07	8.46453e-09	7.62539e-09	7.08875e-07	7.46308e-09	7.7438e-09	7.53101e-06	9.03536e-06	9.67813e-06
701	Asparaginyl-Histidine	0.565122	343.978	270.12	Organic acids and derivatives	forward	4.76154e-06	2.39555e-06	3.47327e-06	3.44448e-06	2.82796e-06	2.25375e-06	1.43055e-06	2.20966e-06	4.69954e-07	3.03167e-06	1.96725e-06	3.55571e-07	2.7618e-07	5.21084e-06	2.41531e-06	1.74098e-06	4.8045e-06	2.67246e-06	2.53511e-06	2.54525e-06
702	LysoPC(16:1(9Z)/0:0)	0.564597	222.33	494.324	Lipids and lipid-like molecules	forward	3.01499e-05	3.64029e-05	4.66685e-05	2.67989e-05	4.12348e-05	3.68801e-05	0.000106238	5.72273e-05	4.03337e-05	6.76832e-05	6.57674e-05	8.79769e-05	4.88172e-05	0.000111622	8.46758e-05	8.59198e-05	0.000112069	0.000105331	0.000100329	6.58695e-05
703	[12]-Gingerol	0.564549	206.246	396.311	Benzenoids	forward	1.10395e-05	1.20308e-05	1.59889e-05	1.88969e-05	1.11862e-05	2.51553e-05	1.77792e-05	8.72295e-06	7.44323e-05	1.83851e-06	3.80818e-05	9.3938e-06	4.93547e-05	2.1825e-05	5.33712e-05	4.32629e-05	1.59268e-05	2.59598e-05	2.24288e-05	2.5818e-05
706	(3xi,6xi)-Cyclo(alanylvalyl)	0.562396	285.657	171.113	Organic acids and derivatives	forward	8.91334e-05	7.18764e-05	7.90187e-05	6.2258e-05	4.44274e-05	6.63283e-05	2.8943e-05	3.41007e-05	4.36852e-05	3.62986e-05	3.98777e-05	2.09669e-05	3.16747e-05	2.10925e-05	2.09408e-05	1.27817e-05	2.32495e-05	4.08163e-05	5.37821e-05	5.99924e-05
707	Prolyl-Arginine	0.560425	487.628	272.171	Organic acids and derivatives	forward	3.51669e-06	3.28959e-06	4.38346e-06	3.04704e-06	2.88186e-06	5.31862e-06	7.04644e-06	5.50911e-06	4.83154e-06	2.35588e-06	2.41466e-06	4.03019e-06	4.45108e-06	2.73213e-06	1.08623e-05	3.07749e-06	3.74921e-06	2.89606e-06	3.50396e-06	3.58184e-06
708	2-Acetylthiazole	0.55871	322.514	128.018	Organic oxygen compounds	forward	0.00071807	0.000783425	0.000778321	0.000672433	0.000780068	0.000777502	0.00088092	0.00076547	0.000614953	0.000775748	0.000926828	0.000825327	0.00117762	0.00116155	0.00127346	0.000981498	0.00126916	0.000873592	0.000830831	0.000854807
711	Ophthalmic acid	0.557483	497.902	290.134	Organic acids and derivatives	forward	3.76175e-05	4.10146e-05	3.13229e-05	2.73934e-05	3.06185e-05	4.13363e-05	3.39922e-06	5.99815e-06	8.17123e-06	8.11526e-06	4.032e-06	3.17707e-06	7.22223e-07	2.16328e-06	1.00485e-06	3.66669e-07	1.45208e-07	1.47594e-05	1.4387e-05	1.60284e-05
712	LysoPC(20:4(8Z,11Z,14Z,17Z))	0.555828	212.267	544.339		forward	0.000280688	0.000254995	0.000325372	0.000228407	0.00034032	0.000231224	0.000654343	0.00147799	0.000568004	0.000755615	0.000544211	0.00117783	0.000374281	0.000723939	0.000500945	0.000457757	0.000493302	0.00066481	0.000626445	0.000657404
713	LysoPC(22:1(13Z))	0.555341	214.994	578.418		forward	4.85733e-06	6.0664e-06	6.72796e-06	5.89181e-06	4.00958e-06	8.95147e-09	8.46187e-06	3.80365e-06	3.04463e-06	2.67594e-06	2.04706e-06	8.90312e-06	3.04242e-06	2.46806e-06	3.32282e-06	4.4174e-06	3.37717e-06	5.20074e-06	5.22345e-06	3.48756e-06
716	PC(18:3(6Z,9Z,12Z)/18:0)	0.55276	167.494	784.581		forward	0.00210295	0.00212032	0.0020626	0.00215262	0.00253701	0.00217429	0.00287293	0.0026381	0.0022083	0.00293575	0.0029895	0.00236778	0.00230753	0.00279429	0.00254073	0.00297556	0.00260313	0.00239873	0.00241917	0.00248458
717	Glutamylalanine	0.552561	434.772	219.098	Organic acids and derivatives	forward	4.37865e-05	4.93111e-05	3.54194e-05	4.90162e-05	4.0146e-05	6.03131e-05	2.32473e-05	2.73792e-05	4.81336e-05	3.17067e-05	3.08674e-05	2.39568e-05	3.91093e-06	5.09921e-06	2.13935e-06	1.02173e-06	1.8344e-06	3.51026e-05	3.84005e-05	3.76908e-05
719	2,3-Diaminopropionic acid	0.548909	121.201	105.066	Organic acids and derivatives	forward	2.25295e-05	1.51078e-05	8.65549e-06	3.83047e-05	9.79745e-06	1.39133e-05	4.71438e-06	7.0058e-06	2.33379e-05	5.89164e-06	1.86949e-06	3.13047e-06	8.46453e-09	2.56832e-05	2.5572e-05	2.78433e-05	3.23832e-05	1.69188e-05	1.67508e-05	1.80111e-05
720	N-Methylcalystegine C1	0.547876	43.8316	206.103	Alkaloids and derivatives	forward	3.2941e-06	1.13826e-06	4.43055e-06	1.57128e-06	1.01678e-06	2.66588e-07	1.43348e-06	1.56891e-06	5.11476e-07	4.59249e-07	2.25238e-06	2.73124e-06	8.46453e-09	3.9358e-07	7.96744e-09	7.46308e-09	3.63311e-07	1.39467e-06	1.8441e-06	2.22292e-06
721	Calabaxanthone	0.547839	391.885	393.17	Organoheterocyclic compounds	forward	5.93206e-05	6.01329e-05	5.57939e-05	4.59316e-05	5.71597e-05	5.99664e-05	3.50663e-05	4.51294e-05	1.07968e-05	3.25426e-05	2.99781e-05	1.90302e-05	8.46453e-09	7.62539e-09	7.96744e-09	7.46308e-09	7.7438e-09	4.45313e-05	4.29133e-05	3.82551e-05
722	Epsilon-(gamma-Glutamyl)-lysine	0.546353	399.16	276.156	Organic acids and derivatives	forward	2.5074e-05	1.61328e-05	1.33948e-05	2.01426e-05	2.47843e-05	1.59901e-05	9.6466e-06	7.86805e-06	3.93866e-05	4.88598e-06	3.32595e-06	1.30093e-05	1.75957e-06	1.15731e-06	1.34784e-06	2.35833e-06	5.21115e-07	1.48984e-05	1.52598e-05	1.49792e-05
723	2-Amino-1,7,9-trimethylimidazo[4,5-g]quinoxaline	0.545929	400.017	228.123	Organoheterocyclic compounds	forward	2.31017e-05	4.71829e-05	2.19807e-05	1.59476e-05	1.67747e-05	7.23252e-05	2.10327e-06	7.1177e-06	2.43916e-06	7.74191e-06	4.74509e-06	2.6565e-06	3.98706e-07	7.62539e-09	7.96744e-09	1.8299e-07	7.7438e-09	1.5527e-05	1.47759e-05	1.43181e-05
725	1-Palmitoylglycerophosphoinositol	0.543714	276.615	573.304	Lipids and lipid-like molecules	forward	4.25779e-06	3.58275e-06	4.80481e-06	4.39262e-06	6.14452e-06	4.05882e-06	4.63316e-06	5.0254e-06	4.62985e-06	2.91951e-06	5.75555e-06	4.92935e-06	2.49613e-06	3.62412e-06	3.10822e-06	2.82854e-06	2.2451e-06	3.44218e-06	3.36183e-06	3.66887e-06
726	Tyrosyl-Valine	0.543614	266.188	281.15	Organic acids and derivatives	forward	1.12855e-05	1.08706e-05	2.17216e-05	1.21943e-05	1.43022e-05	1.41735e-05	2.83673e-06	9.9678e-06	1.0748e-05	9.04194e-06	6.07087e-06	3.968e-06	4.53055e-06	1.07658e-07	3.37596e-06	8.97912e-06	1.08596e-05	1.03027e-05	8.5975e-06	6.50926e-06
727	LysoPC(18:3(6Z,9Z,12Z))	0.541342	222.185	518.321	Lipids and lipid-like molecules	forward	0.000108433	0.000116822	0.000117499	0.000102411	0.000121916	0.000141891	0.000121708	0.000128909	0.000130103	0.000134734	0.000140942	0.000123906	0.000231534	0.000307895	0.0003373	0.000278213	0.000300678	0.000184282	0.000151551	0.00015274
728	1,2,3,4-Tetrahydro-b-carboline-1,3-dicarboxylic acid	0.539972	603.63	261.088	Alkaloids and derivatives	forward	6.03488e-06	4.45225e-06	4.3505e-06	5.38275e-06	6.17795e-06	3.56561e-06	4.93615e-06	4.86146e-06	7.94489e-06	8.83331e-06	4.67342e-06	3.26401e-06	4.59275e-08	3.79083e-08	3.69925e-08	3.90344e-08	7.7438e-09	4.60404e-06	4.22167e-06	5.2299e-06
729	DG(22:5(7Z,10Z,13Z,16Z,19Z)/18:3(6Z,9Z,12Z)/0:0)	0.538174	30.2275	665.514	Lipids and lipid-like molecules	forward	2.74639e-05	4.41894e-05	2.03636e-05	1.82936e-05	3.54195e-05	3.45301e-05	1.511e-05	2.12168e-05	2.02008e-05	3.84032e-05	3.11927e-05	1.55055e-05	2.50977e-05	4.50882e-05	2.73911e-05	1.11784e-05	1.74682e-05	2.17091e-05	2.17215e-05	1.87129e-05
730	Tolmetin glucuronide	0.536951	486.481	434.143	Organic oxygen compounds	forward	5.95509e-06	5.64455e-06	6.612e-06	5.8263e-06	2.87701e-06	6.2757e-06	9.03636e-07	1.07898e-06	7.13649e-07	7.90599e-06	3.26621e-06	2.60844e-06	8.46453e-09	7.62539e-09	7.96744e-09	7.46308e-09	7.7438e-09	4.12801e-06	4.43749e-06	4.55126e-06
731	Neohesperidose	0.536853	497.854	327.127	Organic oxygen compounds	forward	8.52495e-06	5.58906e-06	6.19213e-06	5.58147e-06	4.64517e-06	5.89665e-06	8.45608e-08	3.23067e-07	5.9643e-07	8.9587e-07	4.42365e-07	7.72206e-09	8.46453e-09	7.62539e-09	7.96744e-09	7.46308e-09	7.7438e-09	2.04641e-06	2.13459e-06	2.42167e-06
734	Hypotaurine	0.531451	369.022	110.027	Organic acids and derivatives	forward	0.000174801	0.000158989	0.000131685	0.00024569	7.13093e-05	0.000140368	0.000188845	6.28093e-05	0.000200672	4.28579e-05	0.000146628	0.000109394	0.000142636	0.000203562	0.00010093	0.00012419	0.000124879	0.000131104	0.000134964	0.00013664
735	LysoPI(18:0/0:0)	0.531068	272.221	601.334	Lipids and lipid-like molecules	forward	4.12015e-05	3.44422e-05	5.7321e-05	3.9326e-05	5.55022e-05	3.6153e-05	3.96253e-05	4.83815e-05	5.72205e-05	3.53067e-05	4.19342e-05	4.40679e-05	1.28046e-05	1.44977e-05	1.1267e-05	1.44466e-05	2.23971e-07	2.96992e-05	2.56351e-05	2.45177e-05
736	Glutamylglutamic acid	0.530556	457.952	277.102	Organic acids and derivatives	forward	3.70537e-05	2.65225e-05	3.11377e-05	3.38207e-05	2.73298e-05	2.69781e-05	1.00812e-05	5.21969e-06	1.18113e-05	7.49237e-06	6.87774e-06	5.12141e-06	5.401e-06	5.40319e-06	1.95584e-06	1.9112e-06	4.45988e-06	1.56161e-05	1.36181e-05	1.50962e-05
737	Homo-L-arginine	0.528014	311.699	189.123	Organic acids and derivatives	forward	1.64401e-05	2.59656e-05	2.1603e-05	9.3028e-06	1.55873e-05	4.26359e-05	5.91729e-05	8.03599e-05	2.10347e-05	4.7306e-05	2.7565e-05	7.99079e-05	1.15465e-05	3.68101e-05	2.27099e-05	7.28498e-06	5.84862e-06	3.20208e-05	3.25044e-05	3.54445e-05
738	alpha-Terpineol propanoate	0.528003	33.2226	211.169	Lipids and lipid-like molecules	forward	3.35335e-06	1.02388e-05	3.08852e-06	6.33986e-06	6.87192e-06	8.89744e-06	8.64538e-06	1.36102e-05	1.70224e-05	7.85242e-06	8.38941e-06	6.08081e-06	1.88396e-05	1.01902e-05	4.89502e-06	7.86751e-06	6.3512e-06	1.62608e-05	1.59557e-05	1.4797e-05
739	5'-Deoxy-5-fluorocytidine	0.525487	277.383	246.091	Nucleosides, nucleotides, and analogues	forward	1.80417e-05	1.18016e-05	1.00748e-05	1.51783e-05	1.22308e-05	3.35242e-06	8.25673e-06	3.30892e-05	6.74731e-06	4.94107e-05	2.11496e-05	1.77495e-05	1.27731e-05	8.23662e-06	3.61291e-07	1.06679e-05	1.55536e-06	1.59831e-05	1.64246e-05	1.66618e-05
740	5',8-Dihydroxy-3',4',7-trimethoxyflavan	0.522823	295.217	333.133	Phenylpropanoids and polyketides	forward	6.00336e-06	7.27396e-06	3.89874e-06	1.01611e-05	1.71997e-06	4.76622e-06	1.20675e-05	7.97389e-06	1.88474e-05	5.57751e-06	7.93641e-06	1.01354e-05	6.5925e-05	2.08341e-05	4.13665e-05	8.39339e-05	3.78062e-05	7.10427e-06	6.41136e-06	8.42287e-06
741	PI(20:3(5Z,8Z,11Z)/20:3(5Z,8Z,11Z))	0.518886	211.521	911.565	Lipids and lipid-like molecules	forward	2.12632e-05	2.04336e-05	1.38275e-05	1.45085e-05	1.35723e-05	1.91362e-05	9.2863e-06	8.28852e-06	1.25736e-05	8.98216e-06	5.58672e-06	6.58198e-06	1.573e-05	7.42859e-06	1.26005e-05	1.4922e-05	1.40267e-05	1.24418e-05	1.20789e-05	1.42152e-05
742	1,6-Dimethoxy-9H-carbazole-3-carboxaldehyde	0.516855	310.631	256.095	Organoheterocyclic compounds	forward	3.34765e-06	2.05988e-06	2.4922e-06	6.8871e-06	1.43456e-06	2.76743e-06	4.20843e-06	3.5418e-06	4.09104e-06	4.47688e-06	3.46876e-06	3.02754e-07	4.57351e-06	7.62539e-09	5.17466e-07	7.46308e-09	8.80615e-07	2.48115e-06	2.17789e-06	2.57622e-06
743	7-Azaindolizine	0.516221	58.6137	119.061	Organoheterocyclic compounds	forward	0.000134098	0.000155649	0.000169309	0.0001249	0.000172299	0.000118617	0.000128516	0.00015626	0.000153869	0.000198505	0.000175362	0.000127621	0.000156003	0.000187976	0.000204417	0.000203177	0.000197955	0.000165935	0.000171708	0.000162001
744	PE(16:0/20:4(5Z,8Z,11Z,14Z))	0.511655	142.99	740.522	Lipids and lipid-like molecules	forward	8.29124e-05	0.000111068	9.00405e-05	9.65917e-05	0.000112149	0.0001081	0.0001247	0.000189668	0.000163598	9.62648e-05	0.00019013	0.000175616	0.000262825	0.000253736	0.000247791	0.000245582	0.000254144	0.000106286	0.000100929	9.2688e-05
745	PI(20:2(11Z,14Z)/16:0)	0.508636	213.219	863.562	Lipids and lipid-like molecules	forward	4.26905e-06	5.14132e-06	3.65299e-06	2.92889e-06	2.96205e-06	2.7193e-06	2.86025e-06	1.84831e-06	2.31244e-06	3.26052e-06	3.06764e-06	2.08501e-06	4.35542e-06	4.17102e-06	4.01092e-06	4.1944e-06	2.86911e-06	3.81932e-06	4.44246e-06	3.23224e-06
746	Valyl-Tyrosine	0.505612	204.254	281.149	Organic acids and derivatives	forward	6.79688e-06	6.78029e-06	1.9394e-06	1.17577e-05	7.20745e-06	3.64194e-06	2.81333e-07	3.85411e-06	1.46666e-05	4.26619e-06	2.08827e-06	8.53336e-07	1.08254e-05	4.78318e-07	3.38835e-06	6.83354e-06	2.32088e-05	9.76077e-06	8.75996e-06	9.01501e-06
747	Camelinin	0.503299	424.608	262.129	Organosulfur compounds	forward	0.000160132	0.000202626	0.000119816	0.00019604	0.000163474	0.000240063	0.000126405	0.000325624	0.000556497	0.000514902	0.0011554	0.000393663	1.8987e-07	2.34104e-06	1.57518e-05	9.83054e-06	2.61349e-06	0.000407604	0.000398247	0.000373824
748	PI(20:2(11Z,14Z)/18:2(9Z,12Z))	0.502853	211.013	887.561	Lipids and lipid-like molecules	forward	3.88022e-05	4.22174e-05	3.10845e-05	3.45817e-05	3.40905e-05	2.84973e-05	4.56955e-05	3.94432e-05	4.06845e-05	4.39859e-05	3.04339e-05	3.64306e-05	6.27823e-05	3.98462e-05	4.59343e-05	5.62473e-05	4.80294e-05	4.05069e-05	3.78331e-05	4.16956e-05
749	Reticulataxanthin	0.502399	286.941	473.341	Lipids and lipid-like molecules	forward	1.69283e-06	1.73635e-06	2.42495e-06	1.69059e-06	1.22784e-06	1.05853e-06	1.01317e-06	3.28946e-06	8.82536e-09	1.59102e-06	8.62377e-07	5.66088e-06	1.51409e-06	1.2375e-06	2.55105e-06	2.6697e-06	2.34628e-06	2.68269e-06	2.10723e-06	2.93531e-06
750	Chloropanaxydiol	0.50085	177.861	313.155	Organohalogen compounds	forward	8.5706e-09	8.71847e-07	7.75562e-07	8.45971e-09	6.55721e-07	9.04841e-07	1.60404e-06	2.51166e-06	3.27588e-06	2.00533e-06	1.00903e-06	1.4766e-07	8.46453e-09	7.62539e-09	7.96744e-09	7.46308e-09	7.7438e-09	1.26709e-06	2.03258e-06	2.26314e-06
751	Demethylated antipyrine	0.5	26.4008	175.087	Organoheterocyclic compounds	reverse	5.411e-06	8.13642e-06	4.082e-06	8.13133e-06	8.41085e-06	4.4551e-06	4.48088e-06	5.61451e-06	4.05255e-06	6.23244e-06	6.05526e-06	3.41955e-06	4.52307e-06	8.02807e-06	3.76785e-06	3.28293e-06	7.80003e-06	5.28509e-06	6.07109e-06	6.73392e-06
752	Hexylamine	0.5	5.52078	102.128	Organonitrogen compounds	reverse	9.77487e-05	7.86372e-05	8.75682e-05	7.71174e-05	9.55252e-05	8.91937e-05	8.9628e-05	8.66446e-05	7.45891e-05	7.71855e-05	8.20611e-05	7.83215e-05	0.000400064	0.00041541	0.000306484	0.000917055	0.000951942	8.91921e-05	6.93953e-05	8.90537e-05
753	2-Aminobenzoic acid	0.5	41.332	138.055	Benzenoids	reverse	1.93206e-06	2.42329e-06	1.50041e-06	8.65917e-06	3.35894e-06	1.51314e-06	1.37869e-06	2.46197e-06	3.06624e-06	1.76064e-06	2.30634e-06	1.73043e-06	3.95862e-06	4.90074e-05	2.35436e-06	2.30046e-06	1.04762e-05	2.14209e-06	2.97577e-06	2.67469e-06
754	23-Acetoxysoladulcidine	0.499223	199.634	474.357	Lipids and lipid-like molecules	forward	2.52468e-06	2.20435e-06	2.94275e-06	2.44246e-06	1.3198e-06	5.27304e-06	8.1472e-06	2.80477e-06	1.40538e-05	4.60383e-06	6.8053e-06	8.56653e-06	9.66321e-06	3.45499e-06	1.5657e-05	2.97446e-05	8.8979e-06	5.78017e-06	4.92785e-06	4.61761e-06
755	Cis-zeatin	0.498498	19.4078	220.119	Organoheterocyclic compounds	reverse	5.6032e-07	7.7481e-07	8.09088e-07	7.47251e-07	5.68403e-07	8.46873e-07	1.33533e-06	8.93769e-07	7.36742e-07	9.24717e-07	7.16985e-07	7.36665e-07	8.46453e-09	9.7102e-08	6.01905e-07	5.02186e-07	7.7438e-09	9.88799e-07	8.8269e-07	8.49496e-07
757	Glycylproline	0.497179	3.57765	173.092	Organic acids and derivatives	reverse	1.7404e-06	2.41615e-06	1.68314e-06	2.00456e-06	1.7569e-06	1.06129e-06	1.8941e-06	1.88956e-06	2.86378e-06	1.75483e-06	1.75728e-06	1.70833e-06	1.04409e-06	2.4097e-06	6.82227e-07	6.09596e-08	1.56274e-07	1.87587e-06	1.25668e-06	1.7718e-06
758	Ubiquinone-1	0.493333	30.4754	251.127	Lipids and lipid-like molecules	reverse	1.06637e-06	2.58066e-06	1.46007e-06	9.96372e-07	5.63232e-07	1.81954e-06	1.23375e-06	3.19489e-06	3.11735e-06	1.75349e-06	1.6188e-06	4.39833e-06	4.18784e-06	3.56569e-06	2.89253e-06	4.75282e-06	2.75497e-06	1.10939e-06	1.00936e-06	1.22928e-06
759	2-[(Methylthio)methyl]-2-butenal	0.492968	398.332	131.053	Organic oxygen compounds	forward	9.313e-05	9.80324e-05	0.00010597	9.27834e-05	6.30635e-05	8.83478e-05	0.00022996	0.0001216	6.33634e-05	8.12482e-05	0.000101343	0.000154854	0.000122033	0.000107144	0.000103435	0.00014959	0.000105945	0.00010297	0.0001069	0.000112069
760	PE(22:4(7Z,10Z,13Z,16Z)/14:0)	0.491524	105.957	740.519	Lipids and lipid-like molecules	forward	8.11412e-05	8.45634e-05	0.00010253	7.72134e-05	0.000171375	9.05554e-05	8.09953e-05	0.000124807	0.000153996	9.11185e-05	0.00020165	9.85318e-05	0.000161075	0.000122883	0.000185343	0.000168385	0.000141223	5.68679e-05	3.23644e-05	5.28226e-05
761	N-Acetyldopamine	0.489178	403.744	196.097	Benzenoids	forward	9.66039e-07	6.18473e-07	1.01761e-06	9.65182e-07	8.33807e-07	1.0697e-06	1.3114e-06	2.95051e-06	1.16995e-06	9.41708e-06	4.88709e-06	1.84111e-06	9.48981e-06	3.53617e-06	2.07268e-06	1.63111e-06	1.7795e-06	2.20207e-06	2.50038e-06	2.84929e-06
762	Carnosol	0.488223	29.8736	331.19	Lipids and lipid-like molecules	forward	4.52896e-07	1.67492e-06	1.15469e-06	3.75877e-07	1.08353e-06	1.90888e-06	8.17268e-07	3.65122e-06	3.59531e-06	1.51745e-06	1.37129e-06	5.09365e-06	4.81386e-06	1.71045e-06	3.02342e-06	5.40332e-06	3.49643e-06	6.31831e-07	6.14792e-07	8.23314e-07
763	alpha-[3-(Nitrosoamino)propyl]-3-pyridinemethanol	0.480812	285.985	196.108	Organoheterocyclic compounds	forward	0.000171881	0.00021124	0.000158825	0.000138071	0.000114054	0.000158215	1.83926e-05	4.41066e-05	3.31291e-05	4.10625e-06	2.69066e-06	4.37017e-06	1.76686e-05	1.87967e-05	1.18579e-05	2.60365e-05	9.37511e-06	5.68304e-05	6.40434e-05	9.02329e-05
765	5'-Hydroxymethyl meloxicam	0.478084	492.78	368.036	Organoheterocyclic compounds	forward	1.77274e-06	4.53704e-06	8.4039e-09	4.25007e-06	2.31217e-06	3.91249e-06	9.02312e-09	1.93955e-07	2.42202e-06	2.69365e-06	1.47296e-06	1.1332e-07	8.46453e-09	7.62539e-09	7.96744e-09	7.46308e-09	7.7438e-09	2.1709e-06	2.13864e-06	1.97379e-06
766	Avenalumin III	0.476953	280.254	292.096	Organoheterocyclic compounds	forward	2.93925e-06	2.3117e-06	2.87445e-06	3.83965e-06	2.04827e-06	1.59632e-06	1.07208e-06	3.67775e-06	4.7601e-06	7.64767e-06	3.15114e-06	1.83194e-06	8.01966e-07	4.09154e-07	1.74652e-06	1.38197e-06	6.19563e-07	3.08749e-06	3.5026e-06	3.70088e-06
767	Isolinderanolide	0.476341	35.7191	337.273	Organoheterocyclic compounds	reverse	0.000438482	0.000355806	0.000451867	0.000306929	0.000366946	0.000271705	0.000156868	0.000183703	0.000149686	0.000777802	0.000395957	0.000200324	0.000554722	0.00135892	0.00070037	0.000347744	0.000568419	0.00027956	0.000308062	0.000261395
769	Threoninyl-Proline	0.469545	428.839	217.118	Organic acids and derivatives	forward	8.90377e-06	1.3479e-05	7.04889e-06	5.96156e-06	1.35579e-05	7.96303e-06	4.27084e-06	4.84481e-06	1.89631e-06	8.29359e-06	6.22039e-06	4.12641e-06	6.1843e-07	5.83801e-07	1.50872e-06	5.57383e-07	5.73146e-07	6.82665e-06	6.37416e-06	7.90263e-06
770	1,3,5-Trihydroxy-10-methylacridone	0.465472	289.037	258.074	Organoheterocyclic compounds	forward	2.63831e-05	2.62231e-05	2.89568e-05	1.91783e-05	1.3024e-05	2.57485e-05	2.4858e-05	2.25316e-05	5.82543e-06	1.61579e-05	2.05083e-05	2.22051e-05	1.83966e-06	4.40183e-06	1.2977e-06	9.27709e-07	2.17575e-06	1.62149e-05	2.22592e-05	1.41296e-05
771	beta-Atlantone	0.461006	195.338	219.174	Lipids and lipid-like molecules	forward	2.86119e-06	2.27747e-06	1.20475e-06	7.91215e-06	3.21019e-06	1.60545e-06	9.02312e-09	1.11304e-06	1.93957e-06	3.3202e-06	1.97465e-06	7.67937e-07	2.64995e-06	7.62539e-09	7.96744e-09	7.46308e-09	7.7438e-09	4.07904e-06	4.79483e-06	2.74749e-06
772	5-Aminoimidazole ribonucleotide	0.458156	414.046	296.066	Organic oxygen compounds	forward	0.000552418	0.00054963	0.000524857	0.00055796	0.000553952	0.000480291	0.000613018	0.000641314	0.000593842	0.00067972	0.000641059	0.000477931	0.000760549	0.00114265	0.00101592	0.000967686	0.00101544	0.000619148	0.000600326	0.000612802
774	PS(22:4(7Z,10Z,13Z,16Z)/15:0)	0.453734	215.711	798.527	Lipids and lipid-like molecules	forward	7.13636e-06	6.70752e-06	7.02991e-06	6.89619e-06	5.07028e-06	6.86555e-06	2.60537e-06	5.5297e-06	5.97909e-06	6.49003e-06	3.17201e-06	1.47497e-06	2.03894e-06	9.06152e-07	1.09489e-06	2.52383e-06	1.03291e-06	2.82144e-06	3.85803e-06	2.62421e-06
775	Methyl 2-(10-heptadecenyl)-6-hydroxybenzoate	0.452852	35.205	389.305	Benzenoids	reverse	3.86772e-06	1.20501e-06	4.45016e-06	9.41306e-06	1.97672e-06	3.36275e-06	2.46693e-05	4.48905e-06	1.54304e-06	1.76647e-06	3.45108e-06	9.8402e-06	1.88098e-05	1.99733e-05	1.37794e-05	7.66457e-06	1.09956e-05	9.63114e-06	8.95699e-06	1.16818e-05
776	Lacto-N-biose I	0.447361	459.416	384.15	Organic oxygen compounds	forward	2.07374e-06	3.92259e-06	1.92392e-06	1.46729e-06	2.6798e-06	4.18279e-06	1.83059e-06	1.32201e-06	3.22781e-06	2.40515e-06	1.88838e-06	3.76747e-06	9.14323e-08	9.26794e-07	1.00256e-06	1.29767e-06	9.37659e-07	3.32787e-06	3.28659e-06	3.07926e-06
777	PE(P-18:1(11Z)/18:2(9Z,12Z))	0.441379	163.343	726.536	Lipids and lipid-like molecules	forward	3.55954e-05	4.65117e-05	3.77486e-05	5.76103e-05	2.2403e-05	3.59507e-05	0.0001103	8.84684e-05	3.28434e-05	6.57372e-05	5.6785e-05	5.4788e-05	3.85297e-05	3.61374e-05	3.62968e-05	4.19607e-05	3.24175e-05	5.42025e-05	5.94055e-05	6.13072e-05
779	5,7-Megastigmadien-9-ol glucoside	0.440248	478.239	357.225	Lipids and lipid-like molecules	forward	3.28557e-06	3.7361e-06	3.42463e-06	2.70318e-06	2.69432e-06	1.43045e-06	4.16049e-06	5.85807e-06	8.46078e-07	2.40108e-06	2.45548e-06	4.15386e-06	2.97043e-06	7.41514e-06	5.97584e-06	4.50024e-06	8.93609e-07	2.60232e-06	2.79978e-06	3.33126e-06
780	1-Isothiocyanato-6-(methylthio)hexane	0.438342	31.0402	190.072	Organosulfur compounds	reverse	3.51435e-06	1.91609e-06	2.76665e-06	5.37435e-06	3.91783e-06	1.40796e-06	2.05161e-06	2.27278e-06	2.6806e-06	2.42706e-06	2.53208e-06	1.89236e-06	8.46453e-09	7.62539e-09	7.96744e-09	7.46308e-09	7.7438e-09	4.65516e-05	5.09729e-05	5.18216e-05
781	Benzoyl glucuronide (Benzoic acid)	0.436546	335.918	299.078	Organic oxygen compounds	forward	1.52128e-05	1.25721e-05	1.53489e-05	1.62612e-05	1.03103e-05	6.99815e-06	1.73767e-05	3.9768e-05	3.62794e-05	5.12978e-05	3.52493e-05	1.51267e-05	1.85246e-05	4.21019e-05	2.22728e-05	2.56429e-05	2.7563e-05	2.77738e-05	2.92789e-05	2.6199e-05
782	Cochliophilin A	0.43577	359.399	283.063	Phenylpropanoids and polyketides	forward	0.000157612	0.000138319	0.000147598	0.000187225	9.64109e-05	9.63175e-05	0.000179771	0.000321149	0.000193022	0.00030465	0.000246262	0.000216324	1.08396e-05	8.03429e-06	1.08439e-05	1.40127e-05	1.15956e-05	0.000198414	0.000226432	0.000200055
784	PE(16:0/18:3(9Z,12Z,15Z))	0.428355	173.799	714.507	Lipids and lipid-like molecules	forward	2.06078e-05	3.42967e-05	2.06113e-05	2.70863e-05	2.25086e-05	3.35389e-05	4.88021e-05	1.70989e-05	1.41071e-05	4.04954e-05	5.06978e-05	1.99698e-05	1.90695e-05	4.89844e-05	3.11928e-05	2.25454e-05	4.01398e-05	2.55299e-05	3.07921e-05	3.07096e-05
785	3'-Ketolactose	0.427995	403.794	341.111	Organic oxygen compounds	forward	1.28518e-05	1.36791e-05	1.26364e-05	8.43564e-06	1.18861e-05	1.35887e-05	7.93883e-06	1.06481e-05	7.98172e-06	1.26457e-05	1.30636e-05	9.91008e-06	3.8677e-06	4.36182e-06	3.961e-06	4.98528e-06	5.68293e-06	1.12154e-05	1.27529e-05	1.10954e-05
786	L-phenylalanyl-L-hydroxyproline	0.426308	234.719	279.134	Organic acids and derivatives	forward	1.74686e-05	1.72889e-05	2.05815e-06	4.68818e-05	1.68521e-05	1.73852e-05	4.43948e-06	1.44369e-05	8.77437e-05	2.52602e-05	3.43656e-06	5.52658e-06	2.83075e-05	3.9647e-06	1.03e-05	4.06569e-05	8.69811e-05	2.74997e-05	2.52601e-05	2.32264e-05
787	PC(18:4(6Z,9Z,12Z,15Z)/15:0)	0.420143	52.3051	740.523	Lipids and lipid-like molecules	forward	9.63493e-05	8.60584e-05	0.000104729	8.13147e-05	0.000112851	7.6661e-05	9.29877e-05	0.000140502	0.000149308	0.000167137	0.000180651	0.000106511	0.000114514	9.76703e-05	0.000110047	0.000115445	0.000109758	7.60874e-05	7.42383e-05	8.39445e-05
788	Mukonidine	0.411118	502.934	242.079	Organoheterocyclic compounds	forward	8.69843e-06	7.47182e-06	8.26506e-06	9.51769e-06	6.05965e-06	7.11229e-06	6.53767e-06	6.98032e-06	3.60197e-06	7.53927e-06	5.19352e-06	8.27699e-06	8.46453e-09	7.62539e-09	7.96744e-09	7.46308e-09	7.7438e-09	6.84099e-06	7.8434e-06	8.37461e-06
790	PE(P-16:0/20:4(5Z,8Z,11Z,14Z))	0.406443	135.392	724.527	Lipids and lipid-like molecules	forward	4.8878e-05	5.30083e-05	4.67841e-05	6.06178e-05	4.15401e-05	4.54377e-05	0.00010093	0.000111354	5.52993e-05	6.69013e-05	6.82804e-05	7.17977e-05	0.000187343	0.000114167	0.000120327	0.00015683	0.000135939	4.76965e-05	4.67001e-05	4.59736e-05
791	Stigmasterol	0.406155	32.754	395.364	Lipids and lipid-like molecules	forward	1.19738e-06	1.06226e-06	2.2236e-06	2.00655e-06	1.39721e-06	2.2358e-06	4.22462e-06	4.21161e-06	2.16776e-06	1.19161e-06	3.5599e-06	2.54107e-06	2.15714e-06	3.56982e-06	5.35507e-06	6.85668e-06	4.35993e-06	2.74604e-06	3.0788e-06	3.14919e-06
792	Olomoucine	0.405187	243.782	299.16	Organoheterocyclic compounds	forward	2.37498e-06	1.99839e-06	1.25469e-06	5.36084e-06	1.62948e-06	8.95147e-09	5.36794e-07	1.27251e-06	2.99354e-06	2.38294e-06	1.30408e-06	4.04808e-07	8.16706e-08	7.62539e-09	9.46728e-08	6.71616e-07	2.65195e-07	3.17946e-06	3.15226e-06	2.60125e-06
793	N-Acetyl-D-galactosamine 1-phosphate	0.404872	480.068	302.064	Organic oxygen compounds	forward	7.53356e-06	8.03307e-06	1.04958e-05	5.7432e-06	5.72911e-06	5.70759e-06	1.41917e-05	7.00112e-06	4.18491e-06	6.95751e-06	7.31888e-06	7.21094e-06	1.64398e-06	2.82505e-06	2.59041e-06	1.34123e-06	1.31984e-06	7.95893e-06	8.02879e-06	9.14105e-06
794	PE(20:4(8Z,11Z,14Z,17Z)/P-16:0)	0.404034	79.9017	724.526	Lipids and lipid-like molecules	forward	6.67736e-05	5.04977e-05	7.15106e-05	7.69395e-05	5.73753e-05	5.12157e-05	0.00012653	6.73751e-05	5.67613e-05	8.3488e-05	7.92549e-05	9.56663e-05	0.000128338	8.61789e-05	0.000142342	9.587e-05	7.62786e-05	5.56415e-05	4.62741e-05	4.82584e-05
795	PS(18:4(6Z,9Z,12Z,15Z)/18:1(9Z))	0.403852	217.704	782.498	Lipids and lipid-like molecules	forward	1.35258e-05	1.57477e-05	1.23797e-05	6.83491e-06	2.11408e-05	2.4949e-05	2.45691e-05	2.87721e-05	4.85702e-05	3.28284e-05	3.78182e-05	1.56768e-05	4.66492e-06	1.12869e-05	2.1245e-05	1.93143e-05	2.48078e-05	2.2901e-05	2.0467e-05	2.11122e-05
796	N-[(4E,8E)-1,3-dihydroxyoctadeca-4,8-dien-2-yl]hexadecanamide	0.403129	33.614	536.504	Lipids and lipid-like molecules	forward	0.000325561	0.000261455	0.000334386	0.000307682	0.000303816	0.000283699	0.000222763	0.000306015	0.000112965	0.000225076	0.000222076	0.000295934	0.000186327	0.000115532	0.000134253	0.000156672	0.000124898	0.000171011	0.000169377	0.000143398
797	Histidinyl-Cysteine	0.400552	315.359	259.086	Organic acids and derivatives	forward	4.29753e-06	2.15437e-06	1.71742e-06	5.49366e-06	3.57515e-06	2.28824e-06	2.95776e-06	9.64645e-06	4.44419e-06	1.0223e-05	4.77051e-06	4.87135e-06	8.46453e-09	7.62539e-09	7.96744e-09	7.46308e-09	7.7438e-09	2.69948e-06	3.97344e-06	4.75474e-06
798	2-O-p-Coumaroylhydroxycitric acid	0.399567	29.6471	355.069	Phenylpropanoids and polyketides	forward	2.45157e-06	3.28521e-06	4.96367e-06	1.84858e-06	3.29817e-06	7.35634e-06	6.64937e-06	1.19702e-05	5.49424e-06	7.41225e-06	7.06878e-06	7.08315e-06	9.54222e-06	9.10642e-06	8.02343e-06	1.59551e-05	7.57521e-06	0.000307202	0.000332993	0.00032146
799	PS(20:5(5Z,8Z,11Z,14Z,17Z)/18:1(9Z))	0.399501	216.217	808.512	Lipids and lipid-like molecules	forward	8.5986e-05	0.000101305	8.18425e-05	7.41609e-05	0.000104302	0.000125862	5.73609e-05	7.69414e-05	0.000222314	8.67233e-05	0.000102661	6.78372e-05	4.12145e-05	2.36535e-05	4.44965e-05	6.63645e-05	7.66051e-05	6.98058e-05	6.8303e-05	6.99224e-05
800	PE(16:0/18:2(9Z,12Z))	0.398967	39.4832	716.521	Lipids and lipid-like molecules	forward	2.00682e-05	2.75341e-05	2.01247e-05	2.02977e-05	2.01488e-05	2.41604e-05	2.8969e-05	2.32797e-05	2.10593e-05	3.20854e-05	3.07719e-05	1.53756e-05	6.55597e-06	1.19249e-05	2.28985e-06	8.00016e-06	9.98588e-06	2.3089e-05	2.32628e-05	2.45962e-05
801	PE(P-18:1(11Z)/18:3(6Z,9Z,12Z))	0.396414	161.924	724.526	Lipids and lipid-like molecules	forward	0.000274613	0.000284546	0.000254002	0.000347611	0.00022434	0.00021786	0.000655446	0.000506669	0.000282988	0.000434888	0.000397996	0.000394397	0.000315147	0.000260004	0.000225252	0.000257017	0.000213101	0.000335069	0.000354062	0.000349664
802	PS(18:0/22:6(4Z,7Z,10Z,13Z,16Z,19Z))	0.394281	192.154	836.543	Lipids and lipid-like molecules	forward	3.30917e-05	8.07515e-06	7.43131e-06	7.35645e-06	9.95694e-06	1.15179e-05	2.59697e-05	1.181e-06	1.21977e-05	7.41288e-06	5.69644e-06	4.54029e-06	8.46453e-09	7.62539e-09	2.96161e-07	7.46308e-09	2.21114e-07	4.23619e-06	5.79541e-06	7.764e-06
803	PE(P-18:1(11Z)/18:4(6Z,9Z,12Z,15Z))	0.392089	163.036	722.51	Lipids and lipid-like molecules	forward	3.44496e-05	4.01617e-05	3.56712e-05	2.69613e-05	4.1479e-05	3.39502e-05	8.04896e-05	5.57954e-05	6.57888e-05	7.7078e-05	6.89185e-05	2.27688e-05	6.89023e-06	1.52527e-05	1.81557e-05	1.27275e-05	2.25336e-05	5.56454e-05	4.74374e-05	5.22461e-05
804	Isofenphos	0.391955	513.933	346.125	Benzenoids	forward	1.27283e-06	2.2823e-06	1.07061e-06	2.19522e-06	9.07909e-07	1.27508e-06	9.13569e-07	1.19496e-06	7.34846e-07	2.17966e-06	8.12316e-07	1.91624e-06	6.47595e-07	7.62539e-09	9.97616e-08	3.86901e-07	5.20434e-08	1.24571e-06	1.46114e-06	1.48623e-06
805	Tiazuril	0.390128	514.975	360.058	Organosulfur compounds	forward	1.63697e-06	1.26271e-06	1.12073e-06	2.01696e-06	2.22666e-06	1.00889e-06	1.23442e-06	1.29188e-06	9.88824e-07	1.85098e-06	1.43076e-06	1.55728e-06	1.10182e-06	1.35825e-07	1.56339e-06	1.49071e-06	1.54174e-06	1.39775e-06	1.49448e-06	1.74778e-06
806	beta-D-3-[5-Deoxy-5-(dimethylarsinyl)ribofuranosyloxy]-2-hydroxy-1-propanesulfonic acid	0.388121	476.003	393.019	Organic oxygen compounds	forward	1.05326e-06	2.50076e-06	8.4039e-09	2.08824e-06	1.07381e-06	1.65603e-06	9.02312e-09	3.34857e-07	1.07149e-06	1.67071e-06	7.98014e-07	7.54408e-08	8.46453e-09	7.62539e-09	5.13847e-08	6.21123e-08	7.36144e-07	1.45397e-06	1.15092e-06	1.0769e-06
807	Neolinustatin	0.387776	415.093	446.159	Organooxygen compounds	forward	4.57992e-06	4.80087e-06	3.9336e-06	5.10532e-06	4.03328e-06	5.36707e-06	3.70598e-06	4.9857e-06	4.23074e-06	4.97606e-06	5.65515e-06	3.74209e-06	8.46453e-09	7.62539e-09	7.96744e-09	7.46308e-09	7.7438e-09	4.91876e-06	4.8723e-06	4.93088e-06
808	Mukonine	0.387746	530.58	256.095	Organoheterocyclic compounds	forward	2.01891e-05	1.92573e-05	1.8433e-05	1.66914e-05	1.64664e-05	2.66098e-05	5.76202e-06	1.41526e-05	4.70841e-06	1.48285e-05	1.17462e-05	9.90727e-06	9.46315e-06	2.1131e-06	1.20777e-06	2.87518e-06	3.21206e-06	1.53899e-05	1.22843e-05	1.50458e-05
809	PE(22:4(7Z,10Z,13Z,16Z)/14:1(9Z))	0.385499	168.875	738.509	Lipids and lipid-like molecules	forward	5.59404e-05	8.63544e-05	6.20877e-05	5.57341e-05	5.97602e-05	9.5457e-05	0.000150739	0.00014894	0.000103973	0.000146486	0.000139398	7.91113e-05	0.000127365	0.000127193	0.000148069	0.000129788	0.000158533	0.000124606	0.000125053	0.000133747
810	PI(18:1(11Z)/18:3(6Z,9Z,12Z))	0.380709	212.585	859.531	Lipids and lipid-like molecules	forward	7.77022e-06	8.11251e-06	7.40483e-06	8.57319e-06	8.14783e-06	4.09296e-06	1.1978e-05	1.17771e-05	9.76321e-06	1.13786e-05	8.77522e-06	8.08803e-06	1.12548e-05	9.84134e-06	9.90512e-06	9.26541e-06	7.6749e-06	8.4997e-06	7.2098e-06	7.46694e-06
811	PE(P-18:1(9Z)/16:1(9Z))	0.378291	39.966	700.525	Lipids and lipid-like molecules	forward	3.82106e-06	2.62123e-06	3.35317e-06	4.65533e-06	3.35995e-06	2.41612e-06	1.18537e-06	2.10252e-06	1.32653e-06	1.03976e-06	1.56195e-06	1.71528e-06	2.33536e-06	1.01575e-06	6.27788e-07	1.79514e-06	1.7018e-06	3.23769e-06	5.19254e-06	4.64065e-06
812	3-Aminocaproic acid	0.377965	411.715	132.102	Organic acids and derivatives	forward	4.7649e-06	1.76554e-05	1.75322e-05	5.12526e-06	1.7792e-05	1.26884e-05	8.55617e-06	1.06457e-05	2.92895e-05	1.09548e-05	8.84499e-06	1.24179e-05	1.63759e-05	0.000213305	3.02103e-05	3.41431e-05	1.88243e-05	1.27759e-05	1.67935e-05	1.24129e-05
814	PE(22:6(4Z,7Z,10Z,13Z,16Z,19Z)/P-16:0)	0.376578	160.333	748.526	Lipids and lipid-like molecules	forward	0.000563258	0.000538161	0.000414933	0.000479575	0.000550296	0.000526846	0.000553821	0.000400543	0.000398837	0.000429885	0.000361994	0.000391813	0.000194696	0.000182089	0.000177635	0.000201051	0.000165388	0.000423163	0.000403686	0.000433911
815	PE(20:5(5Z,8Z,11Z,14Z,17Z)/P-16:0)	0.376174	38.5999	722.51	Lipids and lipid-like molecules	forward	9.92009e-06	1.13162e-05	1.249e-05	5.1402e-06	9.15088e-06	1.08955e-05	2.14207e-05	1.62629e-05	2.28324e-05	1.99214e-05	1.66799e-05	3.05266e-06	3.41888e-06	6.73435e-06	4.68731e-06	9.10114e-06	7.73678e-06	1.33389e-05	1.43245e-05	1.3345e-05
817	PC(P-16:0/18:4(6Z,9Z,12Z,15Z))	0.37189	158.533	738.541		forward	3.55814e-06	3.18473e-06	5.93416e-06	8.15367e-06	3.63227e-06	2.74618e-06	1.58504e-05	5.24383e-06	4.97372e-06	5.55069e-06	7.25732e-06	6.88665e-07	5.8537e-06	3.91783e-06	1.21098e-05	1.0491e-05	1.20504e-05	6.27686e-06	4.90196e-06	4.37878e-06
818	Cavipetin C	0.361326	197.117	389.269	Lipids and lipid-like molecules	forward	1.98377e-06	9.54821e-07	6.28666e-07	1.43486e-06	1.12731e-06	8.86281e-07	2.52483e-06	2.88216e-06	2.06332e-06	8.04164e-07	2.38751e-06	1.94538e-06	8.46453e-09	4.53215e-07	5.59167e-07	1.22042e-06	2.25206e-07	6.38032e-06	7.51189e-06	7.45942e-06
819	PE(22:2(13Z,16Z)/14:1(9Z))	0.35543	171.004	742.537	Lipids and lipid-like molecules	forward	0.000184134	0.000225624	0.000166102	0.000174337	0.000150513	0.00020414	0.000169007	0.000221892	0.000180682	0.000235019	0.000253262	0.000149894	0.000184955	0.00026293	0.000224516	0.000221676	0.000218413	0.000179194	0.000192585	0.000192079
820	(2E,4E)-2,4-Dodecadienal	0.34713	32.3594	181.159	Organic oxygen compounds	forward	2.12285e-06	8.93607e-06	2.16494e-06	4.10324e-06	6.06895e-06	6.55083e-06	6.71423e-06	9.26896e-06	1.82545e-05	5.06825e-06	7.76992e-06	4.50707e-06	1.79031e-05	4.28726e-06	1.29324e-06	4.5955e-06	4.94455e-06	1.84706e-05	1.70447e-05	1.54056e-05
823	Cyclovariegatin	0.325605	24.6571	355.047	Organoheterocyclic compounds	reverse	7.19303e-07	1.43588e-06	1.9764e-06	4.52867e-07	1.01171e-06	1.94717e-06	5.82561e-07	8.80819e-09	1.37264e-06	4.72289e-08	3.93032e-08	1.05111e-07	1.1391e-07	7.62539e-09	7.96744e-09	7.71069e-07	7.7438e-09	7.97552e-07	9.31026e-07	7.85885e-07
824	Pipericine	0.30447	33.328	336.325	Lipids and lipid-like molecules	reverse	9.1873e-06	2.21223e-05	2.81022e-05	2.83164e-05	3.8793e-05	3.78999e-05	5.70711e-05	4.80478e-05	4.30989e-05	2.65491e-05	5.46034e-05	2.79505e-05	2.77172e-05	3.9394e-05	3.61343e-05	5.03174e-05	3.16919e-05	5.87468e-05	5.79803e-05	5.00671e-05
