# Supplementary material for: Anthocyanin improves kidney function in diabetic kidney disease by regulating amino acid metabolism
Source: J Transl Med. 2022 Nov 5;20:510. doi: 10.1186/s12967-022-03717-9 (PMC9636632; doi:10.1186/s12967-022-03717-9)
Supplement: Supplementary file 5 — Additional file 5: Table S4. (A) The identified serum metabolites under negative model in CT, DKD, and ANT groups. (B) The identified serum metabolites under positive model in CT, DKD, and ANT groups. [file 12967_2022_3717_MOESM5_ESM.xlsx]

## Sheet: NEG
Table S4A The identified serum metabolites under negative model in CT, DKD, and ANT groups
id	MS2 name	MS2 score	Retension time	Mass to charge ratio	Super Class	type	CT_1	CT_2	CT_3	CT_4	CT_5	CT_6	DKD_1	DKD_2	DKD_3	DKD_4	DKD_5	DKD_6	ANT_1	ANT_2	ANT_3	ANT_4	ANT_5	QC_1	QC_2	QC_3
1	11Z-Eicosenoic acid	1	38.4303	309.28	Lipids and lipid-like molecules	forward	0.000324676	0.000856689	0.000337999	0.000538801	0.000142288	0.000304666	0.000548889	0.000566296	0.000304061	0.000301312	0.000159682	0.000233695	0.000525028	0.000466419	0.000531017	0.00055328	0.000604815	0.00024181	0.000237172	0.000242034
4	Glyceraldehyde	1	239.434	89.0232	Organic oxygen compounds	forward	0.120364	0.126707	0.131474	0.0570385	0.0947275	0.113224	0.108717	0.137683	0.0925126	0.0718976	0.0459257	0.0688795	0.0832366	0.0486575	0.0702097	0.069998	0.0688194	0.0980962	0.0921242	0.091561
5	N-Acetylarylamine	1	205.283	134.06	Benzenoids	forward	3.28602e-05	1.57746e-05	3.50965e-05	3.67919e-05	4.20918e-05	4.48478e-05	3.68023e-05	2.35762e-05	1.3142e-05	0.000115554	2.61589e-05	2.26748e-05	6.13026e-05	6.7553e-05	5.47771e-05	2.86239e-06	4.8498e-06	4.61114e-05	4.19609e-05	4.21942e-05
6	o-Cresol	1	99.67	107.049	Benzenoids	forward	6.33328e-05	5.0784e-05	1.4403e-05	3.51564e-05	2.66312e-05	1.10961e-05	1.16034e-05	0.000221692	9.1337e-06	4.05022e-05	3.09411e-05	7.78664e-06	5.77198e-06	1.11583e-05	2.23619e-05	2.29567e-05	1.42074e-05	3.1293e-05	3.35469e-05	3.50761e-05
7	Stearic acid	1	42.0042	283.264	Lipids and lipid-like molecules	forward	0.00447017	0.00534296	0.00504705	0.00409659	0.00343412	0.00359378	0.00598883	0.00639292	0.00621052	0.00680112	0.00403104	0.00536139	0.00497878	0.00298529	0.00467798	0.00369443	0.00510103	0.00476109	0.00490162	0.00496409
8	Eicosadienoic acid	0.999979	40.4894	307.264	Lipids and lipid-like molecules	forward	0.000141577	0.00021594	0.000240324	0.000217958	0.000106393	0.000210248	0.000248381	0.000137025	0.000488525	0.000295483	6.80924e-06	0.000210151	0.000372758	0.000233759	0.000247717	0.000251954	0.000241883	0.000287288	0.000323275	0.000266868
9	Linoleic acid	0.999974	40.2172	279.233	Lipids and lipid-like molecules	forward	0.0143331	0.0230003	0.0226153	0.0198345	0.0103772	0.0142892	0.0196261	0.0147308	0.0161005	0.0281879	0.0184721	0.026797	0.0108782	0.00715173	0.0115646	0.0103087	0.00828437	0.0181443	0.0187852	0.0197635
10	Palmitoleic acid	0.999972	40.6258	253.217	Lipids and lipid-like molecules	forward	0.00119072	0.00304371	0.00387779	0.00255835	0.0011467	0.00184254	0.00817464	0.00403093	0.0037528	0.00176859	0.00422947	0.00533627	0.00361322	0.00305656	0.0028304	0.00304143	0.00291001	0.00403964	0.0042798	0.00409059
11	Linoelaidic acid	0.999972	58.7778	279.233	Lipids and lipid-like molecules	forward	0.00055856	0.000899096	0.000666601	0.000495869	0.000282697	0.000342032	0.000818427	0.000614423	0.00051143	0.00102651	0.000560229	0.000787846	0.000537193	0.000199741	0.000485243	0.000402082	0.000471963	0.000551521	0.000579872	0.000664792
12	p-Cresol	0.999968	23.2387	107.049	Benzenoids	forward	0.000670085	0.000375627	0.000349502	0.000105844	0.000757963	0.000239592	0.0010933	0.0010546	0.00087005	3.71293e-05	0.00102117	0.00169964	6.33014e-05	0.000286458	0.000154539	0.000865936	0.000873635	0.000677792	0.000758707	0.000677696
13	1H-Indole-3-carboxaldehyde	0.999939	44.2797	144.045	Organoheterocyclic compounds	forward	0.000222461	0.000214172	0.000107079	6.40968e-05	0.000167479	0.000281053	0.000140847	0.000213774	0.000115658	6.96483e-05	0.00019346	0.000177387	0.000148054	0.000164842	0.00021878	0.000168431	0.000214502	0.000166599	0.000240138	0.00025145
14	Arachidonic acid	0.999871	40.4894	303.233	Lipids and lipid-like molecules	forward	0.00283318	0.00327873	0.00165997	0.0015654	0.00117671	0.000763984	0.00365788	0.00276956	0.00375117	0.00144545	0.0016113	0.00227838	0.00432479	0.00247021	0.00297957	0.00360248	0.0048274	0.00238772	0.00223799	0.00226181
15	Alpha-Linolenic acid	0.999847	42.8213	277.217	Lipids and lipid-like molecules	forward	0.00118775	0.00299664	0.00208858	0.00188142	0.000844877	0.00120332	0.00227335	0.00249612	0.0010702	0.00476987	0.00323499	0.00283586	0.000530424	0.000284805	0.000359606	0.000588012	0.000434536	0.00191731	0.0020601	0.00197566
16	L-Norleucine	0.999701	296.32	130.086	Organic acids and derivatives	forward	0.00390326	0.00462977	0.00291707	0.00299072	0.00334645	0.00260359	0.00163124	0.00203363	0.000844793	0.00628893	0.00165283	0.0019861	0.00380792	0.00116197	0.00269215	0.00251436	0.00113746	0.00280091	0.00259307	0.00257579
17	Dodecanoic acid	0.99969	37.8942	199.17	Lipids and lipid-like molecules	forward	3.12032e-05	4.24409e-05	9.03028e-05	5.15491e-05	3.52098e-05	4.58919e-06	8.31488e-05	4.47059e-05	0.000241977	3.29976e-05	0.000245381	9.68372e-05	4.06567e-05	4.48505e-05	5.81904e-05	2.94059e-06	3.80129e-05	5.21228e-05	4.84738e-05	5.87606e-05
18	Oleic acid	0.999584	41.226	281.248	Lipids and lipid-like molecules	forward	0.00547647	0.0103565	0.0105285	0.00930873	0.00449574	0.0058544	0.0168992	0.0150184	0.0164966	0.0118453	0.0144839	0.017355	0.0310433	0.0141057	0.0210391	0.0216014	0.0255487	0.0126291	0.0118172	0.011577
19	5Z-Dodecenoic acid	0.999296	39.7345	197.154	Lipids and lipid-like molecules	forward	6.0211e-06	7.15853e-06	9.50136e-06	4.64721e-06	5.02298e-06	5.60644e-06	1.4427e-05	5.81732e-06	6.02844e-06	5.88313e-06	4.64765e-06	8.68752e-06	9.15895e-06	1.33065e-05	1.26558e-05	1.51396e-05	1.28966e-05	5.45963e-06	7.20996e-06	7.2569e-06
20	13S-hydroxyoctadecadienoic acid	0.999113	47.3623	295.228	Lipids and lipid-like molecules	forward	0.000168613	0.000343905	0.000310054	0.000255634	6.72025e-05	9.65142e-05	0.000282371	0.000116547	6.7851e-05	0.000450148	0.00010808	0.000107474	6.8218e-06	2.31572e-06	1.25739e-05	5.76514e-05	1.64896e-06	0.000158642	0.000156115	0.000146722
21	Tauroursodeoxycholic acid	0.998891	92.9725	498.29	Lipids and lipid-like molecules	forward	5.24696e-06	1.05114e-05	4.60084e-06	1.49636e-06	3.54584e-06	5.62416e-06	1.93232e-06	3.71391e-06	5.09745e-06	0.000425804	2.30554e-06	9.66404e-06	5.70276e-06	6.6886e-06	1.04068e-05	1.08958e-05	6.16366e-06	5.53312e-05	5.92379e-05	7.7732e-05
22	8-iso-PGA1	0.998759	91.1569	335.223	Lipids and lipid-like molecules	forward	4.39971e-06	4.57802e-06	3.6645e-06	1.2773e-06	4.54468e-06	1.08343e-06	1.56584e-05	3.01479e-05	1.43164e-05	1.56395e-05	9.16324e-06	2.35074e-05	1.82374e-05	1.12111e-05	1.8199e-05	2.64553e-05	2.08608e-05	1.53846e-05	2.07974e-05	2.45413e-05
23	9-Decenoic acid	0.99864	47.8218	169.123	Lipids and lipid-like molecules	forward	8.76188e-05	0.000178404	0.000209913	0.000105768	7.54568e-05	0.00011752	0.000167613	0.000169486	0.000117508	0.000152878	0.000102861	0.000172127	1.75515e-05	2.87765e-06	2.35219e-05	4.01696e-06	1.15825e-05	0.000129708	0.000136575	0.000129183
25	Eicosapentaenoic acid	0.998419	42.0042	301.217	Lipids and lipid-like molecules	forward	0.000989656	0.00128606	0.000771922	0.000746198	0.000502873	0.000363806	0.00268754	0.00126462	0.000485581	0.001372	0.00100848	0.00128713	0.000341127	0.00072351	0.000335316	0.000322777	0.000292538	0.00132704	0.00133156	0.00141295
26	2,3-Dihydroxybutanedioic acid	0.998302	28.1233	149.009	Organic oxygen compounds	forward	1.20744e-05	9.2724e-06	1.0146e-05	1.33733e-05	1.87106e-05	8.34665e-06	1.43167e-05	1.13412e-05	1.43403e-05	5.39142e-06	1.92708e-05	9.29833e-06	7.18169e-09	8.23994e-09	7.7184e-09	4.67684e-06	2.94704e-06	0.000333581	0.000501337	0.000525322
27	Esculentic acid (Diplazium)	0.998051	102.99	487.343	Lipids and lipid-like molecules	forward	1.59722e-05	4.45218e-05	2.44662e-05	8.71182e-05	9.26945e-05	3.31059e-05	7.2396e-07	6.2404e-07	1.7132e-08	2.41236e-06	2.54056e-06	2.77013e-06	2.98898e-06	1.21116e-06	2.37276e-06	3.58686e-07	9.7011e-07	1.40871e-05	1.25746e-05	1.22415e-05
28	L-Gulonolactone	0.997958	47.0683	177.04	Organoheterocyclic compounds	forward	5.33169e-05	3.47729e-05	5.34966e-05	3.96764e-05	7.14985e-05	1.89878e-05	4.02489e-05	6.17125e-05	6.31965e-05	1.94918e-05	5.25553e-05	8.7681e-05	8.57134e-06	4.38804e-06	1.00459e-05	1.84675e-06	3.18868e-06	5.92915e-05	6.0019e-05	6.01323e-05
29	Indoleacetaldehyde	0.997642	32.2482	158.061	Organoheterocyclic compounds	forward	0.00217934	0.00230827	0.00223445	0.00262607	0.00264026	0.00225847	0.00111026	0.00185026	0.00138634	0.00106721	0.00167759	0.00203576	0.000931701	0.00114602	0.00156753	0.000654172	0.00106372	0.00167995	0.00176042	0.00172862
30	15-Methylpalmitate	0.997214	40.698	269.249	Organic compounds	forward	0.000182204	0.00017269	0.000213713	0.000212727	9.62872e-05	0.000143129	0.00016742	0.000150626	0.000154236	0.000322308	0.000139219	0.000148681	0.000141959	9.54429e-05	0.000106283	0.000147334	0.000136629	0.000143598	0.000187996	0.000191577
31	bicyclo-PGE2	0.997203	62.3269	333.207	Lipids and lipid-like molecules	forward	7.39617e-07	8.01172e-07	7.94294e-07	4.45173e-07	1.12496e-06	6.8889e-07	1.52143e-05	8.80282e-06	6.32189e-06	7.37991e-06	4.42904e-06	6.74065e-06	6.23118e-06	9.34875e-06	7.89703e-06	1.04347e-05	8.31012e-06	7.24544e-06	8.85946e-06	7.40655e-06
32	Indoxyl sulfate	0.997051	26.578	212.002	Organic acids and derivatives	forward	0.0865429	0.0366819	0.072625	0.0392225	0.063337	0.0497343	0.0927895	0.0676567	0.0579968	0.0283976	0.0412664	0.0710957	0.00929475	0.0125878	0.0152079	0.0174262	0.0141033	0.0506854	0.0542323	0.0544903
33	Leucinic acid	0.997024	120.651	131.07	Lipids and lipid-like molecules	forward	0.00172169	0.00232145	0.00195302	0.00211795	0.00182709	0.00131346	0.00285582	0.0023545	0.00279471	0.00201196	0.00262014	0.00221278	0.000317414	0.000266964	0.00029479	0.00133874	0.000241966	0.00179843	0.00161131	0.00170681
34	Uracil	0.996425	245.658	111.019	Organoheterocyclic compounds	forward	5.28916e-05	6.36145e-05	7.63929e-05	9.59759e-05	5.32435e-05	9.55309e-05	0.000276505	0.000373696	0.000644836	7.42018e-05	7.6666e-05	8.09611e-05	2.76414e-05	5.11429e-05	5.41677e-05	2.40133e-05	3.15989e-05	0.000199329	0.00021415	0.000220534
36	Benzoic acid	0.99551	39.5601	121.029	Benzenoids	forward	0.000281024	0.000125246	0.000112714	0.000147994	0.000111272	0.00010187	8.41632e-05	0.000277715	5.92316e-05	0.000148103	8.82059e-05	7.34358e-05	1.89905e-05	7.73365e-05	0.000117294	3.70963e-05	3.42797e-05	8.89441e-05	0.000100357	0.0001162
37	L-Valine	0.995314	339.676	116.071	Organic acids and derivatives	forward	0.00274327	0.00299451	0.00185627	0.00266748	0.00247097	8.39528e-06	0.0010473	0.00134447	0.000916226	0.00358195	0.00083834	0.00098183	0.00208936	0.00156313	0.00233432	0.00256496	0.00113108	0.00176586	0.00176	0.00173836
38	16-Hydroxy hexadecanoic acid	0.994677	48.6884	271.228	Lipids and lipid-like molecules	forward	0.000141494	0.000245499	0.000207395	0.000107078	5.26959e-05	9.20382e-05	0.000224573	0.000127133	6.73028e-05	7.28416e-05	5.75982e-05	0.000133789	3.35e-05	2.13618e-05	2.06761e-05	2.95381e-05	3.54039e-05	9.26476e-05	9.73277e-05	9.56478e-05
39	Phenylacetylglycine	0.99413	198.697	192.066	Organic acids and derivatives	forward	0.0012386	0.000470211	0.000277083	0.000202178	0.00053501	0.000110703	0.000604932	0.000341695	0.000338986	6.92498e-05	0.000614451	0.000352371	5.90982e-05	9.99844e-05	9.16476e-05	0.000268477	0.000135057	0.000369093	0.000366794	0.00037429
40	Uric acid	0.993607	374.02	167.02	Organoheterocyclic compounds	forward	1.39627e-05	2.46607e-05	1.13024e-05	1.12192e-05	8.90014e-06	8.06111e-06	1.07564e-05	1.55073e-05	1.61181e-05	9.95049e-06	6.72774e-06	7.83212e-06	5.71714e-06	4.22883e-06	3.42588e-06	3.34845e-06	3.7426e-06	1.15842e-05	9.83657e-06	8.27613e-06
41	4-Hydroxybenzaldehyde	0.993271	82.484	121.029	Organic oxygen compounds	forward	0.00016032	0.000200023	0.000118279	0.000137186	0.000139124	0.00014429	8.01015e-05	0.000139119	0.000102134	0.000126081	7.99969e-05	6.96714e-05	6.55661e-05	7.1748e-05	8.6663e-05	7.59239e-05	5.93925e-05	0.000103686	9.72386e-05	9.88597e-05
42	9,10-epoxyoctadecanoic acid	0.99324	205.37	297.244	Lipids and lipid-like molecules	forward	1.85294e-05	2.23688e-05	5.0642e-05	1.42433e-05	1.50392e-05	3.63991e-05	2.07369e-05	1.24593e-05	1.30387e-05	1.93106e-05	9.47029e-06	2.06365e-05	1.58066e-06	7.44764e-06	6.21154e-06	5.42403e-06	1.7056e-06	1.31126e-05	1.61324e-05	1.2096e-05
43	Orotidine	0.993202	347.148	287.052	Nucleosides, nucleotides, and analogues	forward	3.2529e-05	3.66812e-05	2.09635e-05	1.66224e-05	2.51493e-05	1.91313e-05	2.60443e-05	2.9659e-05	3.62611e-05	1.93604e-05	1.47263e-05	1.5856e-05	7.18169e-09	8.23994e-09	5.39001e-08	5.99786e-08	7.67913e-09	2.46908e-05	2.46198e-05	2.36598e-05
44	2-Furoic acid	0.992441	65.6513	111.008	Organoheterocyclic compounds	forward	3.23395e-05	3.08047e-05	4.99329e-05	1.82903e-05	8.89475e-06	2.64075e-05	2.39858e-05	2.66794e-05	2.37224e-05	1.48419e-05	2.54503e-05	3.36118e-05	7.18169e-09	8.23994e-09	7.7184e-09	6.62113e-09	7.67913e-09	3.88867e-05	2.72834e-05	2.82771e-05
46	Ethyl dodecanoate	0.992153	43.7594	227.202	Lipids and lipid-like molecules	forward	0.000584468	0.000973405	0.00178132	0.00106808	0.000486762	0.000641962	0.00265803	0.00126217	0.000991914	0.00109321	0.00121647	0.00188168	0.000394393	0.000230451	0.000344398	0.00038812	0.000353321	0.00144182	0.00160627	0.0015038
48	Pyroglutamic acid	0.991579	194.686	128.035	Organic acids and derivatives	forward	0.000408352	0.00052015	0.000403504	0.00036835	0.000337574	0.000337775	0.000292956	0.000367432	0.000315735	0.000283753	0.000215997	0.000291275	7.99061e-05	0.000112984	0.000103249	0.000108016	9.34417e-05	0.000337828	0.000365053	0.000370725
49	3-Methyl-2-oxovaleric acid	0.990718	35.681	129.055	Organic acids and derivatives	forward	0.00629548	0.00649407	0.0042771	0.00352142	0.00448602	0.00507164	0.00257603	0.00558668	0.00287615	0.00654715	0.00799656	0.00814487	0.00597644	0.00433969	0.00625019	0.00651445	0.00483452	0.00566238	0.0059791	0.00588633
50	Deoxyribose 1-phosphate	0.990304	87.7506	213.017	Organic oxygen compounds	forward	3.46783e-05	6.93658e-05	4.76626e-05	0.000124351	5.20549e-05	5.94864e-05	4.44153e-05	0.000125927	0.000102369	0.00010034	0.000137535	0.00012993	0.000184076	0.000295585	0.000416793	0.00017888	0.000145508	7.95958e-05	8.74162e-05	0.000103175
51	Thymidine	0.990222	80.3444	241.083	Nucleosides, nucleotides, and analogues	forward	0.000943507	0.00129936	0.0006075	0.000717304	0.000555263	0.000631416	0.000261257	0.000316724	0.000528223	0.000195649	0.000206818	0.000178016	0.000102975	0.000128665	0.00014971	0.000128511	7.76657e-05	0.000399997	0.000427785	0.000396754
52	D-Glucose	0.990056	204.996	179.054	Organic oxygen compounds	forward	5.71526e-05	1.91685e-05	4.67232e-05	4.36597e-05	5.53697e-05	6.04579e-05	5.15281e-05	3.01346e-05	2.13188e-05	0.000147889	3.28892e-05	2.85128e-05	8.18712e-05	8.48927e-05	7.25788e-05	3.18017e-06	9.93663e-06	5.72114e-05	5.80163e-05	5.50562e-05
54	Capric acid	0.989146	34.4858	171.139	Lipids and lipid-like molecules	forward	2.68815e-05	2.20521e-05	5.31422e-05	3.49966e-05	3.76449e-05	3.27412e-05	2.57917e-05	2.34907e-05	2.84772e-05	1.82997e-05	2.72965e-05	1.95384e-05	9.42093e-05	7.49086e-05	5.65583e-05	3.85593e-05	7.17012e-05	2.69397e-05	3.09585e-05	2.30479e-05
55	N-Alpha-acetyllysine	0.989011	380.212	187.109	Organic acids and derivatives	forward	3.01637e-06	3.69647e-06	1.04713e-05	3.27914e-06	2.67643e-06	4.14444e-06	2.97818e-06	2.83233e-05	9.49098e-06	2.71873e-06	5.22864e-06	2.38658e-06	6.25125e-06	7.09005e-06	7.7112e-06	9.00004e-06	2.9998e-06	2.67452e-06	3.09873e-06	4.07091e-06
57	13-OxoODE	0.987596	46.1817	293.213	Lipids and lipid-like molecules	forward	2.10301e-05	3.48968e-05	4.72535e-05	6.48113e-05	1.26741e-05	2.28508e-05	3.36156e-05	1.5837e-05	4.26745e-06	8.6206e-05	2.5953e-05	1.41688e-05	3.34425e-06	4.95352e-06	7.27905e-06	4.04926e-06	7.67913e-09	2.72898e-05	3.56675e-05	3.14952e-05
58	Fumaric acid	0.987215	342.159	115.003	Organic acids and derivatives	forward	6.64099e-05	6.80991e-05	1.83832e-05	3.76167e-05	5.22116e-05	1.26777e-05	0.000106526	7.16329e-05	9.65943e-05	6.98613e-05	6.83946e-05	2.07081e-05	1.03251e-05	1.15685e-05	5.57798e-06	7.65866e-06	8.87152e-06	6.20519e-05	7.13611e-05	6.58446e-05
60	Docosahexaenoic acid	0.986476	40.3327	327.233	Lipids and lipid-like molecules	forward	0.00339707	0.0042571	0.0037715	0.00224423	0.00167736	0.0018057	0.00633499	0.004256	0.00422576	0.0045336	0.00267996	0.00399125	0.00164162	0.00168393	0.00115945	0.00129221	0.00155265	0.00377042	0.00399153	0.00404108
61	Saccharin	0.986278	28.9918	181.991	Organoheterocyclic compounds	forward	1.16958e-05	1.11044e-05	1.31543e-05	1.03308e-05	5.15479e-06	1.38774e-05	4.52734e-06	7.51019e-06	9.79352e-07	6.06081e-06	7.49887e-06	1.8569e-06	7.18169e-09	8.23994e-09	7.7184e-09	6.62113e-09	7.67913e-09	2.53052e-05	2.53382e-05	2.12337e-05
62	4-Dodecylbenzenesulfonic Acid	0.985637	25.7392	325.185	Benzenoids	forward	0.00324174	0.00253254	0.0019434	0.00154486	0.00153881	0.00184883	0.00130391	0.00276506	0.00226269	0.00123819	0.00150466	0.00199498	0.000305681	0.000502794	0.000443619	0.000437268	0.000445628	0.00219524	0.00257106	0.00255738
63	2-Hydroxybutyric acid	0.985573	200.482	103.039	Organic acids and derivatives	forward	0.0017626	0.0021517	0.00128441	0.00188393	0.00180518	0.00182919	0.00244426	0.00191003	0.00179045	0.00218199	0.00137087	0.000983959	0.00200196	0.00163703	0.00160379	0.00214399	0.00139306	0.00167895	0.00176473	0.00162352
64	5a-Tetrahydrocorticosterone	0.984855	138.685	349.239	Lipids and lipid-like molecules	forward	1.98824e-08	2.12563e-07	2.30471e-08	2.26115e-08	1.96673e-08	2.22866e-08	1.70643e-08	2.86504e-06	1.7132e-08	2.13136e-06	8.37138e-06	7.55842e-06	7.18169e-09	8.23994e-09	1.15938e-07	1.71534e-06	1.03768e-06	1.53018e-06	1.03589e-06	9.40012e-07
66	2-Hydroxystearic acid	0.983706	46.3137	299.259	Lipids and lipid-like molecules	forward	3.20824e-05	3.59043e-05	3.96405e-05	2.76416e-05	2.34529e-05	2.40816e-05	5.05692e-05	5.26033e-05	3.13251e-05	2.09372e-05	3.35057e-05	4.76948e-05	1.52281e-06	7.45666e-06	3.59587e-06	2.12773e-06	7.47589e-06	4.35393e-05	4.58624e-05	4.27159e-05
67	Hydrogen phosphate	0.983699	202.781	96.9688	Homogeneous non-metal compounds	forward	5.01388e-05	5.97919e-05	6.76299e-05	5.36247e-05	5.30923e-05	6.80275e-05	5.18022e-05	6.35438e-05	5.71945e-05	4.23633e-05	5.24121e-05	6.75867e-05	0.000273891	0.000349623	0.000358343	6.31088e-06	0.000310957	5.1163e-05	4.76643e-05	5.71154e-05
70	Creatine	0.982422	374.222	130.062	Organic acids and derivatives	forward	3.88918e-05	4.66018e-05	2.87449e-05	3.31876e-05	3.96173e-05	3.15571e-05	2.39974e-05	2.3642e-05	1.87336e-05	4.50021e-05	2.11149e-05	2.32463e-05	0.000133429	0.000104454	0.000115784	0.000191423	0.000103701	3.47712e-05	3.0514e-05	3.25442e-05
71	But-2-enoic acid	0.982391	202.667	85.0285	Lipids and lipid-like molecules	forward	5.53158e-05	6.8788e-05	2.74826e-05	4.06881e-05	8.9901e-05	7.63399e-05	5.18264e-05	7.431e-05	8.38617e-05	0.000109254	0.000103202	7.83896e-05	9.22934e-05	0.000102178	9.754e-05	9.44877e-05	0.00012479	6.90704e-05	7.66114e-05	7.38201e-05
72	Uridine	0.981218	156.45	243.062	Nucleosides, nucleotides, and analogues	forward	0.000456352	0.000977644	0.000979171	0.000558434	0.000313827	0.00037381	0.000360852	0.000417641	0.000960723	0.000234481	0.000472747	0.000427541	0.000252027	0.000276727	0.000418907	0.000347506	0.000195797	0.000493824	0.000528328	0.000496032
73	Tetradecanedioic acid	0.980961	103.648	257.176	Lipids and lipid-like molecules	forward	3.931e-05	4.7659e-05	4.19612e-05	2.03783e-05	2.2352e-05	1.53127e-05	1.5323e-05	4.59155e-05	6.40973e-07	9.32342e-05	7.68176e-06	1.1797e-05	4.71272e-06	1.12365e-05	1.45773e-05	7.0789e-06	3.61896e-06	3.05932e-05	3.13763e-05	3.15346e-05
75	Taurine	0.978725	332.187	124.006	Organic acids and derivatives	forward	0.0164088	0.0191894	0.0156038	0.0168108	0.0129245	0.0134945	0.0152188	0.0314991	0.0268155	0.0319066	0.0310374	0.0269567	0.0209765	0.0160392	0.0170479	0.0192671	0.0134348	0.0259185	0.0251133	0.0247423
77	12-KETE	0.977495	48.0219	317.212	Lipids and lipid-like molecules	forward	9.35354e-05	0.000248509	0.000172823	5.36707e-05	2.49061e-05	3.17764e-05	0.00109525	0.000135073	9.74951e-05	0.000426329	7.67251e-05	4.69657e-05	7.94568e-06	1.38589e-05	6.30802e-06	5.87516e-06	2.36052e-06	0.000207721	0.000193879	0.000208174
79	Thymine	0.973424	62.1344	125.035	Organoheterocyclic compounds	forward	0.000178068	0.000162829	8.64401e-05	9.02445e-05	0.000115002	9.37372e-05	0.000109079	0.000339545	0.000232563	0.000223397	5.6816e-05	3.56389e-05	9.59947e-05	8.46154e-05	0.000227639	0.000223438	0.00013154	0.000131482	0.000126551	0.000135809
80	Prostaglandin D2	0.972242	46.5775	351.221	Lipids and lipid-like molecules	forward	2.67893e-05	2.11926e-05	2.9049e-05	2.09649e-05	2.34935e-05	2.48147e-05	1.22236e-05	1.72877e-05	2.44183e-05	1.1156e-05	1.83838e-05	1.42996e-05	1.08569e-05	1.08595e-05	1.21744e-05	7.40874e-06	8.62115e-06	1.86751e-05	2.13729e-05	2.16804e-05
83	Ricinoleic acid	0.969802	232.107	297.244	Lipids and lipid-like molecules	forward	1.13113e-05	1.10811e-05	1.37505e-05	1.386e-05	9.21709e-06	1.06064e-05	8.26843e-06	8.34784e-06	7.20045e-06	6.3624e-06	7.26894e-06	8.60034e-06	7.44497e-07	8.66474e-07	1.20192e-06	1.92522e-06	2.32364e-06	7.94548e-06	7.86051e-06	9.93183e-06
84	9,10-DHOME	0.969338	61.6299	313.239	Lipids and lipid-like molecules	forward	7.33862e-05	0.000133675	0.000110718	6.02764e-05	1.58336e-05	2.95978e-05	7.87857e-05	5.72432e-05	1.2128e-05	0.000245795	2.07031e-05	3.06631e-05	2.75259e-05	1.55971e-05	3.11549e-05	5.36725e-05	3.33651e-05	5.69024e-05	5.87125e-05	5.90044e-05
87	Taurocholic acid	0.968699	215.883	514.285	Lipids and lipid-like molecules	forward	5.68818e-05	8.1962e-05	4.81101e-05	1.89502e-05	2.72218e-05	1.98957e-05	2.93712e-05	0.00017512	0.000131155	0.00981222	3.70697e-05	0.000166898	0.000800023	0.000513613	0.00107045	0.000525209	0.000555715	0.000693908	0.000613944	0.000619295
88	Hepoxilin B3	0.968619	68.2751	335.223	Lipids and lipid-like molecules	forward	1.02786e-05	2.09703e-05	1.30672e-05	4.92899e-06	8.55321e-06	7.72714e-06	3.01321e-05	5.33935e-06	2.04618e-05	4.3024e-05	1.21945e-07	8.40837e-06	6.34684e-06	1.17863e-06	4.69298e-06	2.90176e-06	3.7866e-06	1.17741e-05	1.49327e-05	1.37008e-05
89	Orotic acid	0.9684	248.566	155.009	Organoheterocyclic compounds	forward	2.33905e-05	2.41972e-05	2.46971e-05	9.3289e-05	6.78093e-05	7.16738e-05	0.000214684	0.00030573	0.000521854	6.00579e-05	4.65425e-05	7.53927e-05	1.56346e-05	6.10617e-05	3.603e-05	1.33629e-05	1.76153e-05	0.000141509	0.000150541	0.000165607
90	Beta-D-Glucose	0.967718	307.449	179.056	Organic oxygen compounds	forward	4.96833e-05	5.57686e-05	6.35965e-05	6.95398e-05	4.67331e-05	5.94587e-05	5.55939e-05	9.65001e-05	9.16444e-05	0.00010882	0.00011309	0.000139362	0.00201429	0.00191597	0.0020887	0.00174824	0.00149241	8.12747e-05	8.82197e-05	8.03475e-05
91	Pyrrolidonecarboxylic acid	0.966591	312.867	128.035	Organic acids and derivatives	forward	2.19198e-05	2.41069e-05	2.53371e-05	2.55798e-05	2.39669e-05	2.09372e-05	4.52674e-06	8.8506e-06	8.9339e-06	8.73885e-06	1.06126e-05	4.49255e-06	0.00163211	0.000857189	0.000930789	0.000779884	0.000559334	6.90145e-06	6.68706e-06	4.71143e-06
92	Maleic acid	0.966284	328.021	115.003	Organic acids and derivatives	forward	4.65286e-05	8.53566e-05	2.45603e-05	2.16763e-05	2.34388e-05	2.00974e-05	0.000114566	7.54589e-05	0.000123583	7.55899e-05	4.8017e-05	2.07265e-05	2.09524e-05	2.37377e-05	2.15566e-05	1.95293e-05	1.88894e-05	5.5976e-05	5.32929e-05	6.45582e-05
93	Adrenic acid	0.965833	39.5928	331.265	Lipids and lipid-like molecules	forward	3.28336e-05	2.74206e-05	3.11473e-05	2.43919e-05	1.79831e-05	2.66032e-05	6.30177e-05	6.14294e-05	0.000121042	5.21741e-05	3.18348e-05	4.10116e-05	0.000114978	7.81542e-05	0.00011042	0.000118162	0.000106108	3.63203e-05	4.70043e-05	3.59409e-05
94	4-Hydroxybenzeneacetonitrile	0.96513	26.6225	132.044	Benzenoids	forward	0.000440421	0.000181909	0.000414525	0.000194509	0.000340497	0.000278456	0.000472528	0.000362204	0.000314721	0.000148186	0.000210346	0.000363439	4.05874e-05	4.21587e-05	7.12838e-05	7.45289e-05	4.34229e-05	0.000288378	0.000279251	0.000276196
95	Carnosol	0.965092	85.5085	329.176	Lipids and lipid-like molecules	forward	6.38605e-06	4.26947e-06	1.92262e-06	3.81486e-06	2.18976e-06	9.93148e-07	9.91312e-06	1.90981e-05	1.31481e-05	6.04841e-05	1.1359e-05	3.58642e-05	7.00068e-06	1.25693e-05	2.07512e-05	2.79641e-05	3.88889e-05	1.64648e-05	1.74939e-05	2.02042e-05
96	L-Tyrosine	0.964588	343.555	180.066	Organic acids and derivatives	forward	0.000723907	0.000504306	0.00029993	0.000459356	0.000502997	0.000314118	0.000122096	0.00049114	9.44807e-05	0.00154076	0.000447012	0.000536138	0.000152166	9.24691e-05	0.000177437	0.000132307	7.26471e-05	0.000528041	0.000547768	0.000559674
97	Isohyodeoxycholic acid	0.96413	145.258	391.286	Lipids and lipid-like molecules	forward	1.14084e-05	4.67501e-06	3.68068e-06	5.73899e-07	6.81564e-06	1.14084e-05	2.16397e-06	1.67983e-06	3.17463e-06	0.000115633	2.29855e-07	1.48245e-05	6.88602e-07	7.65712e-07	4.73079e-07	4.83247e-06	6.41497e-06	1.53942e-05	1.67353e-05	1.5654e-05
98	4-Ethylbenzoic acid	0.963507	77.0319	149.06	Benzenoids	forward	0.000785572	0.000909205	0.00102221	0.000680201	0.00103833	0.00195058	0.000624302	0.000682526	0.000195204	0.00274671	0.000239528	0.000549134	0.00195876	0.00161384	0.00160592	0.000375062	0.000573841	0.00101216	0.000994211	0.00100393
99	D-2,3-Dihydroxypropanoic acid	0.962393	195.61	105.018	Organic oxygen compounds	forward	0.000151604	0.000174359	0.000144979	0.000143681	0.000105032	0.000106777	0.000106332	0.000131974	0.000109247	6.83156e-05	7.26992e-05	0.000108073	4.13673e-05	3.61066e-05	3.29797e-05	2.59535e-05	3.40614e-05	0.000128097	0.00014496	9.04954e-05
101	Erythrono-1,4-lactone	0.959677	84.2569	117.018	Organoheterocyclic compounds	forward	0.000112259	0.000136064	0.000167323	0.000227277	0.000117798	0.000132762	6.92789e-05	0.000416045	0.000290939	0.000289003	0.000276558	3.47009e-05	7.18169e-09	8.23994e-09	7.7184e-09	6.62113e-09	7.67913e-09	1.71432e-08	0.000175344	0.00018169
102	24-Epibrassinolide	0.958629	187.339	479.339	Lipids and lipid-like molecules	forward	2.74054e-06	2.86258e-06	3.54797e-06	1.61554e-06	3.39343e-06	2.75289e-06	1.12049e-06	1.90387e-08	1.03565e-06	4.30104e-06	9.1665e-07	9.60627e-07	3.53891e-07	2.21861e-07	5.09287e-07	2.7355e-07	2.10836e-07	1.14319e-06	1.49688e-06	1.16901e-06
103	Undecylenic acid	0.957526	46.211	183.139	Lipids and lipid-like molecules	forward	3.31637e-05	3.95477e-05	4.06869e-05	3.7326e-05	2.23185e-05	4.03628e-05	2.75566e-05	2.16116e-05	1.78195e-05	3.25599e-05	1.39161e-05	1.84109e-05	1.80001e-06	2.1921e-06	2.30774e-06	2.45826e-06	2.01582e-06	2.36175e-05	2.26141e-05	2.18011e-05
104	L-Phenylalanine	0.957337	290.783	164.071	Organic acids and derivatives	forward	0.00211385	0.0024448	0.00175676	0.0014344	0.00172192	0.00130983	0.00104611	0.00139784	0.000591377	0.00235419	0.000932068	0.000828078	0.000766026	0.000624797	0.000918032	0.000947505	0.000635393	0.00147133	0.00133738	0.00129917
105	alpha-Ketoisovaleric acid	0.953005	191.893	115.033	Organic acids and derivatives	forward	1.88271e-05	1.86791e-05	1.16788e-05	1.70559e-05	2.21443e-05	1.93947e-05	2.52381e-05	1.77545e-05	2.75421e-05	1.49318e-05	1.61846e-05	1.89835e-05	9.84348e-06	7.3378e-06	8.91848e-06	1.02417e-05	7.87159e-06	1.64328e-05	1.73914e-05	1.72978e-05
106	Beta-D-Galactose	0.952435	330.936	179.056	Organic oxygen compounds	forward	0.000796734	0.000936908	0.000735039	0.00130766	0.000697185	0.000844005	0.000862332	0.00383137	0.00438789	0.005285	0.00398573	0.00369197	0.00375418	0.00352598	0.00612039	0.00364173	0.00430547	0.00243723	0.00241466	0.00246585
108	Dihydrojasmonic acid	0.951588	73.1084	211.134	Lipids and lipid-like molecules	forward	6.83269e-06	1.30523e-05	1.42395e-05	7.0248e-06	1.37783e-05	1.55301e-05	1.88138e-05	1.81725e-05	5.42334e-06	2.85886e-05	1.79655e-05	3.29024e-05	3.2515e-05	4.02691e-05	3.93579e-05	6.20264e-05	1.27114e-06	1.5105e-05	1.51837e-05	1.61288e-05
109	Acetaminophen	0.951279	64.0155	150.055	Benzenoids	forward	7.63009e-06	5.51897e-06	5.7057e-06	1.80447e-05	2.50572e-06	6.8491e-06	2.60804e-06	4.21087e-06	6.65052e-07	4.99305e-06	2.96268e-06	8.34446e-07	6.10664e-06	3.99725e-06	1.94148e-06	1.50015e-06	2.09069e-06	3.95252e-06	3.5302e-06	3.16587e-06
111	Hypotaurine	0.948912	368.694	108.012	Organic acids and derivatives	forward	4.15523e-06	4.90713e-06	4.87682e-06	4.27389e-06	4.14802e-06	4.12645e-06	2.97536e-06	3.9398e-06	2.74836e-06	2.79022e-06	2.29793e-06	3.85025e-06	5.21088e-06	8.70102e-07	2.0445e-06	2.39851e-06	1.57934e-06	3.07908e-06	3.3875e-06	3.16629e-06
112	Hippuric acid	0.944072	205.136	178.05	Benzenoids	forward	0.000511294	0.000234251	0.000556407	0.000512968	0.000603723	0.000659983	0.000562437	0.000369823	0.000188848	0.00155956	0.000360165	0.000307167	0.000835289	0.000888517	0.000738611	5.02369e-05	0.000116727	0.000622833	0.000610069	0.000593536
113	2-Azetidinecarboxylic acid	0.94266	321.769	100.039	Organic acids and derivatives	forward	1.59003e-05	1.42458e-05	1.21868e-05	1.78768e-05	1.88007e-05	1.23213e-05	6.20081e-06	9.73236e-06	6.76165e-06	1.01458e-05	9.49015e-06	7.50229e-06	3.45113e-06	2.83948e-06	3.31223e-06	3.55173e-06	1.39097e-06	8.15832e-06	1.13247e-05	9.28883e-06
115	L-Arabitol	0.939714	86.7679	151.061	Organic oxygen compounds	forward	0.000138441	0.000221137	0.000253245	0.000149244	0.000100376	0.000109387	0.000242891	0.000274815	0.000160004	0.000200124	0.000216575	0.000155971	0.000161574	7.49351e-05	0.000114918	8.0069e-05	9.30573e-05	0.000197703	0.000199747	0.000214024
117	Indolelactic acid	0.938584	163.382	204.066	Organoheterocyclic compounds	forward	0.00029638	0.000186163	0.000259012	0.000101141	0.000107546	0.000182122	0.0003931	0.000208983	0.000146214	0.000312033	0.000362806	0.000339423	2.38841e-05	2.08909e-05	2.42652e-05	7.9868e-05	1.65966e-05	0.000206397	0.000194208	0.000278916
118	N-Acetyl-L-methionine	0.93718	213.233	190.054	Organic acids and derivatives	forward	4.98905e-06	0.000104468	9.68543e-05	0.000109126	3.96592e-06	6.78732e-05	4.78043e-05	4.30813e-06	4.35499e-05	2.29105e-05	2.93803e-05	1.58919e-05	2.24876e-05	1.98844e-05	3.36363e-05	3.14265e-05	8.2202e-06	7.77635e-05	7.04363e-05	7.09273e-05
119	Prostaglandin F2a	0.936629	87.0396	353.233	Lipids and lipid-like molecules	forward	4.23526e-05	9.29414e-05	3.00916e-05	5.06777e-07	1.82782e-06	6.43053e-07	4.90484e-05	3.99725e-05	6.9765e-06	1.42634e-05	7.6281e-07	1.72479e-08	2.97498e-06	4.91797e-07	1.52081e-06	5.34601e-06	2.58689e-06	1.75348e-05	1.77611e-05	2.01198e-05
120	Pseudouridine	0.936291	264.549	243.062	Nucleosides, nucleotides, and analogues	forward	0.000108912	0.000107538	9.02303e-05	0.000113836	9.13475e-05	7.65619e-05	0.000190155	7.95655e-05	0.000178887	7.65072e-05	8.09834e-05	8.19836e-05	2.60915e-05	3.40135e-05	2.75132e-05	3.57839e-05	3.10238e-05	9.30278e-05	0.000104231	0.00010627
121	benzene-1,2,4-triol	0.936114	608.637	125.024	Benzenoids	forward	1.36062e-05	2.02281e-05	2.27517e-05	1.5969e-05	1.32159e-05	1.64167e-05	1.94289e-05	1.36164e-05	1.08687e-05	1.16383e-05	1.18335e-05	1.34778e-05	2.57645e-06	2.94614e-06	3.24387e-06	2.53614e-06	2.58826e-06	1.31699e-05	1.1899e-05	1.211e-05
122	Cytidine	0.936003	262.956	242.078	Nucleosides, nucleotides, and analogues	forward	4.36645e-05	5.72617e-05	5.39126e-05	2.78377e-05	2.86541e-05	3.90036e-05	5.19622e-05	2.81983e-05	7.99238e-05	1.93685e-05	2.79757e-05	2.65408e-05	2.06002e-05	1.64012e-05	1.65616e-05	2.4903e-05	1.8511e-05	3.71066e-05	3.55196e-05	3.56215e-05
123	2-Hydroxyethanesulfonate	0.935342	154.574	124.991	Organic acids and derivatives	forward	0.00183585	0.00171078	0.0050082	0.00237457	0.00205658	0.00176299	0.00876327	0.00444627	0.00417391	0.00541677	0.00676325	0.00422442	0.00839402	0.00569574	0.00545461	0.00592727	0.0021709	0.00276484	0.00306735	0.00307705
124	L-Dihydroorotic acid	0.934495	328.193	157.025	Organic acids and derivatives	forward	5.57029e-06	2.29072e-08	2.30471e-08	1.67111e-06	7.55261e-06	1.18044e-05	1.83673e-05	1.46371e-05	9.72214e-05	1.5897e-05	3.9458e-06	3.41911e-05	7.18169e-09	8.23994e-09	7.7184e-09	6.62113e-09	7.67913e-09	3.79344e-05	4.6792e-05	3.48249e-05
125	Sucrose	0.934435	422.219	341.109	Organic oxygen compounds	forward	9.0231e-06	1.08591e-05	2.30471e-08	5.95944e-06	1.11572e-05	4.14974e-06	8.69512e-06	1.21046e-05	1.7132e-08	2.58359e-06	9.30178e-07	5.55168e-07	1.06073e-05	7.35026e-06	1.13407e-05	1.13456e-05	6.36804e-06	1.09035e-05	1.30947e-05	1.07987e-05
126	Hydroxyphenyllactic acid	0.934112	201.058	181.05	Phenylpropanoids and polyketides	forward	0.000492099	0.000330186	0.000317578	0.000303827	0.0003322	0.000247904	0.000201935	0.000630816	0.000154375	0.000176236	0.000235662	0.000119718	7.18169e-09	7.23394e-05	0.000115886	0.000206367	6.39426e-05	0.000261818	0.000269899	0.000282213
127	Deoxycytidine	0.931125	222.488	226.083	Nucleosides, nucleotides, and analogues	forward	1.95427e-05	1.95006e-05	1.64243e-05	1.82823e-05	1.72211e-05	1.49846e-05	1.25893e-05	1.21861e-05	1.80064e-05	8.08218e-06	8.46303e-06	6.93916e-06	3.85364e-06	8.23994e-09	7.7184e-09	6.62113e-09	7.67913e-09	1.34749e-05	1.16195e-05	1.19042e-05
128	Carnosic acid	0.93041	76.5622	331.192	Lipids and lipid-like molecules	forward	2.53978e-07	1.50512e-07	1.64567e-07	1.10939e-06	1.36074e-06	7.09336e-07	1.76894e-05	2.80728e-05	1.41023e-05	6.08115e-05	2.37972e-05	6.78462e-05	1.49286e-05	3.60691e-05	3.43341e-05	2.52003e-05	4.7351e-05	3.19014e-05	3.83502e-05	3.47079e-05
129	Citramalic acid	0.928696	379.816	147.03	Lipids and lipid-like molecules	forward	7.88682e-06	1.2865e-05	1.43768e-05	8.26032e-06	8.04018e-06	6.9701e-06	9.29778e-06	1.42269e-05	1.78401e-05	7.42278e-06	1.19467e-05	6.4559e-06	9.93547e-06	4.9051e-06	4.82887e-06	3.98772e-06	7.72596e-06	7.22347e-06	5.38158e-06	6.41226e-06
130	N-Acetylleucine	0.92816	207.256	172.097	Organic acids and derivatives	forward	0.000332494	0.000248422	0.000124908	0.000196044	0.000277298	0.000147672	0.000133669	0.000264228	0.000203818	0.000359821	0.00019074	0.000119205	0.000141253	0.000138412	0.000220339	0.000281936	8.25948e-05	0.000236923	0.000268332	0.000220222
131	D-Ribose	0.927271	112.713	149.045	Organic oxygen compounds	forward	0.000131046	0.000174683	0.000113845	0.000129195	0.000140409	0.000133378	0.000100856	0.000128781	0.000154933	0.000167433	0.00016551	0.000229877	8.71858e-05	7.09829e-05	6.16362e-05	5.51506e-05	5.98034e-05	0.000156407	0.000153229	0.000161568
132	Terephthalic acid	0.925897	364.03	165.019	Benzenoids	forward	2.3275e-05	2.10288e-05	1.19381e-05	1.00104e-05	9.30199e-06	8.15655e-06	2.81263e-05	1.89146e-05	2.07286e-05	1.75888e-05	1.2771e-05	7.62598e-06	6.19785e-05	7.1329e-05	6.19279e-05	4.66797e-05	7.26425e-05	1.57533e-05	1.43314e-05	9.43824e-06
133	Pantothenic acid	0.920717	300.213	218.103	Organooxygen compounds	forward	0.000208151	0.00019317	0.000198154	0.000139437	0.000165074	0.000142157	0.000219708	0.000296709	0.000174366	0.000440658	0.000320403	0.000249671	7.18169e-09	8.23994e-09	7.7184e-09	6.62113e-09	7.67913e-09	0.000263026	0.00024846	0.000247588
136	Oxoglutaric acid	0.918273	376.337	145.014	Organic acids and derivatives	forward	4.82947e-06	5.23425e-06	6.36105e-06	1.2517e-05	1.20182e-05	7.36674e-06	4.5485e-06	8.53533e-06	5.51869e-06	4.98995e-06	7.79258e-06	1.98665e-05	8.86034e-05	3.40238e-05	5.6296e-05	0.000134777	6.75887e-05	1.27458e-05	1.36189e-05	1.41107e-05
137	L-Allothreonine	0.917496	405.169	118.05	Organic acids and derivatives	forward	0.000860252	0.000861607	0.000641411	0.00121712	0.000978071	0.000867506	0.000204201	0.000268637	0.000117959	0.000561951	0.000139841	0.000120388	0.000126698	0.000145504	0.0002281	8.44184e-05	7.71827e-05	0.000415909	0.000426762	0.000438258
138	Hexadecanedioic acid	0.917438	198.37	285.207	Lipids and lipid-like molecules	forward	1.23067e-05	2.52958e-05	4.41284e-05	1.04927e-05	9.66729e-06	8.39073e-06	4.02364e-05	4.17274e-05	1.01685e-05	4.30027e-05	1.80337e-05	3.06051e-05	3.64151e-06	3.94078e-06	2.68915e-06	6.48035e-06	4.71156e-06	2.09184e-05	1.92443e-05	2.67448e-05
139	L-Serine	0.915945	435.442	104.034	Organic acids and derivatives	forward	0.00017048	0.00016317	0.000146721	0.000185531	0.000192106	0.000174384	4.65653e-05	2.59643e-05	2.40059e-05	0.000261375	4.23102e-05	3.32593e-05	2.98378e-05	1.83785e-05	1.49017e-05	3.53264e-05	8.8795e-06	9.98778e-05	0.000111732	0.000109797
141	12-HETE	0.915189	42.266	319.227	Lipids and lipid-like molecules	forward	0.00196913	0.00368542	0.001162	0.000377932	0.000406138	0.000174678	0.00267464	0.00135464	0.0010235	0.000781481	0.000128597	0.00025488	0.000250133	1.97863e-05	0.000135989	0.000424129	0.000109143	0.00091113	0.000901793	0.000941722
142	L-Fucose	0.91238	207.609	163.06	Organic oxygen compounds	forward	0.000197672	0.000289152	0.000289582	0.000315346	0.000290037	0.000282533	0.000153966	1.69134e-05	1.50986e-05	1.63783e-08	1.20546e-05	1.13733e-05	3.8434e-05	5.80999e-05	3.55333e-05	1.2901e-05	2.62563e-05	9.74841e-05	8.69709e-05	9.14263e-05
143	D-Proline	0.908363	353.298	114.055	Organic acids and derivatives	forward	0.00115125	0.00100226	0.000770796	0.00111516	0.00135254	0.00104279	0.000490311	0.000736023	0.000511158	0.00137554	0.000296216	0.000269294	4.89118e-05	4.90973e-05	5.36699e-05	4.38916e-05	3.76053e-05	0.000751862	0.000756727	0.000745784
144	L-Homocysteic acid	0.907199	216.986	182.012	Organic acids and derivatives	forward	5.84983e-06	7.0579e-06	5.89044e-06	2.9876e-05	1.97637e-05	1.47748e-05	5.35757e-06	3.92795e-06	1.32053e-05	5.39525e-06	4.45254e-05	9.30198e-06	5.15881e-05	7.00586e-05	4.11026e-05	5.43133e-05	5.16302e-05	1.67346e-05	1.51197e-05	1.6705e-05
145	16(17)-EpDPE	0.90615	38.4303	343.228	Lipids and lipid-like molecules	forward	5.21952e-07	4.26076e-06	2.47339e-06	4.03766e-05	1.96673e-08	2.22866e-08	7.29703e-06	1.73276e-06	1.7132e-08	1.92298e-06	3.95123e-05	4.15484e-05	5.11658e-05	3.01797e-05	2.51896e-05	4.07314e-05	2.27812e-05	1.06877e-06	1.67623e-08	1.25479e-06
146	Nervonic acid	0.904767	38.0376	365.343	Lipids and lipid-like molecules	forward	8.8113e-06	1.86511e-05	1.95815e-05	1.8098e-05	9.07926e-06	1.55551e-05	1.80049e-05	1.37699e-05	8.7394e-06	2.03782e-05	6.00351e-06	7.26719e-06	4.4474e-05	2.79779e-05	5.09973e-05	5.03678e-05	3.19497e-05	9.57828e-06	7.22207e-06	5.56018e-06
147	2-Oxovaleric acid	0.902115	58.7408	115.039	Organic acids and derivatives	forward	0.00608094	0.00862753	0.00524074	0.00548392	0.00576348	0.00747871	0.00329474	0.00575202	0.00457666	0.00851298	0.00731752	0.00849069	0.00631344	0.00415676	0.0051669	0.00721395	0.00542454	0.00661773	0.00625937	0.00654033
148	2-Hydroxycinnamic acid	0.900783	171.692	163.04	Phenylpropanoids and polyketides	forward	5.06688e-05	4.21397e-05	2.71908e-05	4.16918e-05	4.20792e-05	3.1779e-05	1.41367e-05	7.32383e-05	1.0048e-05	3.4107e-05	1.24371e-05	2.85586e-06	7.29337e-06	1.17253e-05	3.20853e-05	2.57873e-05	6.56936e-06	3.26943e-05	3.18532e-05	3.06697e-05
149	Hydroxypyruvic acid	0.900267	433.835	103.003	Organic acids and derivatives	forward	0.000118448	0.000102407	6.62087e-05	6.48303e-05	0.000100578	3.32196e-05	9.64457e-05	0.000128228	7.05513e-05	0.000114632	9.68928e-05	8.25576e-05	1.31255e-05	1.3856e-05	1.5978e-05	1.95019e-05	1.63444e-05	0.0001164	9.23579e-05	0.000114769
150	Phenol glucuronide	0.897717	258.682	269.067	Organic oxygen compounds	forward	2.65245e-05	1.11538e-05	1.10217e-05	2.72549e-05	5.39638e-06	4.40207e-05	2.25746e-05	4.08834e-06	9.98205e-06	1.04034e-05	9.98522e-06	2.38299e-06	7.18169e-09	8.23994e-09	7.7184e-09	7.57781e-06	7.67913e-09	5.97976e-06	7.53643e-06	6.58635e-06
151	2-Pyrocatechuic acid	0.897413	23.9857	153.019	Benzenoids	forward	0.000473311	0.000333545	0.000528303	0.000600257	0.000710466	0.000626147	0.000252593	0.000497826	2.55279e-05	0.0011427	0.000132594	2.65267e-06	0.000160486	0.000280766	0.000318704	0.000221218	0.000168158	0.000417075	0.000452887	0.000437718
153	Kynurenic acid	0.896058	197.733	188.035	Organoheterocyclic compounds	forward	8.18206e-05	0.000122693	2.68957e-05	3.49541e-05	7.11168e-05	2.66218e-05	3.71937e-05	3.15631e-05	3.02907e-05	5.08926e-05	4.22243e-05	1.83751e-05	1.69396e-05	1.10008e-05	2.14985e-05	8.07897e-05	1.56993e-05	3.75869e-05	3.99298e-05	4.25669e-05
154	D-Xylose	0.895786	97.963	149.045	Organic oxygen compounds	forward	9.96531e-05	0.000135032	0.000103293	0.000186342	9.18692e-05	0.000141186	0.000112845	0.000258861	0.000275647	0.000282407	0.000283402	0.000364091	0.000154744	0.000292503	0.000237542	0.000208987	0.000272289	0.000176527	0.000207396	0.000204927
155	Phthalic acid	0.894177	406.553	165.019	Benzenoids	forward	0.000120082	0.000146833	0.000123558	0.000139188	0.000149089	0.000124979	0.000147155	0.000176816	0.000153738	0.00013554	0.000100069	0.000101387	6.34899e-06	6.001e-06	4.65131e-06	4.58806e-06	4.90866e-06	0.00011051	0.000111856	7.62098e-05
156	3-Sulfinato-L-alaninate	0.89372	196.285	152.001	Organic acids and derivatives	forward	0.000933926	0.000237928	0.00094826	0.000957944	0.00101224	0.000577539	0.000468174	0.000560225	0.000792879	0.000364515	0.000710101	0.000962717	0.00028791	0.000170516	0.000136077	0.000200524	0.000140918	0.000924152	0.000714748	0.000917278
157	Pyrrole-2-carboxylic acid	0.891203	204.293	110.024	Organoheterocyclic compounds	forward	5.83472e-05	4.74447e-05	4.57201e-05	6.62194e-05	5.96177e-05	6.31116e-05	5.61591e-05	5.97469e-05	4.2798e-05	4.84177e-05	4.34934e-05	5.21251e-05	6.56694e-06	8.38113e-06	1.99976e-05	1.12408e-05	8.74532e-06	4.87882e-05	4.31439e-05	5.42157e-05
158	N-Acetylglutamine	0.89099	324.702	187.072	Organic acids and derivatives	forward	3.98664e-06	3.87197e-06	4.70248e-06	4.74961e-06	3.1774e-06	4.25923e-06	2.75902e-06	3.76316e-06	2.59674e-06	5.63745e-06	3.69992e-06	2.50092e-06	0.000157593	0.00010589	0.000103421	0.000214029	8.42204e-05	3.34278e-06	3.70625e-06	3.72313e-06
159	(9xi,10xi,12xi)-9,10-Dihydroxy-12-octadecenoic acid	0.889869	157.729	313.239	Lipids and lipid-like molecules	forward	1.42047e-05	1.41705e-05	1.34494e-05	4.56957e-06	4.97261e-06	8.77965e-06	8.31729e-06	1.06575e-05	3.86526e-06	2.32766e-05	4.23252e-06	1.1602e-05	1.04842e-05	1.19319e-05	1.04691e-05	1.24083e-05	2.78805e-06	8.40849e-06	8.11279e-06	1.23639e-05
160	alpha-Tocopherol	0.88839	29.1434	429.374	Lipids and lipid-like molecules	forward	2.48488e-05	4.0543e-05	8.8497e-05	6.16475e-05	1.64717e-05	7.10189e-05	0.000156223	0.000123349	0.000161856	8.6031e-05	7.34217e-05	0.000106251	1.09066e-05	8.01306e-05	0.000118324	7.74253e-05	0.000169502	5.77766e-05	6.2956e-05	5.97475e-05
162	5-Methoxyindoleacetate	0.884866	199.15	204.066	Organoheterocyclic compounds	forward	3.4761e-05	2.07006e-05	0.000115876	5.06741e-05	4.30314e-05	7.99042e-05	1.27159e-05	6.94363e-06	3.30383e-06	2.4112e-05	1.88903e-05	1.22719e-05	4.02138e-05	3.89199e-05	3.40533e-05	6.37059e-05	2.31819e-05	2.54949e-05	2.54336e-05	2.62393e-05
163	Phenyllactic acid	0.884173	119.87	165.055	Phenylpropanoids and polyketides	forward	4.72525e-05	2.19972e-05	3.65462e-05	3.58703e-05	3.36906e-05	9.34368e-06	3.42866e-05	5.30944e-05	1.71019e-05	5.86323e-05	4.70854e-05	2.40132e-05	9.82761e-05	0.000150417	0.000170809	0.000186842	0.00010748	2.77731e-05	3.38713e-05	4.0197e-05
165	1,3,5-Trihydroxybenzene	0.882977	327.353	125.024	Benzenoids	forward	1.20152e-05	2.28857e-05	1.40632e-05	1.75677e-05	1.26873e-05	1.7255e-05	1.49907e-05	3.35027e-05	2.7154e-05	3.49354e-05	3.02186e-05	3.08721e-05	4.11579e-05	4.56238e-05	5.35444e-05	4.02815e-05	3.7025e-05	2.81613e-05	1.82732e-05	2.2818e-05
166	D-Xylitol	0.880646	254.403	151.061	Organic oxygen compounds	forward	2.52751e-05	2.98992e-05	2.71431e-05	4.4912e-05	3.16016e-05	3.46237e-05	3.74291e-05	2.53983e-05	2.65528e-05	3.47308e-05	1.78616e-05	1.76499e-05	3.16523e-05	1.89247e-05	1.77522e-05	2.79923e-05	4.28315e-05	2.83731e-05	2.64462e-05	2.99722e-05
167	Mesaconic acid	0.879921	201.565	129.019	Lipids and lipid-like molecules	forward	0.000270209	0.000234084	0.000211025	0.00034021	0.000299051	0.000292473	0.000202829	0.000273507	0.000245289	0.000393239	0.000188027	0.000126431	0.000336877	0.000423488	0.000386782	0.00035712	0.00030874	0.000238106	0.000237704	0.000233055
168	Pentadecanoic acid	0.879749	43.9752	241.217	Lipids and lipid-like molecules	forward	0.000146654	0.000231707	0.000257941	0.000220919	0.000112647	0.000221222	0.000248764	0.000168591	0.000144898	0.000378494	0.000222062	0.000289581	5.22626e-05	2.66304e-05	2.01784e-05	3.88939e-05	4.37394e-05	0.000210053	0.000207103	0.000193723
169	3-Hydroxycapric acid	0.879743	84.81	187.134	Organic acids and derivatives	forward	5.66968e-05	0.000154162	0.000223471	6.21124e-05	9.96897e-05	0.000137657	0.000497423	0.000384299	0.000301508	0.000213888	0.000270832	0.00032871	0.000227307	0.000127874	0.000142398	0.000221877	0.000136034	0.000227016	0.000225238	0.000230152
171	D-Malic acid	0.87194	512.85	133.014	Lipids and lipid-like molecules	forward	9.15865e-05	0.000100409	8.75704e-05	6.15931e-05	6.35457e-05	9.24277e-05	7.63196e-05	0.000130852	5.49146e-05	7.85081e-05	9.07901e-05	7.31591e-05	3.56618e-05	8.57915e-05	2.82775e-05	0.000117469	8.11663e-05	7.38536e-05	7.7957e-05	6.31142e-05
172	Cysteine-S-sulfate	0.871839	342.805	199.969	Organic acids and derivatives	forward	6.12628e-05	1.09893e-05	2.89211e-05	2.18538e-05	4.28354e-05	2.28119e-05	1.33045e-05	4.35833e-05	2.92604e-05	0.000619163	4.65455e-05	3.1677e-05	4.7744e-06	9.84445e-06	1.20334e-05	2.27018e-05	1.33387e-05	5.08322e-05	6.03854e-05	5.8131e-05
173	L-Erythrulose	0.860501	67.3276	119.034	Organic oxygen compounds	forward	0.000574369	0.000666049	0.000654218	0.000652473	0.000505688	0.000571471	0.000480159	0.000618318	0.000524168	0.000524588	0.000520554	0.00057296	0.000224701	0.000202416	0.000271784	0.000410397	0.000248353	0.000507732	0.000486625	0.000525004
174	Ketoleucine	0.860424	76.7861	129.055	Organic acids and derivatives	forward	0.000658583	0.000841327	0.000393059	0.000525543	0.000575238	0.000422994	0.000370539	0.000537839	0.000186697	0.000637401	0.000697375	0.000716766	0.000582637	0.000448157	0.000633993	0.00071226	0.000687824	0.000449362	0.00044923	0.000425475
175	Cortisol	0.859759	187.903	361.202	Lipids and lipid-like molecules	forward	3.26546e-06	2.5715e-06	1.45355e-06	7.55438e-07	3.63259e-06	1.0416e-06	7.16683e-05	2.49376e-05	1.97006e-05	3.29921e-05	1.43616e-05	1.96695e-05	3.58406e-06	1.34299e-05	2.41576e-05	8.25057e-06	3.23471e-05	1.93212e-05	1.63691e-05	1.73556e-05
176	N-Methylhydantoin	0.859263	71.2251	113.023	Organoheterocyclic compounds	forward	0.000501405	0.000272321	0.000520931	0.00133578	3.66133e-05	0.000646962	0.000503259	0.00135947	0.00137653	0.00148221	0.00181112	0.0018694	0.000300801	0.000447584	0.000329609	0.000298519	0.000232635	0.00111394	0.00108225	0.00116779
177	Isokobusone	0.858975	38.1317	221.155	Organic oxygen compounds	forward	7.74427e-05	3.30819e-05	4.46051e-05	8.19172e-05	2.34758e-05	7.58067e-05	3.61991e-05	5.11649e-05	3.14699e-05	5.02251e-05	4.50032e-05	1.40343e-05	0.000159801	0.00015262	0.000134933	0.000101492	0.000133867	3.85598e-05	4.83156e-05	4.97151e-05
178	Allocholic acid	0.858581	229.237	407.281	Lipids and lipid-like molecules	forward	1.98824e-08	3.68571e-07	2.30471e-08	2.26115e-08	1.81368e-07	2.22866e-08	1.70643e-08	1.90387e-08	1.90131e-07	3.85636e-05	1.61222e-08	4.60204e-07	7.18169e-09	8.23994e-09	7.7184e-09	6.62113e-09	7.67913e-09	6.11359e-07	6.43196e-07	3.53635e-07
179	N-Acetyl-L-phenylalanine	0.858575	193.732	206.082	Organic acids and derivatives	forward	0.00022368	0.000183751	0.000246871	0.000128598	0.000185552	0.000137411	0.000186667	0.000265394	2.6785e-05	0.00030459	0.000106369	0.000105642	6.35436e-05	8.37186e-05	0.000103195	0.000126655	6.55623e-05	0.000153244	0.000157749	0.000171304
181	L-Iditol	0.853229	323.822	181.071	Organic oxygen compounds	forward	0.00010539	0.000100337	0.000104517	8.56503e-05	0.000110028	0.000110712	9.10755e-05	0.000249469	0.000170977	0.00026067	0.000123873	0.000231832	8.86262e-05	8.45237e-05	9.14086e-05	0.000120082	0.000110595	0.000173112	0.000170071	0.000159088
182	Deoxyribose 5-phosphate	0.85192	196.618	213.017	Organic oxygen compounds	forward	0.000574375	0.000923594	0.000440038	0.00102214	0.000703455	0.000550013	0.000449011	0.000918016	0.00101259	0.00157229	0.00116671	0.00164754	0.00139075	0.00446293	0.00201491	0.00114988	0.00121575	0.000661428	0.00108995	0.000943588
183	N-Acetyl-L-alanine	0.850966	268.071	130.05	Organic acids and derivatives	forward	2.45522e-05	2.47069e-05	4.13413e-05	5.09498e-05	1.26496e-05	1.79387e-05	6.60306e-06	4.88981e-05	5.62213e-06	6.38292e-05	1.01298e-05	8.7398e-06	2.8086e-05	2.51903e-05	2.89037e-05	3.59094e-05	2.13827e-05	1.16845e-05	1.05474e-05	7.09952e-06
184	Thromboxane B2	0.850114	157.573	369.228	Lipids and lipid-like molecules	forward	1.09481e-05	2.00079e-05	4.3275e-06	1.36361e-06	2.37229e-06	6.70826e-07	1.03163e-05	6.81475e-06	4.00847e-06	3.18399e-06	4.5594e-07	1.72479e-08	1.17028e-06	3.57674e-07	4.54602e-07	1.15753e-06	1.92693e-07	4.20291e-06	4.4094e-06	4.46087e-06
185	myo-Inositol	0.844619	421.277	179.056	Organic oxygen compounds	forward	6.36083e-05	5.91766e-05	6.2341e-05	7.8823e-05	6.25514e-05	7.94431e-05	3.22795e-05	4.34194e-05	2.23577e-05	9.47599e-05	4.98486e-05	2.66059e-05	0.000227192	0.000304557	0.000185756	0.000344179	0.000138364	4.8598e-05	7.3493e-05	7.48207e-05
186	Azelaic acid	0.843784	388.367	187.097	Lipids and lipid-like molecules	forward	2.37704e-05	2.34939e-05	1.61277e-05	1.67337e-05	2.28026e-05	1.60303e-05	1.57484e-05	3.07954e-05	1.11121e-05	2.69186e-05	1.46881e-05	1.17717e-05	4.0277e-06	4.28385e-06	3.97481e-06	4.80788e-06	2.99122e-06	1.77263e-05	1.88756e-05	1.76874e-05
188	2-Hydroxyvaleric acid	0.83889	150.923	117.055	Lipids and lipid-like molecules	forward	0.00256598	0.00255178	0.00171533	0.00303842	0.00175018	0.0014794	0.00472236	0.00195044	0.0059091	0.00177592	0.00365792	0.00168482	0.000110711	6.86319e-05	7.24612e-05	0.000226944	8.26297e-05	0.00258539	0.00242075	0.00254006
189	Deoxyuridine	0.835715	93.6465	227.067	Nucleosides, nucleotides, and analogues	forward	0.00102124	0.00135179	0.000569592	0.000763283	0.000659884	0.000683606	0.000207693	0.000339126	0.000607927	0.000218691	0.000169132	0.000156185	7.66206e-05	0.00011454	0.000121823	0.000102933	6.06229e-05	0.000393699	0.000418378	0.000430274
190	Pelargonic acid	0.833419	47.8341	157.123	Lipids and lipid-like molecules	forward	0.00179929	0.00206088	0.00197275	0.00240072	0.00165585	0.00185508	0.0013201	0.00167084	0.00120349	0.00115295	0.00108966	0.00107968	0.000257464	0.000218658	0.000379051	0.000144266	0.00018868	0.00126083	0.00128775	0.00129056
191	Cholesterol sulfate	0.832877	23.8526	465.304	Lipids and lipid-like molecules	forward	0.00557791	0.00898775	0.0108031	0.00685512	0.00522562	0.00799483	0.0125353	0.0114218	0.00789447	0.0153636	0.00702708	0.00885774	0.00822951	0.00808167	0.00876027	0.00846672	0.013621	0.00553195	0.00658393	0.00684321
193	(10E,12Z)-9-HODE	0.831799	203.185	295.228	Lipids and lipid-like molecules	forward	8.54611e-06	1.61659e-05	1.3159e-05	1.29241e-05	8.95371e-06	8.21459e-06	1.32179e-05	9.23462e-06	1.01198e-05	6.91277e-06	9.39161e-06	1.27611e-05	6.16945e-07	2.05089e-06	9.40628e-07	8.5201e-07	5.78113e-07	1.03677e-05	8.87304e-06	1.01923e-05
194	15-Keto-prostaglandin F2a	0.831595	92.6015	351.218	Lipids and lipid-like molecules	forward	3.52995e-06	7.6588e-06	3.47325e-06	1.07555e-06	7.53626e-07	9.82151e-07	1.70037e-05	3.99292e-06	3.64118e-06	9.03633e-06	7.05414e-07	1.29708e-07	1.1833e-06	1.14598e-06	8.44045e-07	4.67668e-07	8.42727e-07	3.23401e-06	5.24693e-06	4.1956e-06
195	Malonic acid	0.829834	397.243	103.003	Organic acids and derivatives	forward	2.38019e-05	3.63059e-05	3.52064e-05	2.70626e-05	2.40435e-05	3.59776e-05	3.91541e-05	3.09009e-05	2.54034e-05	3.33407e-05	3.63787e-05	6.95379e-05	2.48684e-05	2.52798e-05	3.11096e-05	6.4082e-05	3.08795e-05	3.5796e-05	3.58645e-05	2.89072e-05
196	D-Glucuronic acid	0.828615	396.488	193.035	Organic oxygen compounds	forward	2.55888e-06	3.21335e-06	2.65097e-06	2.6219e-06	2.68875e-06	7.61933e-07	3.92259e-07	1.00611e-06	2.58061e-05	5.91753e-06	4.06745e-06	9.53328e-08	3.1831e-05	2.02641e-05	2.26979e-05	3.98302e-05	2.21015e-05	3.8148e-06	3.78955e-06	3.34595e-06
197	Indole-3-propionic acid	0.828322	84.4901	188.071	Organoheterocyclic compounds	forward	0.000149125	0.000161122	0.000599599	0.000185666	0.000295567	0.00111349	0.000176969	0.000284161	0.000119715	0.000312191	0.000139493	0.000155694	0.000110502	0.000287229	0.00015392	1.5608e-05	0.000116189	0.000267608	0.000309983	0.000327164
198	L-Malic acid	0.821892	585.513	133.014	Organic acids and derivatives	forward	0.000282302	0.000283091	0.000283055	0.000247973	0.000242152	0.000293921	0.000223514	0.000314784	0.000184984	0.0002517	0.0002185	0.000196526	6.08086e-05	1.51157e-05	6.39937e-05	7.32177e-05	4.6564e-05	0.000225254	0.000218076	0.000219917
199	Indoleacrylic acid	0.82117	88.849	186.056	Organoheterocyclic compounds	forward	1.09655e-05	1.00621e-05	1.4876e-05	1.28972e-05	1.23148e-05	3.0827e-05	8.16778e-06	1.1027e-05	3.23829e-05	5.23112e-05	9.20001e-06	8.5673e-06	2.03499e-05	2.87965e-05	1.76832e-05	4.93389e-06	8.72823e-06	1.79065e-05	2.37554e-05	2.38399e-05
200	Dihydrolipoate	0.815213	82.6063	207.051	Lipids and lipid-like molecules	forward	2.65099e-05	3.32963e-05	2.8698e-05	5.50858e-05	3.02129e-05	3.01319e-05	2.70635e-05	4.4616e-05	8.70853e-05	4.07988e-05	6.57251e-05	4.94071e-05	2.55721e-05	2.61279e-05	2.8212e-05	2.38959e-05	2.81509e-05	4.09005e-05	3.49523e-05	4.16304e-05
201	N2,N2-Dimethylguanosine	0.813692	200.191	310.116	Nucleosides, nucleotides, and analogues	forward	2.5265e-06	2.58639e-06	1.37936e-06	2.14693e-06	1.33379e-06	1.09789e-06	1.8928e-06	3.36524e-06	2.76879e-06	8.15872e-07	4.42769e-07	1.72479e-08	7.18169e-09	8.23994e-09	7.7184e-09	1.11147e-07	7.67913e-09	1.8353e-06	2.52737e-06	2.33896e-06
202	D-Xylulose	0.811558	138.018	149.045	Organooxygen compounds	forward	0.000251585	0.000535547	0.000230687	0.000416148	0.000212497	0.000172711	0.000304697	0.000210018	0.000322583	0.000181285	0.00022764	0.000212513	6.80975e-05	0.00010247	6.18105e-05	7.65847e-05	9.43187e-06	0.000346745	0.000262293	0.000268547
204	Xanthosine	0.805903	352.652	283.069	Nucleosides, nucleotides, and analogues	forward	5.10081e-06	1.27123e-05	2.30471e-08	2.99342e-06	6.68836e-06	3.08836e-06	6.31193e-06	3.70406e-06	1.4062e-05	4.48592e-06	6.27337e-07	5.24713e-06	7.18169e-09	8.23994e-09	7.7184e-09	6.62113e-09	7.67913e-09	6.23077e-06	6.13587e-06	5.84834e-06
205	Perillic acid	0.79764	58.8764	165.092	Lipids and lipid-like molecules	forward	0.000295851	0.000454507	0.000267493	0.000214083	0.000235086	0.000347861	0.000311704	0.000363388	0.000191325	0.000343597	0.000175015	0.000222479	6.9839e-05	5.93767e-05	6.89306e-05	9.81076e-05	8.26579e-05	0.00027723	0.000290443	0.000278243
206	Adenine	0.786331	380.036	134.046	Organoheterocyclic compounds	forward	2.11753e-05	2.09169e-05	1.38045e-05	1.84201e-05	1.94251e-05	2.01064e-05	1.38171e-05	1.49793e-05	1.18172e-05	1.41164e-05	1.56188e-05	1.67161e-05	1.11048e-05	8.98008e-06	1.34344e-05	5.03942e-06	5.29675e-06	2.09253e-05	1.74378e-05	1.39467e-05
207	3-Methoxy-4-hydroxyphenylethyleneglycol sulfate	0.78258	40.3705	263.023	Organic acids and derivatives	forward	8.52177e-05	5.78362e-05	4.70617e-05	8.63952e-05	8.76269e-05	3.39467e-05	6.45352e-05	4.43931e-05	3.42918e-05	6.45483e-05	5.17088e-05	2.13777e-05	1.0634e-05	2.33683e-05	2.28449e-05	2.00695e-05	1.11775e-05	4.70739e-05	4.20875e-05	4.92281e-05
208	(R)-3-Hydroxy-tetradecanoic acid	0.779767	57.3252	243.197	Lipids and lipid-like molecules	forward	2.78333e-05	5.00107e-05	6.39823e-05	9.39602e-06	6.45416e-06	1.0603e-05	8.57769e-05	5.31577e-05	2.79047e-05	2.25938e-05	2.16975e-05	6.74039e-05	2.06598e-05	1.31833e-05	2.19566e-05	2.36407e-05	1.74907e-05	3.12017e-05	3.35594e-05	3.69221e-05
209	Carboxytolbutamide	0.779223	319.307	299.073	Benzenoids	forward	7.17922e-06	6.19879e-06	7.19087e-06	8.56261e-06	7.687e-06	7.89189e-07	9.2778e-06	6.77778e-06	7.70251e-06	1.11215e-05	7.85164e-06	2.89929e-06	7.18169e-09	8.23994e-09	7.7184e-09	5.41774e-06	7.67913e-09	7.81384e-06	8.49528e-06	7.7822e-06
210	Allantoin	0.777112	192.124	157.036	Organoheterocyclic compounds	forward	0.007431	0.00706435	0.00464324	0.00676734	0.00734166	0.00517901	0.00867994	0.00635716	0.0098347	0.00604352	0.00637116	0.0039444	0.0065375	0.00729705	0.00771946	0.0111378	0.00736317	0.00658339	0.00649473	0.00680921
211	Sinapyl alcohol	0.771047	72.0543	209.082	Benzenoids	forward	8.74465e-06	1.22329e-05	6.41623e-06	6.0452e-06	1.43639e-05	3.11419e-05	1.21362e-05	1.855e-05	2.34328e-06	2.01764e-05	9.56403e-06	8.59689e-06	2.32168e-06	4.27837e-06	4.15273e-06	8.33665e-06	7.67913e-09	1.00317e-05	1.06549e-05	8.54902e-06
212	Inosine	0.766259	389.694	267.072	Nucleosides, nucleotides, and analogues	forward	3.07805e-06	3.87536e-06	3.42764e-06	3.42941e-06	3.34831e-06	3.44831e-06	3.04413e-06	3.71957e-06	3.21052e-06	2.78513e-06	3.20807e-06	3.32302e-06	2.82215e-06	2.70562e-06	2.50611e-06	3.79062e-06	2.43357e-06	3.36796e-06	2.90503e-06	2.75768e-06
214	Methylsuccinic acid	0.763873	440.956	131.034	Lipids and lipid-like molecules	forward	0.000125691	8.7145e-05	2.37426e-05	5.02633e-05	3.60953e-05	3.95936e-05	2.91576e-05	7.55629e-05	2.46507e-05	5.59094e-05	5.42083e-05	2.85975e-05	1.71288e-05	1.97475e-05	2.05072e-05	1.8461e-05	1.52092e-05	4.88206e-05	4.46846e-05	4.45673e-05
215	Ribothymidine	0.76252	161.516	257.078	Nucleosides, nucleotides, and analogues	forward	1.20992e-05	1.06772e-05	1.05369e-05	1.11668e-05	1.28798e-05	1.30831e-05	9.77565e-06	5.33945e-06	2.11417e-05	8.90982e-06	7.12683e-06	6.73333e-06	5.40722e-06	8.32006e-06	9.97072e-06	7.14434e-06	6.18461e-06	9.94501e-06	1.14116e-05	1.23579e-05
216	trans-Ferulic acid	0.762	209.492	193.05	Phenylpropanoids and polyketides	forward	1.89359e-05	1.85316e-05	3.58796e-05	3.00621e-05	4.55108e-05	3.57072e-05	8.27833e-06	2.20422e-05	4.03613e-06	2.25701e-05	1.17501e-05	7.90591e-06	1.88061e-05	2.58328e-05	1.4387e-05	1.06545e-05	9.19705e-06	2.53585e-05	2.49269e-05	1.74378e-05
217	Xanthoxylin	0.758254	131.649	195.066	Organic oxygen compounds	forward	4.1579e-06	5.1509e-06	2.30471e-08	4.83479e-06	8.29819e-06	8.09896e-06	1.70643e-08	3.18903e-05	1.7132e-08	1.43849e-05	2.86775e-05	3.20506e-06	5.08993e-07	3.11064e-07	2.53239e-07	2.65733e-06	8.00855e-07	7.26018e-06	7.85258e-06	4.42724e-06
218	12-Hydroxydodecanoic acid	0.757544	68.4767	215.165	Organic acids and derivatives	forward	1.6076e-05	4.37665e-05	7.4134e-05	2.07737e-05	2.72113e-05	3.60906e-05	0.000163047	0.000104484	8.63527e-05	6.77576e-05	7.96728e-05	0.00015772	8.62908e-05	3.1902e-05	4.67663e-05	5.92964e-05	4.76336e-05	7.35246e-05	7.42136e-05	7.28169e-05
219	Gluconic acid	0.756235	324.719	195.051	Organic oxygen compounds	forward	3.52222e-06	4.1953e-06	1.90289e-06	6.14197e-06	3.88537e-06	4.05138e-06	4.42762e-06	1.39596e-05	1.61553e-05	1.95819e-05	1.98519e-05	2.24204e-05	2.19788e-05	1.89705e-05	2.99686e-05	2.60403e-05	1.14733e-05	1.3685e-05	1.31511e-05	1.11609e-05
221	1H-Indole-2,3-dione	0.7528	44.6003	146.024	Organoheterocyclic compounds	forward	6.98851e-05	8.20949e-05	6.40911e-05	8.91616e-05	0.00010632	5.71278e-05	2.8509e-05	2.2825e-05	1.80304e-05	6.0565e-05	1.99564e-05	2.25385e-05	3.14043e-05	3.06277e-05	4.91209e-05	1.94255e-05	2.25359e-05	4.12246e-05	3.73754e-05	4.23907e-05
224	Deoxycholic acid	0.742579	94.893	391.285	Lipids and lipid-like molecules	forward	2.36643e-06	2.7474e-06	3.94983e-06	3.20822e-06	2.80336e-06	1.85668e-06	7.71148e-07	5.68863e-07	2.67277e-07	4.27771e-06	1.33647e-06	1.36907e-06	7.18169e-09	8.23994e-09	7.7184e-09	9.05631e-08	7.67913e-09	1.36713e-06	1.39128e-06	1.34831e-06
225	3-(3,4-Dihydroxy-5-methoxy)-2-propenoic acid	0.74231	206.452	209.045	Phenylpropanoids and polyketides	forward	3.58748e-06	2.61413e-06	5.36122e-06	1.36601e-06	2.4602e-06	2.73466e-06	3.81639e-06	8.25671e-06	1.94002e-06	4.6653e-06	4.99088e-06	3.88741e-06	9.28083e-06	1.94352e-05	5.07449e-06	3.51286e-05	1.54801e-05	3.21264e-06	2.33571e-06	3.10879e-06
226	Succinic anhydride	0.742072	325.059	99.0081	Organoheterocyclic compounds	forward	2.87722e-05	1.40331e-05	2.74414e-05	3.61217e-05	2.81595e-05	2.88977e-05	2.58903e-05	4.10945e-05	4.09855e-05	3.53211e-05	3.55475e-05	3.37947e-05	3.95745e-05	4.40657e-05	4.60763e-05	3.9055e-05	3.62986e-05	2.83815e-05	2.99541e-05	2.60604e-05
227	N-Acetylserine	0.735378	311.802	146.046	Organic acids and derivatives	forward	3.03242e-05	1.01975e-05	9.98772e-06	0.000131965	8.24873e-05	5.85255e-05	3.74931e-06	7.30648e-06	3.85469e-06	9.13966e-06	5.58157e-06	3.11527e-05	6.631e-05	3.06746e-05	3.35543e-05	4.44213e-05	1.86043e-05	3.97051e-05	3.65875e-05	4.01479e-05
228	Aldehydo-D-xylose	0.727189	85.2367	149.045	Organic oxygen compounds	forward	9.04176e-05	0.000168165	0.000137269	0.000255155	0.000116359	0.000114255	0.000160089	0.000409419	0.000459401	0.000293344	0.000554609	0.000484546	1.29438e-05	8.69932e-05	4.78163e-05	3.43312e-05	8.55619e-05	0.000312118	0.000297855	0.000298513
230	Dehydroascorbic acid	0.725767	59.169	173.008	Organoheterocyclic compounds	forward	1.85877e-05	5.3843e-06	2.13612e-05	8.01948e-06	1.13202e-05	1.22915e-05	1.95255e-05	2.55399e-05	1.96561e-05	2.76518e-05	1.96631e-05	1.68751e-05	1.60894e-06	5.19005e-07	7.42022e-07	1.74374e-06	7.67913e-09	1.82116e-05	2.50633e-05	2.63837e-05
231	Succinic acid semialdehyde	0.725232	46.0804	101.023	Lipids and lipid-like molecules	forward	2.94515e-05	5.42545e-05	5.65952e-05	0.000118025	6.06073e-05	8.72899e-05	5.03263e-05	0.000121393	7.47011e-05	8.8584e-05	0.00011732	0.000126798	7.18169e-09	3.62158e-06	1.68451e-06	6.62113e-09	7.67913e-09	7.92922e-05	6.40686e-05	5.1698e-05
232	Dimethylmalonic acid	0.720772	389.694	131.035	Organic acids and derivatives	forward	3.0188e-05	3.86746e-05	3.77342e-05	4.6264e-05	3.23237e-05	4.18753e-05	2.73028e-05	6.0724e-05	4.2081e-05	7.28761e-05	5.64353e-05	5.13919e-05	9.24759e-05	9.00079e-05	0.000100324	8.90402e-05	5.74056e-05	4.36658e-05	3.51442e-05	4.12541e-05
233	3-Aminoisobutanoic acid	0.719106	370.315	102.055	Organic acids and derivatives	forward	7.58939e-05	0.000105836	5.83978e-05	9.32016e-05	8.71563e-05	5.57049e-05	1.99807e-05	1.03958e-05	8.73916e-06	1.76117e-05	1.18757e-05	1.41118e-05	7.18169e-09	8.23994e-09	7.7184e-09	3.73831e-05	2.75888e-05	3.60605e-05	3.43737e-05	3.54402e-05
234	Ginkgoic acid	0.718471	45.3081	345.244	Benzenoids	forward	1.62448e-05	3.87728e-05	2.19244e-05	2.0343e-05	4.43393e-06	9.36061e-06	9.3345e-05	2.28778e-05	1.87414e-05	3.74778e-05	8.02821e-06	1.00007e-05	1.97784e-05	1.33967e-05	1.45184e-05	1.82479e-05	7.67913e-09	2.47486e-05	2.64555e-05	2.38135e-05
235	Itaconic acid	0.717653	158.544	129.019	Lipids and lipid-like molecules	forward	1.98824e-08	2.29072e-08	2.30471e-08	2.26115e-08	1.96673e-08	2.22866e-08	3.43714e-05	6.27795e-05	0.000136238	1.77119e-05	0.000198849	6.2204e-05	0.000152098	0.000152892	0.000151137	0.000198563	0.000168151	3.33193e-05	2.86981e-05	2.77579e-05
236	Pyruvic acid	0.711657	40.5627	87.0077	Organic acids and derivatives	forward	0.000452788	0.000187206	0.000607979	0.00168059	0.000926764	0.000836873	0.000363738	0.000638256	0.00067243	0.000285252	0.00024217	0.000724395	5.96371e-05	6.05024e-05	5.76519e-05	8.84541e-05	4.77695e-05	0.000738188	0.000926474	0.000934866
237	N4-Acetylcytidine	0.708018	163.608	284.089	Nucleosides, nucleotides, and analogues	forward	5.67514e-06	6.12041e-06	2.56045e-06	4.14344e-06	5.24491e-06	4.05113e-06	1.80415e-05	8.47901e-06	2.75482e-05	7.0425e-06	1.63852e-05	1.96316e-05	2.83073e-06	4.05042e-06	4.17384e-06	1.06765e-05	6.91862e-06	1.01286e-05	1.18316e-05	1.13443e-05
239	N-Acetylhistidine	0.697741	357.396	196.073	Organic acids and derivatives	forward	2.55426e-05	1.16631e-05	1.11766e-05	1.43742e-05	1.58743e-05	1.27523e-05	1.69013e-05	1.83331e-05	2.26341e-06	1.81989e-05	1.5071e-05	1.70136e-05	4.33398e-08	2.22267e-07	1.50117e-07	3.94559e-08	7.67913e-09	1.74304e-05	2.72176e-05	2.77281e-05
240	N-Methyl-D-aspartic acid	0.697083	84.0456	146.045	Organic acids and derivatives	forward	3.23633e-05	2.61237e-05	2.00988e-05	2.96587e-05	3.1472e-05	2.37e-05	1.91993e-05	2.79115e-05	3.19872e-05	1.8787e-05	4.20664e-05	5.20009e-05	1.78982e-05	1.51775e-05	1.6919e-05	1.33514e-05	1.22547e-05	3.37592e-05	2.37843e-05	2.38582e-05
241	Nicotinic acid	0.695704	634.442	122.024	Organoheterocyclic compounds	forward	2.84992e-05	3.28229e-05	3.50105e-05	3.61745e-05	3.06863e-05	3.54046e-05	4.62967e-05	3.88229e-05	2.45089e-05	2.41476e-05	2.61047e-05	2.86431e-05	8.94804e-06	2.99131e-05	2.83488e-05	2.65904e-05	2.6059e-05	3.18792e-05	2.38381e-05	2.67144e-05
242	N-Acetyl-L-tyrosine	0.684567	244.519	222.077	Organic acids and derivatives	forward	1.39371e-05	7.6956e-06	4.19232e-06	7.274e-06	1.06622e-05	5.70055e-06	1.70643e-08	6.49492e-06	8.56953e-07	2.00238e-05	3.64323e-06	2.10073e-06	7.18169e-09	8.23994e-09	7.7184e-09	2.1104e-07	7.67913e-09	4.81862e-06	6.67033e-06	6.61019e-06
243	Pyridoxal	0.683892	99.6255	166.058	Organoheterocyclic compounds	forward	2.45343e-05	1.77227e-05	1.73006e-05	1.4662e-05	2.29639e-05	1.40511e-05	1.8664e-05	5.44523e-05	1.64392e-05	4.97778e-05	2.14088e-05	8.05007e-06	7.18169e-09	8.23994e-09	7.7184e-09	3.61617e-05	7.67913e-09	2.11929e-05	2.17399e-05	2.88389e-05
244	Acetylglycine	0.680945	315.947	116.034	Organic acids and derivatives	forward	0.000118182	0.000252667	0.000483721	0.000117022	0.000114579	0.000207754	0.000160655	5.07118e-05	0.000111188	4.94159e-05	0.000162807	0.000210741	2.01422e-05	4.70994e-05	4.42486e-05	1.22465e-05	5.75354e-06	0.000158596	0.000150252	0.000147148
245	Fexofenadine	0.677576	219.217	500.279	Benzenoids	forward	0.000142927	0.000194937	0.000190834	0.000190081	0.000139621	1.84287e-05	0.000523726	0.000418464	0.000375763	0.000301639	0.000267126	0.000447059	0.0007404	0.000584991	0.000691075	0.000683158	0.00131945	0.000368909	0.000323706	0.000320223
246	3,7-Dimethyluric acid	0.675674	341.932	195.051	Organoheterocyclic compounds	forward	9.93485e-06	1.40579e-05	6.97904e-06	1.59903e-05	1.05654e-05	9.28642e-06	7.82643e-06	3.4873e-05	2.82287e-05	5.17942e-05	4.64488e-05	3.17711e-05	7.35049e-06	3.95842e-06	5.00554e-06	3.77814e-06	3.23386e-06	2.42724e-05	4.11622e-05	2.78991e-05
247	LysoPA(16:0/0:0)	0.671924	218.403	409.236	Lipids and lipid-like molecules	forward	2.81368e-05	4.12483e-05	3.33145e-05	2.48646e-05	2.76108e-05	3.25751e-05	2.28278e-05	2.69035e-05	2.48433e-05	1.22818e-05	1.90964e-05	2.84662e-05	9.13659e-06	1.0909e-05	9.59073e-06	8.27808e-06	1.2928e-05	2.60341e-05	2.7037e-05	2.7354e-05
248	Palmitic acid	0.669714	40.6258	255.233	Lipids and lipid-like molecules	forward	0.0159037	0.0216387	0.0230954	0.0184737	0.0195721	0.0146184	0.0233403	0.0213733	0.0216455	0.0184958	0.0172325	0.0251775	0.0185284	0.012527	0.0148899	0.0140248	0.0138533	0.0181872	0.0203564	0.0200493
249	Imidazoleacetic acid	0.66966	80.4029	125.035	Organoheterocyclic compounds	forward	0.000128616	0.000173615	9.29555e-05	0.000107013	8.65972e-05	8.71807e-05	3.61172e-05	3.09847e-05	5.7884e-05	3.27255e-05	2.90875e-05	3.10909e-05	1.64991e-05	1.64312e-05	1.46999e-05	1.68583e-05	1.54212e-05	4.11969e-05	6.41602e-05	6.13607e-05
250	Isobutyrylglycine	0.669587	232.809	144.066	Organic acids and derivatives	forward	5.17228e-05	7.79906e-05	0.000149712	4.43241e-05	1.93351e-05	6.06295e-05	3.89814e-05	4.7504e-05	2.2179e-05	1.46108e-05	4.38879e-05	2.95211e-05	9.87846e-06	9.81457e-06	1.8026e-05	4.03111e-05	1.47426e-05	3.56534e-05	3.77509e-05	3.6872e-05
251	LysoPA(18:1(9Z)/0:0)	0.665249	217.133	435.252	Lipids and lipid-like molecules	forward	1.32164e-05	1.57227e-05	1.72148e-05	1.42745e-05	1.53963e-05	1.79356e-05	1.52484e-05	1.27185e-05	1.14543e-05	4.0164e-06	1.15922e-05	2.19801e-05	1.9277e-06	2.08808e-06	7.92626e-06	5.72632e-06	8.01466e-06	1.7988e-05	1.41032e-05	1.42847e-05
252	Glutaric acid	0.660642	204.637	131.034	Organic acids and derivatives	forward	0.000116617	0.000143312	0.000132178	0.000152769	0.000119284	0.000137834	9.97747e-05	0.000101055	0.000236742	0.000223552	0.000245229	0.000136414	0.000114451	0.000129219	0.000130264	5.52674e-05	5.36983e-05	0.000106909	8.54629e-05	7.89252e-05
253	Glycyl-Valine	0.660603	344.487	173.093	Organic acids and derivatives	forward	5.38999e-05	3.4801e-05	7.92157e-06	2.59366e-05	2.66097e-05	2.97869e-06	6.40843e-05	6.65017e-05	1.74595e-05	2.77941e-05	1.26654e-05	1.11744e-05	1.77497e-06	1.72935e-06	1.80054e-06	1.16419e-06	1.41405e-06	3.43342e-05	3.20724e-05	3.38987e-05
254	Ascorbic acid	0.659493	83.0332	175.024	Organoheterocyclic compounds	forward	6.86775e-05	4.8857e-05	7.29003e-05	4.36256e-05	3.03305e-05	5.11898e-05	7.01972e-05	0.000101064	0.000153801	0.000102265	0.000230097	0.000110066	2.68057e-05	5.08128e-05	4.38689e-05	0.00012501	8.53079e-05	9.42117e-05	0.000152057	0.00014995
255	4-hydroxy-3-[1-(4-hydroxyphenyl)-3-oxobutyl]-2H-chromen-2-one	0.650271	182.82	323.091	Phenylpropanoids and polyketides	forward	2.74253e-06	8.30439e-07	2.87946e-06	1.59504e-06	2.17063e-06	2.02137e-06	2.27565e-06	3.75666e-06	2.87398e-06	1.52614e-06	1.94859e-06	2.0426e-06	6.75311e-06	2.64429e-06	3.02813e-06	4.07225e-06	7.67913e-09	3.97069e-06	3.01969e-06	3.65596e-06
256	Gluconolactone	0.648997	204.418	177.04	Organic oxygen compounds	forward	4.1785e-05	3.39199e-05	3.68795e-05	6.26483e-05	5.96897e-05	4.47203e-05	3.43779e-05	9.83622e-05	8.59544e-05	9.81241e-05	8.82852e-05	8.43814e-05	0.000104276	0.000121954	0.000120375	0.00023157	8.88059e-05	6.04553e-05	5.77358e-05	7.0502e-05
257	Indoleacetic acid	0.648594	120.776	174.056	Organoheterocyclic compounds	forward	2.39386e-05	1.85948e-05	1.37688e-05	2.17418e-05	2.44854e-05	1.8431e-05	3.65235e-05	4.66519e-05	2.64366e-05	3.84437e-05	3.22842e-05	4.43264e-05	1.85691e-05	4.66552e-05	3.16437e-05	3.22775e-05	4.09835e-05	3.12066e-05	2.59296e-05	3.56108e-05
258	dUMP	0.6469	239.047	307.035	Nucleosides, nucleotides, and analogues	forward	0.000143472	0.000157703	0.000158586	7.05566e-05	0.000108392	0.000130306	0.000130807	0.000158988	9.40462e-05	6.32776e-05	2.68416e-05	7.02996e-05	3.60695e-05	6.82155e-05	8.85113e-05	6.56069e-05	6.08182e-05	8.90029e-05	8.3993e-05	6.52462e-05
259	(1R,2S,3R)-2-Acetyl-4(5)-(1,2,3,4-tetrahydroxybutyl)imidazole	0.641383	343.34	229.083	Organic oxygen compounds	forward	2.30064e-05	1.9693e-05	2.19901e-05	2.68788e-05	3.76483e-05	3.25145e-05	3.69762e-05	4.78793e-05	0.000105814	7.93758e-05	4.47524e-05	3.06984e-05	9.8282e-06	7.75966e-06	6.40601e-06	4.78499e-06	5.18839e-06	4.67125e-05	5.74418e-05	5.8503e-05
260	Sedoheptulose	0.639758	137.974	209.066	Organic oxygen compounds	forward	0.000121046	0.000280917	8.20369e-05	0.000187702	9.33568e-05	3.75406e-05	0.00014569	5.98504e-05	0.000126891	8.23294e-05	5.91483e-05	1.48294e-05	1.0222e-05	8.23994e-09	7.7184e-09	8.10166e-07	7.67913e-09	9.84684e-05	0.000104042	9.59609e-05
261	3-Hydroxymethylglutaric acid	0.638471	282.406	161.045	Lipids and lipid-like molecules	forward	8.81877e-05	9.6128e-05	9.83804e-05	0.000119847	8.39065e-05	0.000113487	7.3031e-05	9.88067e-05	6.33769e-05	7.14601e-05	7.43802e-05	7.86059e-05	5.18172e-05	5.82074e-05	5.09139e-05	4.95855e-05	9.53833e-05	8.19349e-05	6.73832e-05	7.96554e-05
262	Erucic acid	0.636786	39.6478	337.311	Lipids and lipid-like molecules	forward	1.65121e-05	4.07796e-05	2.36435e-05	3.83719e-05	6.08475e-06	2.80419e-05	2.35494e-05	3.00749e-05	8.87539e-06	2.98671e-05	6.50041e-06	2.55064e-05	2.33286e-05	1.4504e-05	2.80784e-05	2.49725e-05	1.35175e-05	1.03538e-05	1.76207e-05	1.85196e-05
263	LysoPE(18:1(9Z)/0:0)	0.636257	221.214	478.295	Lipids and lipid-like molecules	forward	6.20703e-05	0.000138649	0.000117753	8.77789e-05	7.3929e-05	0.000117465	0.00018874	0.000109739	6.48303e-05	0.000112814	6.70272e-05	9.92933e-05	0.000162895	0.00016895	0.000182695	0.000112211	0.000251047	0.000120538	0.000104138	9.98887e-05
266	Dodecanedioic acid	0.626183	309.015	229.144	Lipids and lipid-like molecules	forward	7.93055e-07	1.47544e-06	4.4286e-06	2.28639e-06	1.45606e-06	2.7177e-06	5.62122e-07	1.57609e-06	6.15697e-06	1.7376e-05	9.02385e-07	1.70559e-06	1.0622e-06	7.32304e-08	3.6368e-07	2.37798e-07	1.20622e-07	2.34199e-06	2.6951e-06	2.00808e-06
267	(Â±)-Tryptophan	0.625211	294.453	203.082	Organoheterocyclic compounds	forward	0.00104581	0.00107943	0.000696706	0.000609791	0.000727281	0.00049671	0.000353147	0.000919044	0.000420821	0.00065063	0.000528648	0.000460304	0.000536763	0.000351382	0.000582171	0.00054303	0.000503062	0.000720404	0.000737014	0.000716712
268	5,15-DiHETE	0.622745	52.0391	335.223	Lipids and lipid-like molecules	forward	2.77737e-05	4.76807e-05	2.25224e-05	3.18312e-06	2.16628e-06	2.05578e-06	9.9637e-05	2.27673e-05	1.09746e-05	1.49085e-05	5.68033e-06	3.82561e-06	4.95294e-06	2.13741e-05	4.42323e-06	4.40343e-06	8.66412e-07	1.22329e-05	6.60173e-06	9.47e-06
269	D-Alanine	0.621913	363.976	88.0394	Organic acids and derivatives	forward	0.000113795	0.00010905	4.81629e-05	8.58414e-05	0.000111235	7.05914e-05	3.88189e-05	6.94263e-05	0.00010209	9.84544e-05	6.88444e-05	3.22937e-05	0.00160927	0.00122457	0.00149033	0.00114016	0.000979495	7.34909e-05	6.51278e-05	6.87779e-05
270	12-Oxo-2,3-dinor-10,15-phytodienoic acid	0.621408	65.4502	263.166	Lipids and lipid-like molecules	forward	2.81873e-06	1.90238e-06	1.90172e-06	2.31063e-06	2.12796e-06	1.32262e-06	6.63039e-06	2.30697e-06	3.23968e-07	3.91545e-06	1.13893e-06	1.81256e-06	8.12157e-07	1.36355e-06	6.37333e-07	6.17612e-07	7.67913e-09	1.97243e-06	2.1032e-06	2.42508e-06
271	L-Lysine	0.620655	563.321	145.098	Organic acids and derivatives	forward	6.05163e-05	7.48603e-05	5.9196e-05	6.30648e-05	4.91913e-05	5.84542e-05	3.09105e-05	3.8259e-05	2.4453e-05	4.43661e-05	2.1902e-05	2.90242e-05	0.000201297	0.000162939	0.00027585	0.000149043	0.000149002	4.05217e-05	4.20095e-05	4.12971e-05
272	Threonic acid	0.615713	373.08	135.029	Organic oxygen compounds	forward	0.000142893	0.000175985	0.000119114	0.000148095	0.000157114	0.000101205	0.000168647	0.000144385	0.000254873	0.000136625	0.000207019	0.000146774	4.47093e-05	1.79374e-05	2.10593e-05	4.46336e-05	2.58658e-05	0.000202368	0.000212952	0.000210233
273	8,9-DiHETrE	0.61512	67.2226	337.238	Lipids and lipid-like molecules	forward	3.64912e-06	3.73765e-06	5.90982e-06	1.69671e-06	2.98379e-06	3.13536e-06	1.36154e-05	3.11321e-06	2.5758e-05	1.77716e-05	1.22816e-06	6.35915e-06	7.19421e-06	4.08573e-06	3.90742e-06	6.06683e-06	9.58067e-06	8.32826e-06	7.04534e-06	7.92897e-06
275	4-Hydroxystyrene	0.601388	22.5916	119.049	Benzenoids	forward	9.90451e-05	8.49376e-05	0.000109828	0.00020046	0.000194576	0.000265797	0.000102524	8.50599e-05	5.16948e-05	0.000100212	4.44369e-05	5.01193e-05	2.31239e-05	3.29864e-05	2.63585e-05	4.26015e-05	6.85076e-05	0.000128549	0.000135587	0.000149033
276	L-Glutamine	0.600856	433.284	145.061	Organic acids and derivatives	forward	0.00232009	0.00215682	0.00257994	0.0020214	0.00268412	0.00224807	0.00159753	0.00133724	0.00127086	0.00259985	0.00123938	0.00094094	4.51163e-05	3.53754e-05	2.9348e-05	2.69778e-05	2.21254e-05	0.00190043	0.00194335	0.00196743
278	m-Coumaric acid	0.59729	48.6744	163.04	Phenylpropanoids and polyketides	forward	0.000518489	0.00034934	0.000192009	0.000140468	0.000132722	7.1195e-05	6.69024e-05	0.000552753	1.9283e-05	0.000166897	0.000167748	5.00091e-05	1.63192e-05	6.66589e-05	0.000166346	6.80269e-05	4.49023e-05	0.000162715	0.000164201	0.000163722
279	Urocanic acid	0.594054	325.458	137.035	Organoheterocyclic compounds	forward	2.93324e-05	2.48234e-05	1.77002e-05	2.92628e-05	2.49719e-05	2.06336e-05	2.44892e-05	1.25573e-05	1.03303e-05	6.15313e-05	1.79556e-05	1.13251e-05	4.05197e-06	3.37989e-06	5.68815e-06	3.5595e-06	4.35102e-06	2.13182e-05	2.19538e-05	2.20768e-05
281	1,3-Dimethyluric acid	0.578625	374.974	195.051	Organoheterocyclic compounds	forward	3.25371e-06	3.93203e-06	5.93388e-06	5.89846e-06	3.13769e-06	4.47597e-06	3.96302e-06	1.07297e-05	1.83744e-05	1.07341e-05	1.58096e-05	1.41826e-05	6.19469e-05	4.42912e-05	4.48995e-05	0.000114732	6.6595e-05	8.1603e-06	7.0238e-06	8.14458e-06
282	Deoxyadenosine	0.57708	95.056	250.095	Nucleosides, nucleotides, and analogues	forward	8.24935e-06	1.06825e-05	7.56547e-06	5.4145e-06	6.41574e-06	7.01784e-06	5.84281e-06	6.60025e-06	4.71043e-06	3.56973e-06	4.21232e-06	4.36271e-06	2.2761e-05	4.07529e-06	4.58673e-06	5.42343e-06	3.19163e-06	8.71833e-06	7.09169e-06	9.53511e-06
283	(R)-lipoic acid	0.574836	49.1885	205.035	Organoheterocyclic compounds	forward	3.80069e-05	3.19454e-05	4.13429e-05	3.86774e-05	3.892e-05	2.80294e-05	2.91009e-05	5.04731e-05	4.16655e-05	1.29594e-05	3.8454e-05	4.97167e-05	2.13815e-05	2.89373e-05	3.06806e-05	4.7198e-05	3.70091e-05	4.40571e-05	4.57875e-05	4.8216e-05
285	trans-Aconitic acid	0.540752	488.448	173.009	Organic acids and derivatives	forward	0.000182838	0.000196331	0.000117063	8.07e-05	9.41103e-05	0.000111897	0.00024436	0.000168734	0.000155547	0.000183365	0.000147263	6.60524e-05	1.43822e-06	3.32055e-06	2.12492e-06	3.5211e-06	2.24461e-06	0.00013969	0.000138449	0.000114257
287	Phenylglyoxylic acid	0.531639	47.8674	149.024	Benzenoids	forward	5.72771e-05	3.27713e-05	3.94439e-05	4.04886e-05	6.84707e-05	4.2314e-05	0.000209889	0.000108946	0.000103345	4.14917e-05	0.000145327	0.000292793	1.67005e-05	2.45628e-05	2.17133e-05	2.28043e-05	3.36329e-05	9.83944e-05	9.71395e-05	9.53702e-05
288	(Â±)-erythro-Isoleucine	0.5	19.2056	130.086	Organic acids and derivatives	reverse	1.30189e-05	1.37382e-05	7.40842e-06	1.17231e-05	8.65914e-06	8.13685e-06	6.2483e-06	7.42794e-06	1.07578e-05	7.09571e-06	5.48894e-06	6.98021e-06	5.77886e-06	8.40743e-06	7.09693e-06	6.39132e-06	7.53099e-06	8.17935e-06	6.73325e-06	8.6413e-06
290	Isocitric acid	0.497232	155.064	191.02	Organic acids and derivatives	forward	3.55798e-05	5.0985e-05	2.96047e-05	3.73183e-05	4.26934e-05	3.1041e-05	4.28307e-05	5.69307e-05	4.8433e-05	3.64789e-05	5.75056e-05	3.83797e-05	7.65581e-05	2.88214e-05	0.000115893	0.000101543	0.000110329	4.69297e-05	4.88218e-05	4.71199e-05
291	p-Cresol sulfate	0.491093	23.236	187.007	Organic acids and derivatives	forward	0.0183669	0.0100938	0.00972582	0.00347236	0.0207733	0.00681145	0.0303231	0.0266196	0.0250824	0.00133675	0.0270711	0.0425627	0.00221174	0.00881475	0.00484381	0.0292089	0.0295779	0.0178974	0.0199312	0.0201792
293	Phenylacetic acid	0.471771	59.5069	135.044	Benzenoids	forward	3.01884e-05	1.60554e-05	1.40141e-05	1.85311e-05	2.56421e-05	1.16194e-05	7.0337e-06	1.06013e-05	5.24987e-06	1.95958e-05	4.32557e-06	7.82489e-06	6.43903e-06	7.46612e-06	9.336e-06	3.23525e-06	5.81189e-06	8.94482e-06	9.59248e-06	8.78555e-06
294	N-methyl-L-glutamic Acid	0.466218	18.3426	160.061	Organic acids and derivatives	reverse	3.0547e-06	3.42272e-06	2.79159e-06	4.06544e-06	4.23798e-06	3.60091e-06	2.61873e-06	2.47824e-06	3.54367e-06	2.36729e-06	3.22854e-06	3.13824e-06	7.18169e-09	8.23994e-09	7.7184e-09	6.62113e-09	7.67913e-09	1.88515e-06	2.30909e-06	2.38312e-06
295	cis-Vaccenic acid	0.46198	83.7949	281.249	Lipids and lipid-like molecules	forward	5.14927e-05	7.9582e-05	0.00010174	9.68516e-05	5.23171e-05	0.00022941	0.000132051	7.87505e-05	9.52273e-05	0.000103186	7.63739e-05	9.02885e-05	0.000143341	6.69741e-05	8.18607e-05	9.9696e-05	6.17984e-05	7.59597e-05	6.99052e-05	6.74797e-05
296	(2-Naphthalenyloxy)acetic acid	0.44786	250.09	201.057	Benzenoids	forward	6.0632e-05	5.32266e-05	0.000174772	5.55664e-05	5.34364e-05	0.000128007	0.000130677	7.50955e-05	5.70321e-05	0.000190171	0.000158829	0.000267299	7.18169e-09	8.23994e-09	7.7184e-09	6.62113e-09	7.67913e-09	0.0001581	0.000153908	0.000180011
297	N-Acetylaspartylglutamic acid	0.438631	154.344	303.084	Organic acids and derivatives	forward	7.45811e-06	1.77567e-05	1.80621e-05	9.0319e-06	5.59188e-06	5.74153e-06	5.40407e-06	5.2827e-06	1.69032e-05	3.07239e-06	9.08568e-06	7.11566e-06	2.94375e-07	6.42407e-07	7.7184e-09	4.0106e-07	3.50093e-07	7.87053e-06	8.53181e-06	7.32533e-06
298	5-Thymidylic acid	0.429524	241.221	321.051	Nucleosides, nucleotides, and analogues	forward	1.98824e-08	2.29072e-08	2.30471e-08	2.26115e-08	1.96673e-08	2.22866e-08	1.23327e-06	1.90387e-08	8.88698e-07	2.37956e-06	1.61222e-08	1.72479e-08	3.72046e-06	3.7617e-06	4.86356e-06	5.24582e-06	3.40633e-06	2.39763e-06	2.15167e-06	1.69657e-08
299	Sebacic acid	0.426953	216.764	201.113	Lipids and lipid-like molecules	forward	2.55681e-05	3.90989e-05	1.76065e-05	1.31818e-05	8.4641e-06	1.22307e-05	4.19993e-05	2.31498e-05	2.26533e-05	5.19291e-05	1.2049e-05	1.78947e-05	7.18169e-09	8.23994e-09	7.7184e-09	6.62113e-09	7.67913e-09	2.71602e-05	2.55547e-05	2.75529e-05

## Sheet: POS
Table S4B The identified serum metabolites under positive model in CT, DKD, and ANT groups
id	MS2 name	MS2 score	Retension time	Mass to charge ratio	Super Class	type	CT_1	CT_2	CT_3	CT_4	CT_5	CT_6	DKD_1	DKD_2	DKD_3	DKD_4	DKD_5	DKD_6	ANT_1	ANT_2	ANT_3	ANT_4	ANT_5	QC_1	QC_2	QC_3
1	1H-Pyrrole-2-carboxaldehyde	1	26.5958	96.0448	Organic oxygen compounds	forward	4.38366e-05	3.37577e-05	1.17121e-05	2.4707e-05	3.55653e-05	2.21573e-05	1.66738e-05	6.47552e-05	2.01941e-05	7.72868e-05	7.91892e-06	1.65444e-05	1.31512e-05	2.44029e-05	1.60845e-05	8.41174e-06	3.80748e-05	3.41061e-05	3.8774e-05	4.05037e-05
2	Beta-Aminopropionitrile	0.999988	19.4649	71.061	Organic nitrogen compounds	forward	1.95134e-05	1.90728e-05	1.55662e-05	1.96098e-05	1.87934e-05	1.9251e-05	2.58913e-05	3.70516e-05	1.59906e-05	1.12894e-05	1.77614e-05	2.22241e-05	8.68366e-07	5.82015e-06	3.78056e-06	3.2727e-06	2.8269e-06	1.78603e-05	1.83664e-05	1.90338e-05
3	5-Aminopentanoic acid	0.999948	295.193	118.086	Organic acids and derivatives	forward	0.0104163	0.00906313	0.0136308	0.0132613	0.0153252	0.01074	0.0034098	0.0056249	0.00411661	0.0143891	0.0105321	0.00569661	0.019911	0.0235975	0.0171563	0.0124783	0.0175065	0.00899604	0.00844788	0.00907239
4	1-Butylamine	0.999899	33.1438	74.097	Organic nitrogen compounds	forward	0.000724978	0.0005254	0.000658899	0.000807978	0.000540143	0.000599983	0.000399168	0.000400607	0.00123909	0.00047561	0.000675785	0.000529127	0.000387313	0.000428722	0.000668558	0.000252072	0.000312565	0.000549983	0.00040597	0.000501077
5	Adenine	0.999878	233.862	136.062	Organoheterocyclic compounds	forward	5.89487e-05	5.77657e-05	6.59971e-05	5.60417e-05	6.6975e-05	5.38785e-05	5.26001e-05	4.77283e-05	6.01001e-05	4.13318e-05	6.71259e-05	5.21083e-05	1.99809e-05	2.61336e-05	1.63053e-05	1.57353e-05	2.01955e-05	6.0189e-05	5.6024e-05	5.39464e-05
6	1-Pyrroline	0.999872	557.308	70.0658	Organoheterocyclic compounds	forward	2.11208e-05	2.27583e-05	1.51256e-05	2.30794e-05	2.56263e-05	2.26425e-05	1.29324e-05	8.6732e-06	1.35171e-05	3.30032e-05	1.4766e-05	1.34319e-05	6.26224e-06	5.12572e-06	1.41607e-05	5.80719e-06	6.86871e-06	2.12804e-05	1.85887e-05	2.0594e-05
7	Creatinine	0.999858	186.284	114.066	Organic acids and derivatives	forward	0.0125801	0.00914958	0.00863381	0.0122151	0.0165837	0.00952515	0.00954102	0.00740764	0.00578409	0.011448	0.00717426	0.00409512	0.00387033	0.00520801	0.00536793	0.00294236	0.00900669	0.00965116	0.00991322	0.0100986
8	D-Proline	0.999808	559.065	116.071	Organic acids and derivatives	forward	0.00031027	0.000281511	0.000427783	0.000382345	0.000296967	0.000445907	0.000235241	0.000370978	0.000252297	0.000217191	0.000309111	0.000308585	0.000575851	0.000683306	0.00118526	0.000618379	0.000705505	0.000212987	0.000290608	0.000315846
9	1-Methylnicotinamide	0.999585	324.57	137.071	Organoheterocyclic compounds	forward	0.00193231	0.00128152	1.23908e-05	0.00227034	0.00211997	1.42964e-05	0.00271864	0.00238873	0.000475231	0.00445196	0.00166629	0.00102225	3.33206e-06	5.42895e-06	3.36038e-06	5.24143e-06	3.77837e-06	0.00234538	0.00244815	0.00239332
10	Choline	0.999463	664.744	104.107	Organic nitrogen compounds	forward	0.000122719	0.000102422	0.000128387	0.000124716	9.64697e-05	0.00012451	0.000113494	0.000217601	0.000111308	9.90048e-05	9.69604e-05	0.000419663	0.000760572	0.00131779	0.00121384	0.00114636	0.00115426	0.000104004	7.91005e-05	0.000120724
11	Cytidine	0.999463	260.476	244.093	Nucleosides, nucleotides, and analogues	forward	0.000152226	0.00018651	0.000158595	0.000101189	0.000117664	0.000119391	0.000231637	0.000134356	0.000383152	8.74448e-05	0.000152919	0.000135825	5.64731e-05	4.20111e-05	4.43081e-05	4.79881e-05	7.45784e-05	0.000129732	0.000164321	0.000163323
12	Quinoline	0.999419	47.0136	130.065	Organoheterocyclic compounds	forward	0.00035456	0.000322245	0.000141306	0.00029093	0.000331611	0.000230364	0.00016992	0.000277572	0.000209353	3.97174e-05	6.98619e-05	0.000308392	8.29912e-05	0.000121122	0.000130026	0.000103955	0.000109193	0.000270164	0.000242989	0.00027385
13	Aniline	0.999375	286.989	94.0656	Benzenoids	forward	1.18709e-05	1.40263e-05	1.82346e-05	1.08206e-05	1.35463e-05	2.22239e-05	9.28964e-06	9.51508e-06	8.70419e-06	1.98303e-05	7.71938e-06	8.80241e-06	6.13275e-06	1.12239e-05	9.30412e-06	4.82402e-06	7.53849e-06	7.82801e-06	8.58131e-06	9.57202e-06
14	Niacinamide	0.999078	60.1073	123.055	Organoheterocyclic compounds	forward	0.00314574	0.00232283	0.0026293	0.00334924	0.00358111	0.00220877	0.000806265	0.00122613	0.000362399	1.96445e-05	0.00107994	0.000606032	0.00141852	0.00182338	0.00187942	0.00133514	0.00116736	0.00148719	0.00144132	0.00155342
15	Oleamide	0.999054	229.715	282.279	Lipids and lipid-like molecules	forward	5.65123e-06	7.10344e-06	9.03931e-06	4.74495e-06	6.20908e-06	7.2928e-06	9.57766e-06	7.44671e-06	4.71572e-06	4.83411e-06	4.8775e-06	9.83383e-06	5.44022e-06	7.68065e-06	8.34766e-06	1.50023e-05	7.855e-06	6.09829e-06	5.83393e-06	6.77358e-06
16	Uracil	0.998875	178.554	113.035	Organoheterocyclic compounds	forward	0.000159817	0.000245534	0.000219836	0.000163422	9.52207e-05	8.73717e-05	7.33697e-05	9.55724e-05	0.000314533	4.10618e-05	0.00019015	0.000128089	5.66139e-06	2.63795e-06	5.05812e-06	5.58857e-09	1.03808e-05	0.00016617	0.000191456	0.000192246
17	2-Pyridylacetic acid	0.998571	320.32	138.055	Organoheterocyclic compounds	forward	0.000205074	0.000229757	0.0043441	0.000229406	0.000296277	0.00556364	0.000227168	0.000151276	0.000168637	0.000152485	0.000163758	0.000102885	8.31279e-05	0.000165876	0.000141747	0.000101198	0.000193652	0.000164528	0.00017308	0.000187523
18	Hypoxanthine	0.998549	156.035	137.046	Organoheterocyclic compounds	forward	8.73427e-05	6.35198e-05	5.97238e-05	7.43865e-05	0.000106979	0.000109355	8.9398e-05	0.000140188	0.000196694	0.000151528	4.65716e-05	6.63281e-05	2.90745e-05	6.34103e-05	5.74532e-05	2.17004e-05	3.75945e-05	0.000109604	0.000122932	0.000120969
19	L-Gulose	0.998502	312.545	203.053	Organic oxygen compounds	forward	0.000895876	0.000894904	1.12008e-05	0.00123365	0.000757957	9.41886e-06	0.00090905	0.0017559	0.00166762	0.00145729	0.00187021	0.00186814	0.000666118	0.00108749	0.00115347	0.000762629	0.000866159	0.00155723	0.00149394	0.00152708
20	Genistein	0.998206	23.9745	271.06	Phenylpropanoids and polyketides	forward	2.31587e-05	1.96072e-05	7.09841e-06	2.28518e-05	3.82947e-05	2.04641e-05	3.63474e-06	1.94144e-05	8.48716e-07	4.0609e-05	8.39371e-06	7.47963e-06	5.7782e-06	8.94197e-06	1.08794e-05	7.53225e-06	8.17036e-06	1.61077e-05	1.70688e-05	1.8146e-05
21	Pyridoxamine 5'-phosphate	0.998183	285.134	249.061	Organoheterocyclic compounds	forward	1.38738e-05	1.20362e-05	8.88348e-06	7.21773e-06	9.28532e-06	5.70151e-06	3.89475e-06	1.12674e-05	6.53062e-06	9.31161e-06	7.43566e-06	7.23247e-06	5.24413e-09	1.37199e-06	2.41184e-06	3.23112e-06	3.23874e-06	1.0621e-05	9.67549e-06	1.06884e-05
22	Adenosine	0.998182	187.876	268.104	Nucleosides, nucleotides, and analogues	forward	8.5451e-06	1.36985e-05	1.52837e-05	5.72218e-05	1.32128e-05	7.77564e-06	1.43231e-05	0.000137771	1.30587e-05	8.60983e-06	1.33577e-05	6.90906e-06	4.39474e-05	0.000708235	0.000325965	1.32237e-05	2.10415e-05	2.86954e-05	2.94365e-05	2.99098e-05
23	Deoxycytidine	0.998037	227.988	228.098	Nucleosides, nucleotides, and analogues	forward	5.56781e-05	4.16919e-05	4.10341e-05	4.83565e-05	5.01832e-05	3.73516e-05	2.78531e-05	3.66149e-05	5.2673e-05	1.99611e-05	3.82058e-05	2.04186e-05	2.47143e-06	2.86496e-06	1.13442e-06	1.28439e-06	6.9143e-06	3.14262e-05	3.40192e-05	2.97015e-05
24	L-Proline	0.997979	610.866	116.071	Organic acids and derivatives	forward	0.000172963	6.6751e-05	0.000129926	0.000153479	0.000250804	0.000142549	4.4866e-05	0.000146046	0.000112657	0.000471707	0.000147558	0.000122951	2.52e-05	3.19821e-05	3.58045e-05	2.75819e-05	3.09653e-05	0.000131387	0.000125082	0.000154967
26	1,7-Dimethylguanosine	0.997771	212.069	312.13	Nucleosides, nucleotides, and analogues	forward	1.03364e-05	9.31511e-06	8.38272e-06	5.32337e-06	1.04442e-05	1.05438e-05	8.37071e-06	1.36507e-05	2.06483e-05	6.12473e-06	7.76681e-06	8.18535e-06	2.66111e-06	3.17653e-06	4.3896e-06	8.65518e-07	3.2583e-06	9.82373e-06	8.99656e-06	1.03062e-05
27	N-Ornithyl-L-taurine	0.997686	240.375	240.102	Organic acids and derivatives	forward	8.85347e-05	0.000117606	0.000149364	4.74724e-05	5.46367e-05	6.16483e-05	5.18963e-05	7.11796e-05	3.8016e-05	6.29408e-05	7.0461e-05	3.07095e-05	6.38047e-05	6.34546e-05	6.24595e-05	7.13501e-05	8.48232e-05	6.61223e-05	6.65643e-05	7.0189e-05
28	Daidzein	0.997468	24.9678	255.065	Phenylpropanoids and polyketides	forward	8.22571e-05	0.000112248	1.0641e-08	0.000127657	0.000171318	6.79421e-05	1.11501e-05	0.00010653	1.83381e-06	0.000137688	1.72046e-06	1.4046e-05	2.05728e-05	2.55853e-05	4.70391e-05	2.1029e-05	3.28696e-05	6.35972e-05	6.52218e-05	6.66093e-05
29	L-Phenylalanine	0.997366	282.828	166.086	Organic acids and derivatives	forward	0.00704467	0.00586945	0.00459537	0.00457622	0.00580546	0.00409463	0.00342698	0.00410047	0.00232151	0.00735412	0.00479066	0.0034177	0.000818857	0.000654607	0.00107327	0.00162928	0.00139252	0.00448673	0.00515504	0.00555162
30	L-Carnitine	0.997297	379.247	162.112	Organic nitrogen compounds	forward	2.82319e-05	2.72675e-05	3.00851e-05	0.0177662	0.0176318	3.06316e-05	0.013299	0.016389	0.0157988	0.0155362	0.0170474	0.0115983	0.00249685	0.012391	0.00743701	0.0138127	0.00646224	0.0134994	0.0133642	0.014498
31	Kynurenic acid	0.997194	208.728	190.05	Organoheterocyclic compounds	forward	6.96913e-05	5.83241e-05	2.10632e-05	3.67524e-05	6.79663e-05	2.71901e-05	2.84118e-05	2.62381e-05	2.89473e-05	4.43495e-05	3.91536e-05	1.84204e-05	2.30141e-05	1.4583e-05	2.44436e-05	1.90811e-05	0.000125652	2.77572e-05	3.63796e-05	2.94107e-05
32	L-Threonine	0.997029	148.621	120.056	Organic acids and derivatives	forward	7.55494e-06	1.09831e-05	1.24645e-05	1.73424e-05	1.43072e-05	6.44437e-06	1.56561e-05	5.6683e-05	2.54906e-05	2.31908e-05	3.69119e-05	3.0832e-05	4.78089e-06	6.38268e-06	3.60659e-06	2.43918e-06	5.14806e-06	2.03127e-05	2.01043e-05	2.22496e-05
33	p-Aminobenzoic acid	0.996381	307.761	138.055	Benzenoids	forward	0.00475377	0.00323054	1.89993e-06	0.00647576	0.00649022	3.02593e-06	0.00386299	0.00303534	0.00221961	0.00561343	0.00235956	0.00107355	0.000364791	0.00101278	0.000850833	0.000231723	0.00107433	0.00440269	0.00450871	0.00436231
35	Phenylacetylglycine	0.995434	209.175	194.081	Organic acids and derivatives	forward	0.000256754	8.20476e-05	3.22601e-05	3.56453e-05	0.000100067	1.45602e-05	9.37331e-05	4.83657e-05	3.4038e-05	5.97693e-06	5.25412e-05	6.52726e-05	5.24413e-09	6.63223e-09	6.12311e-09	5.58857e-09	5.88713e-09	8.53577e-05	8.06069e-05	8.52643e-05
38	L-Pipecolic acid	0.994841	20.2844	130.087	Organic acids and derivatives	forward	8.50408e-06	8.11019e-06	7.90687e-05	1.12571e-05	8.6758e-06	8.90978e-06	9.22665e-06	6.35967e-06	5.74032e-06	3.85308e-05	6.37923e-05	6.71636e-06	1.7354e-06	6.63223e-09	7.4115e-07	1.36526e-06	1.43915e-06	7.82454e-06	8.33683e-06	7.93148e-06
39	Nicotinamide N-oxide	0.994659	166.083	139.05	Organoheterocyclic compounds	forward	0.000265412	0.000142975	0.000240506	0.000310326	0.000349521	0.000202517	3.64771e-05	3.35569e-05	2.18312e-06	1.45019e-05	2.77279e-05	4.45512e-05	0.000165419	0.000371005	0.00027029	0.0002362	0.000141612	9.70901e-05	9.62809e-05	0.000109103
40	2-Propylpiperidine	0.994556	213.75	128.144	Alkaloids and derivatives	forward	0.0017404	0.00154587	0.00181446	0.0017862	0.00184925	0.00185815	0.00130735	0.00135484	0.00151138	0.00141958	0.00153208	0.00145427	1.19175e-05	2.36413e-05	1.8463e-05	1.11105e-05	1.62396e-05	0.00148567	0.00147353	0.00141721
42	L-Histidine	0.994293	576.15	156.077	Organic acids and derivatives	forward	0.00119777	0.000751903	0.000854935	0.000431795	0.000531264	0.000499704	0.000242178	0.000295543	0.00026731	0.000576557	0.000584292	0.000272721	0.000295242	0.000266108	0.000321943	0.000331899	0.00128963	0.000469017	0.000409898	0.00046715
43	1-Methyladenine	0.994214	259.613	150.078	Organoheterocyclic compounds	forward	6.28331e-06	2.57102e-06	4.19445e-06	6.75951e-06	6.64251e-06	6.99702e-06	5.05041e-06	6.70741e-06	7.5573e-05	1.1245e-05	3.73882e-06	3.91235e-06	4.77673e-06	2.55337e-06	5.15233e-06	1.67873e-06	9.42462e-06	8.51222e-06	9.93979e-06	9.35471e-06
44	Thiamine	0.994072	401.183	265.112	Organoheterocyclic compounds	forward	3.17229e-05	3.55434e-05	1.7342e-05	2.67404e-05	2.15823e-05	1.04707e-05	1.60528e-05	3.25747e-05	9.36554e-06	2.86188e-05	2.42801e-05	1.42247e-05	0.000192422	0.000198095	0.000268276	0.000163359	0.000186346	2.17834e-05	1.74052e-05	1.75647e-05
45	Uridine	0.993915	178.534	245.077	Nucleosides, nucleotides, and analogues	forward	2.62021e-05	4.28714e-05	3.97704e-05	2.95739e-05	1.77963e-05	1.59762e-05	1.55131e-05	1.825e-05	5.64128e-05	8.58416e-06	3.41995e-05	2.35003e-05	6.4932e-07	7.88357e-07	1.22986e-06	4.50408e-07	1.02564e-06	2.97311e-05	3.54816e-05	3.49661e-05
46	5-[2H-Pyrrol-4-(3H)-ylidenemethyl]-2-furanmethanol	0.993823	298.891	178.086	Organoheterocyclic compounds	forward	1.76057e-05	1.79898e-05	2.47353e-05	1.62001e-05	1.21784e-05	1.63501e-05	1.26656e-05	1.3527e-05	1.74299e-05	1.74506e-05	1.97387e-05	1.25123e-05	9.04196e-06	2.02507e-05	1.55123e-05	1.49663e-05	1.24447e-05	1.38706e-05	1.61643e-05	1.6132e-05
47	Butyl 3-O-caffeoylquinate	0.993584	325.148	411.162	Organic oxygen compounds	forward	1.50901e-06	3.61169e-06	9.4838e-07	7.0381e-06	9.50222e-06	1.2026e-06	8.21254e-07	3.25685e-06	9.58504e-09	7.15877e-06	2.57845e-07	9.93665e-09	5.24413e-09	6.63223e-09	6.12311e-09	5.58857e-09	5.88713e-09	3.09891e-06	3.53458e-06	2.18006e-06
48	Phosphorylcholine	0.993497	157.798	184.064	Organic nitrogen compounds	forward	0.000180083	0.000152901	0.000171909	0.000269211	0.000418077	0.000195334	0.000209307	0.000185848	6.75038e-05	0.000557716	0.000153053	4.94792e-05	0.00033339	0.000194361	0.000410775	0.000320122	0.000372394	0.000272344	0.000284585	0.000296312
49	2,6-Dimethylpyrazine	0.993301	371.054	109.076	Organoheterocyclic compounds	forward	2.44126e-05	2.39564e-05	2.10369e-05	0.00016402	0.000192204	2.02484e-05	0.000322138	0.000166895	0.000330425	0.000163628	8.90585e-05	9.58686e-05	2.75979e-06	4.65051e-06	4.43284e-06	3.73399e-06	2.97309e-06	0.000196764	0.00019193	0.000206452
50	Pyroglutamic acid	0.992735	619.499	130.05	Organic acids and derivatives	forward	1.64133e-05	1.7383e-05	1.47973e-05	1.28483e-05	1.65197e-05	1.57523e-05	8.10996e-06	1.43838e-05	1.98304e-05	1.6079e-05	6.08769e-06	3.24259e-06	5.24413e-09	6.63223e-09	6.12311e-09	5.58857e-09	5.88713e-09	1.3872e-05	1.7771e-05	2.11823e-05
51	1,2,3,4-Tetrahydro-b-carboline-1,3-dicarboxylic acid	0.992689	580.741	261.088	Alkaloids and derivatives	forward	8.20995e-06	1.29142e-05	8.40859e-06	9.06127e-06	9.23495e-06	9.50054e-06	8.92572e-06	1.30702e-05	1.44352e-05	7.72223e-06	1.04897e-05	1.11414e-05	5.24413e-09	1.81962e-07	5.27225e-08	7.01031e-08	7.73203e-08	9.20854e-06	1.25558e-05	9.23107e-06
52	5-Methylcytidine	0.992657	281.908	258.108	Nucleosides, nucleotides, and analogues	forward	2.56651e-06	3.4068e-06	3.71842e-07	3.02939e-06	2.56826e-06	4.58937e-06	5.96407e-06	6.52915e-06	2.15192e-06	3.53764e-06	3.96698e-06	2.84149e-06	2.30667e-06	2.92879e-06	3.53566e-06	3.99605e-06	4.9027e-06	4.23965e-06	6.34677e-06	5.20523e-06
53	Beta-Carboline	0.992285	48.6856	169.076	Organoheterocyclic compounds	forward	3.60886e-05	3.04197e-05	4.21149e-05	1.92074e-05	5.52503e-05	4.27319e-05	3.82952e-05	3.74156e-05	1.31351e-05	4.64784e-05	1.0561e-05	2.77099e-05	9.95195e-06	2.62552e-05	1.95422e-05	9.53207e-06	1.70424e-05	3.4507e-05	3.59794e-05	3.40378e-05
54	Cellobiose	0.991967	430.512	365.105	Organic oxygen compounds	forward	4.91086e-06	4.10635e-06	1.05477e-06	3.12144e-06	2.39953e-06	1.65254e-06	2.8244e-06	1.11613e-05	9.75247e-06	1.6728e-05	1.66129e-05	1.27078e-05	6.65896e-08	6.63223e-09	9.49672e-07	4.5676e-08	1.43944e-06	1.49016e-05	2.1532e-05	1.70022e-05
55	Lauroyl diethanolamide	0.991829	660.665	288.252	Lipids and lipid-like molecules	forward	2.65765e-05	2.48543e-05	2.72882e-05	2.81174e-05	2.72806e-05	2.98676e-05	2.3674e-05	2.13533e-05	2.66546e-05	1.8901e-05	2.37529e-05	2.76361e-05	2.76059e-05	8.48807e-05	0.000100942	2.74024e-05	2.42251e-05	2.29984e-05	2.31226e-05	2.42361e-05
56	1-Methylhypoxanthine	0.991103	97.1845	151.062	Organoheterocyclic compounds	forward	3.1347e-05	1.09314e-05	1.59009e-05	1.52714e-05	2.25549e-05	1.55979e-05	3.91505e-05	1.71554e-05	0.000161232	4.00673e-05	1.36336e-05	3.87421e-05	9.22777e-06	1.38884e-05	7.79422e-06	1.53054e-05	1.95165e-05	3.93388e-05	4.46969e-05	4.59798e-05
57	N-Hexadecanoylpyrrolidine	0.990667	226.234	310.31	Organoheterocyclic compounds	forward	5.04057e-06	3.3854e-06	4.1598e-06	3.44527e-06	3.53046e-06	4.78712e-06	5.784e-06	5.60086e-06	3.67052e-06	5.09305e-06	5.88008e-06	7.00124e-06	2.36076e-06	1.8925e-06	1.47678e-06	8.5117e-06	3.12102e-06	3.43587e-06	4.37761e-06	3.42175e-06
59	N-Methylhydantoin	0.989019	180.518	115.05	Organoheterocyclic compounds	forward	5.47905e-05	4.41254e-05	3.84302e-05	4.69681e-05	5.2476e-05	3.74574e-05	7.80431e-05	3.70567e-05	8.0881e-05	3.90293e-05	5.31252e-05	5.27104e-05	4.40386e-05	3.16804e-06	7.81524e-05	4.50497e-05	0.00010109	4.8567e-05	5.60487e-05	5.27541e-05
60	5'-Methylthioadenosine	0.988749	92.1993	298.096	Nucleosides, nucleotides, and analogues	forward	3.95754e-05	3.24922e-05	2.9496e-05	5.57828e-05	5.37023e-05	2.4049e-05	2.38778e-05	1.29829e-05	3.82233e-05	2.02772e-05	9.55699e-05	3.70716e-05	3.34955e-06	7.27535e-06	5.38779e-06	4.23509e-06	5.60005e-06	3.96015e-05	4.36089e-05	4.41532e-05
61	Isoquinoline	0.988468	230.621	130.065	Organoheterocyclic compounds	forward	3.95974e-05	3.45195e-05	2.91586e-05	2.94322e-05	2.62845e-05	2.61555e-05	1.89201e-05	3.2854e-05	2.63333e-05	1.7851e-05	5.11097e-05	3.32913e-05	0.000108831	0.000143418	0.000153199	0.000210424	0.000184106	2.42086e-05	3.1648e-05	3.22343e-05
62	D-Alanine	0.988155	425.656	90.0555	Organic acids and derivatives	forward	0.00012944	0.000161965	0.00011725	9.43325e-05	9.82294e-05	8.89764e-05	4.68436e-05	5.19658e-05	5.77282e-05	8.50131e-05	5.9034e-05	5.35298e-05	3.20599e-05	3.15768e-05	3.84152e-05	3.46151e-05	3.36232e-05	6.84298e-05	6.32856e-05	6.74834e-05
63	N6-Methyladenosine	0.987356	308.292	282.12	Nucleosides, nucleotides, and analogues	forward	0.000104655	8.66788e-05	3.90202e-07	5.30508e-05	6.77996e-05	1.06738e-08	0.00016537	0.000107844	0.000187883	4.99095e-05	7.87783e-05	7.13423e-05	5.24413e-09	6.63223e-09	6.12311e-09	5.58857e-09	5.88713e-09	9.3926e-05	9.67306e-05	0.000102662
65	Histamine	0.987186	395.86	112.087	Organic nitrogen compounds	forward	0.000458569	0.000333916	0.000315567	0.000199652	0.000162472	0.000668067	0.000120451	5.25172e-05	5.47099e-05	7.62855e-05	4.04484e-05	7.43808e-05	6.91843e-05	6.82222e-05	3.85727e-05	1.82325e-05	2.38627e-05	0.000127257	0.000114111	0.0001242
66	N-Acetylhistidine	0.986936	323.512	198.097	Organic acids and derivatives	forward	1.35243e-05	1.52616e-05	4.20808e-06	1.40067e-05	0.000161018	3.51135e-06	0.000303384	0.000373176	0.000323987	0.000380198	0.000673056	0.000465507	0.000110153	7.04551e-05	8.73229e-05	6.37337e-05	9.40584e-05	0.000258408	0.000190869	0.000305759
67	Pyro-L-glutaminyl-L-glutamine	0.986583	191.083	258.108	Organic acids and derivatives	forward	1.80068e-05	1.23641e-05	1.08574e-05	1.61147e-05	1.95243e-05	1.784e-05	1.3315e-05	2.11577e-05	2.96957e-05	2.74141e-05	1.33901e-05	1.132e-05	4.91484e-06	1.07901e-05	1.01575e-05	6.87851e-06	1.15969e-05	1.66568e-05	1.72416e-05	1.7978e-05
68	(2E,11Z)-5-[5-(Methylthio)-4-penten-2-ynyl]-2-furanacrolein	0.986308	336.8	233.063	Lipids and lipid-like molecules	forward	7.17676e-06	3.53837e-06	2.90611e-06	3.96224e-06	3.59202e-06	2.56564e-06	3.81498e-06	1.09725e-05	2.03152e-05	4.17477e-06	9.33309e-06	4.61663e-06	7.06318e-06	4.50105e-06	6.36652e-06	5.96391e-06	9.08636e-06	5.51434e-06	4.66967e-06	5.77014e-06
69	Acetylhydrazine	0.98612	340.628	75.0559	Organic acids and derivatives	forward	4.429e-05	5.071e-05	1.73988e-06	6.87401e-05	6.95828e-05	1.95602e-06	2.75663e-05	1.77175e-05	2.28263e-05	7.0018e-05	4.08852e-05	4.08916e-05	2.42227e-06	3.46732e-06	3.13578e-06	3.0926e-06	3.06549e-06	4.21974e-05	4.21543e-05	4.19801e-05
70	Biochanin A	0.986028	24.938	285.076	Phenylpropanoids and polyketides	forward	3.35662e-05	5.0562e-05	2.10384e-05	4.36239e-05	4.16353e-05	1.75199e-05	5.46436e-06	5.41319e-05	3.77844e-06	6.72643e-07	9.91392e-06	1.36824e-05	1.14707e-05	1.33557e-05	2.56556e-05	1.75681e-05	7.29211e-06	2.46654e-05	2.65397e-05	2.64663e-05
71	Riboflavin	0.985843	236.855	377.145	Organoheterocyclic compounds	forward	6.63054e-06	5.96986e-06	5.595e-06	6.38275e-06	7.8015e-06	7.28649e-06	7.69485e-06	6.90518e-06	1.00414e-05	8.45389e-06	1.57409e-05	5.12201e-06	3.51086e-06	4.55387e-06	5.83252e-06	2.97943e-06	7.46082e-06	6.86554e-06	8.41523e-06	8.19831e-06
73	Ornithine	0.985705	611.986	133.097	Organic acids and derivatives	forward	0.000125419	0.000119226	1.46189e-05	0.00013309	0.000132224	0.000117938	0.000157445	0.000250598	3.16422e-05	0.000302461	0.000177594	9.2917e-05	4.15447e-05	4.86929e-05	7.21043e-05	3.83249e-05	4.2094e-05	0.000120946	0.000117618	0.00012461
74	Sphinganine	0.98504	40.6219	302.305	Organic nitrogen compounds	forward	1.54695e-05	3.06583e-05	7.15065e-05	0.000300745	0.00043454	1.7172e-05	3.10017e-05	1.90921e-05	0.000120215	4.41024e-05	0.00092495	1.7347e-05	2.67185e-05	4.65163e-06	3.02393e-05	2.74576e-05	2.95976e-05	0.000105262	9.97845e-05	0.000100571
75	D-Serine	0.983935	406.659	106.05	Organic acids and derivatives	forward	1.01613e-08	1.00208e-08	1.0641e-08	6.9042e-05	8.27686e-05	1.06738e-08	1.83074e-05	1.05689e-05	1.19558e-05	0.000121746	2.24524e-05	1.76654e-05	5.90699e-06	4.17609e-06	4.77861e-06	3.46482e-06	3.63505e-06	4.63976e-05	5.09152e-05	5.09757e-05
76	7-Methylguanosine	0.983602	216.085	298.114	Nucleosides, nucleotides, and analogues	forward	1.04796e-05	8.90269e-06	7.30857e-06	7.73456e-06	8.94983e-06	8.49629e-06	1.01118e-05	6.90841e-06	4.08885e-06	5.1798e-06	1.45777e-05	6.81372e-06	2.35313e-06	6.26168e-06	3.74128e-06	5.58857e-09	3.97503e-06	8.637e-06	7.87358e-06	7.03945e-06
77	3-Acetamidobutanal	0.983439	95.4025	130.086	Organic oxygen compounds	forward	0.000132119	0.000128431	0.000219761	0.000128239	0.000110968	0.000274119	2.75188e-05	2.34204e-05	2.4246e-05	4.02215e-05	3.1024e-05	2.74476e-05	4.98906e-05	8.28557e-05	7.62391e-05	5.60756e-05	5.55119e-05	7.52134e-05	7.54891e-05	8.11688e-05
79	Prolylhydroxyproline	0.982782	433.858	229.118	Organic acids and derivatives	forward	6.84017e-06	8.03993e-06	5.20708e-06	2.73667e-05	2.71823e-05	5.41075e-06	2.30114e-05	1.35696e-05	1.63567e-05	1.36725e-05	2.40231e-05	9.75829e-06	8.09374e-06	1.02359e-05	9.6563e-06	8.24399e-06	1.24898e-05	2.33863e-05	1.87472e-05	2.43387e-05
81	Methylpyrazine	0.982479	415.285	95.0609	Organoheterocyclic compounds	forward	8.35099e-06	8.46042e-06	9.97467e-06	6.93927e-05	6.48691e-05	1.00855e-05	8.05407e-05	0.000167541	8.26233e-05	9.40754e-05	4.81261e-05	5.22648e-05	7.35118e-07	1.0187e-06	1.33974e-06	1.16359e-05	1.56509e-06	0.00010568	0.000106759	0.000108002
83	Urocanic acid	0.981738	308.684	139.058	Organoheterocyclic compounds	forward	0.000326516	0.000218685	0.000313037	0.000403405	0.000467508	0.000390228	0.000287362	0.000232361	0.000156003	0.000483108	0.000262287	0.000122975	4.07445e-06	5.88841e-05	5.03581e-05	5.58857e-09	6.57863e-05	0.000308127	0.00019082	0.000208075
84	2-Methylbutyrylglycine	0.980927	279.3	160.097	Organic acids and derivatives	forward	2.16055e-05	1.12125e-05	2.69683e-05	1.48772e-05	2.13088e-05	1.8124e-05	1.92998e-05	1.69728e-05	1.94705e-05	2.78322e-05	2.86865e-05	1.57194e-05	1.01496e-05	1.00936e-05	6.82368e-06	1.19358e-05	1.29389e-05	1.74433e-05	2.45119e-05	1.83188e-05
85	L-Isoleucine	0.980428	296.13	132.102	Organic acids and derivatives	forward	0.00389666	0.00364625	0.00546762	0.00334144	0.00348006	0.00524753	0.00204906	0.00286982	0.00214568	0.00731571	0.00274156	0.00269427	0.00182442	0.0014962	0.00772447	0.00361703	0.00895426	0.00332331	0.00349199	0.00371577
86	(Â±)-Tryptophan	0.979161	260.209	205.093	Organoheterocyclic compounds	forward	2.10724e-06	2.60059e-06	1.37653e-05	2.09312e-06	9.42801e-07	4.69148e-06	2.1281e-06	1.78701e-06	1.09524e-06	1.70174e-06	2.48851e-06	1.49283e-06	5.24413e-09	6.63223e-09	6.12311e-09	5.58857e-09	5.88713e-09	9.11363e-09	1.84806e-06	2.25242e-06
87	3-Amino-2-piperidone	0.978984	558.27	115.087	Organic acids and derivatives	forward	4.9179e-05	3.53787e-05	2.88833e-05	3.90729e-05	7.46887e-05	3.52711e-05	3.73478e-05	6.09542e-05	4.07253e-05	6.88353e-05	5.65685e-05	3.59138e-05	0.000156369	0.000167498	9.97786e-05	0.00015105	0.00016762	4.06712e-05	4.96873e-05	4.54132e-05
88	Styrene	0.97897	33.8684	105.07	Benzenoids	forward	3.04789e-05	4.97847e-05	1.60173e-06	5.75578e-05	3.81375e-05	4.40144e-05	4.36588e-05	4.13948e-05	4.53399e-05	3.12626e-05	6.44924e-05	4.84141e-05	3.49633e-05	3.39903e-05	3.73013e-05	3.62094e-05	3.7953e-05	5.43913e-05	5.89859e-05	6.26898e-05
90	Pyrrolidine	0.978478	303.241	72.0814	Organoheterocyclic compounds	forward	3.37793e-05	3.03331e-05	2.03194e-05	3.27197e-05	5.0589e-05	2.1561e-05	9.84241e-05	6.37098e-05	7.63441e-05	5.46156e-05	6.38223e-05	0.000120628	8.73885e-06	2.55336e-05	1.66736e-05	2.82833e-05	2.0945e-05	7.46759e-05	6.94829e-05	7.16536e-05
91	7-Methylinosine	0.9782	157.097	283.103	Nucleosides, nucleotides, and analogues	forward	1.19535e-05	1.05683e-05	6.50977e-06	8.58255e-06	1.51832e-05	1.22296e-05	1.69674e-05	1.54493e-05	2.22432e-05	1.45862e-05	1.14679e-05	1.15224e-05	2.13636e-06	6.86873e-06	5.91203e-06	1.72674e-06	4.88586e-06	1.5617e-05	1.58223e-05	1.55652e-05
93	myo-Inositol	0.975394	421.507	203.053	Organic oxygen compounds	forward	1.01613e-08	1.00208e-08	2.17165e-07	8.74807e-06	1.31686e-05	1.37337e-06	6.92859e-06	9.69236e-06	9.00501e-06	7.91219e-06	4.49471e-05	8.33104e-06	5.24413e-09	6.63223e-09	6.12311e-09	5.58857e-09	5.88713e-09	1.0937e-05	1.01836e-05	1.06777e-05
94	Nicotine	0.975356	68.6924	163.123	Organoheterocyclic compounds	forward	1.06034e-05	1.72184e-05	1.41273e-05	1.53537e-05	1.47608e-05	1.94215e-05	7.11377e-06	9.74346e-06	7.70892e-06	1.21633e-05	1.28324e-05	7.34085e-06	5.24413e-09	4.3384e-07	3.95653e-07	5.58857e-09	3.03256e-07	1.93905e-05	2.09898e-05	2.22366e-05
95	L-Acetylcarnitine	0.975356	329.901	204.123	Lipids and lipid-like molecules	forward	0.0210664	0.0258511	7.79007e-05	0.0154511	0.0173135	9.44452e-05	0.0252018	0.0192544	0.0161404	0.0217103	0.0245268	0.0259021	0.0148773	0.0172505	0.0157135	0.0154961	0.0173426	0.021672	0.0215107	0.0210656
96	2-O-Methylcytosine	0.974012	248.006	126.066	Organoheterocyclic compounds	forward	0.000144448	0.000153328	0.000154493	0.000152544	0.000167511	0.000164743	0.000125152	0.000138397	0.000141804	0.000119449	0.000160607	0.000146345	2.01293e-05	1.56581e-05	2.96174e-05	1.50405e-05	2.13914e-05	0.000154086	0.000134343	0.000137802
97	3-Acetyl-2,7-naphthyridine	0.973191	49.6219	173.071	Organoheterocyclic compounds	forward	0.00382854	0.00344576	0.00168624	0.00110089	0.000540497	0.000576369	0.000716171	0.000854539	0.000281453	0.000685146	0.000379916	0.000205202	8.92638e-05	0.000289186	0.000218816	0.00010254	0.000144256	0.000918359	0.000923438	0.000973804
98	Trimethylamine N-oxide	0.972516	353.212	76.0762	Organic nitrogen compounds	forward	5.9437e-07	8.8273e-07	1.0641e-08	0.00141676	0.00146486	1.06738e-08	0.00209764	0.00250123	0.00164867	0.00134884	0.00192308	0.0011644	0.000892008	0.000828323	0.000945154	0.00114093	0.00126975	0.00175224	0.00180007	0.00179998
99	3-(4-hydroxyphenyl)-3,4-dihydro-2H-1-benzopyran-7-ol	0.972488	24.8506	243.101	Phenylpropanoids and polyketides	forward	7.30031e-05	2.5861e-05	0.00012833	5.11981e-05	7.6223e-05	0.00025331	4.20342e-05	9.01582e-06	4.41145e-05	0.000212662	1.64831e-05	3.64933e-05	5.37193e-05	4.43381e-05	6.80491e-05	5.07589e-06	6.78627e-06	8.14752e-05	8.54579e-05	8.1182e-05
100	Dodecanoylcarnitine	0.971982	214.569	344.279	Lipids and lipid-like molecules	forward	4.35966e-05	8.35553e-05	0.000107125	2.51009e-05	3.29162e-05	3.21437e-05	0.00010529	9.95351e-05	7.65697e-05	5.88991e-05	7.77382e-05	8.99365e-05	2.45533e-05	1.56971e-05	2.6901e-05	2.70851e-05	4.33119e-05	7.97179e-05	7.32354e-05	7.09025e-05
102	Furaneol 4-glucoside	0.971303	299.521	291.105	Organic oxygen compounds	forward	3.4655e-06	1.96962e-06	1.0641e-08	2.2801e-06	3.11735e-06	1.06738e-08	4.66413e-07	2.65858e-06	2.5827e-07	7.81764e-06	1.27097e-06	4.05649e-07	1.78336e-06	4.90557e-07	2.01191e-06	1.69438e-06	2.62566e-06	1.83647e-06	2.22006e-06	2.20798e-06
103	N-Acetyldopamine	0.971283	355.095	196.097	Benzenoids	forward	1.28338e-06	1.13926e-06	3.57809e-06	5.69412e-06	7.11451e-06	3.37329e-06	7.13143e-06	7.81712e-06	7.81955e-06	6.30353e-06	1.27897e-05	1.21996e-05	4.48107e-06	6.73742e-06	5.4505e-06	5.94688e-06	7.81041e-06	8.19428e-06	8.69736e-06	7.48904e-06
104	Corticosterone	0.971096	196.088	347.221	Lipids and lipid-like molecules	forward	1.01613e-08	1.00208e-08	1.0641e-08	1.03823e-08	1.02816e-08	1.06738e-08	9.25377e-07	2.33994e-06	5.04466e-07	5.10849e-07	1.71222e-06	1.77079e-06	5.24413e-09	6.63223e-09	6.12311e-09	9.48418e-07	5.88713e-09	1.34206e-06	1.28485e-06	1.37191e-06
105	L-Palmitoylcarnitine	0.97046	191.248	400.342	Lipids and lipid-like molecules	forward	2.49815e-05	2.47451e-05	3.25537e-05	7.63553e-06	1.40158e-05	2.23683e-05	2.93043e-05	2.45352e-05	3.15907e-05	1.51319e-05	1.65583e-05	2.40993e-05	5.40866e-06	1.03398e-06	3.31804e-06	7.49779e-06	6.16144e-06	3.4411e-05	3.49194e-05	3.87764e-05
107	Beta-Guanidinopropionic acid	0.969545	400.435	132.077	Organic nitrogen compounds	forward	0.0287989	0.0278001	0.0265082	0.00022959	0.000328997	0.0261142	0.000147289	0.000248164	0.000227718	0.00026364	0.000291917	0.000168726	0.000106223	0.000277795	2.73037e-05	0.000231978	0.0002202	0.000223511	0.000249799	0.000222686
108	Tetracosahexaenoic acid	0.969264	180.167	357.278	Lipids and lipid-like molecules	forward	8.23886e-07	2.4594e-07	1.44721e-07	1.03823e-08	3.53984e-07	4.58176e-07	1.7312e-07	2.82465e-07	4.67657e-07	1.94552e-05	3.04695e-07	3.13517e-06	5.24413e-09	6.63223e-09	6.12311e-09	5.58857e-09	5.88713e-09	2.70879e-06	4.37172e-06	3.43266e-06
109	Ethyl 3-methyl-9H-carbazole-9-carboxylate	0.969216	228.012	254.117	Organoheterocyclic compounds	forward	1.08122e-05	1.33903e-05	1.69196e-05	5.92556e-06	5.40238e-06	6.75873e-06	5.79346e-06	1.0666e-05	3.75758e-06	7.19335e-06	9.35355e-06	5.23941e-06	1.77419e-06	2.21098e-06	1.64952e-06	1.8801e-06	3.06673e-06	7.70484e-06	6.43352e-06	7.78384e-06
110	3,5,6-Trihydroxy-5-(hydroxymethyl)-2-methoxy-2-cyclohexen-1-one	0.968858	312.305	205.068	Organic oxygen compounds	forward	0.000211227	0.000172402	0.000164235	0.000141052	0.000124973	6.11876e-06	0.000163647	0.000305702	0.000361988	0.000189676	0.000306484	0.000457464	4.57806e-05	8.09315e-05	7.59736e-05	0.000106545	0.000125001	0.000180723	0.000314249	0.000321539
111	Racemethionine	0.968819	312.43	150.058	Organic acids and derivatives	forward	0.00293781	0.00268436	0.00202705	0.00389824	0.00360122	0.00302655	0.00104491	0.00134989	0.000443635	0.0023057	0.000924467	0.000723817	0.0017824	0.00183684	0.00315005	0.0011114	0.00185221	0.00112237	0.00125015	0.00123224
112	Tetradecanoylcarnitine	0.967906	209.685	372.311	Lipids and lipid-like molecules	forward	6.32514e-05	0.000102626	0.000105807	6.31742e-05	6.30711e-05	7.4323e-05	0.000205374	0.000127149	0.000172428	7.78635e-05	0.00015158	0.0001559	8.84975e-05	6.16707e-05	8.35834e-05	0.000101178	0.000131391	0.000100637	9.60072e-05	0.000100802
113	Glucosamine 6-phosphate	0.967246	269.457	260.053	Organic oxygen compounds	forward	8.57529e-06	8.29904e-06	4.43595e-06	6.5134e-06	9.52865e-06	6.96891e-06	1.12996e-05	1.2041e-05	1.6603e-05	1.21857e-05	3.07967e-05	1.1054e-05	1.03557e-06	1.00295e-06	5.77676e-07	1.75379e-06	2.58968e-06	9.56664e-06	1.37208e-05	1.48417e-05
114	Trigonelline	0.965952	239.228	138.055	Alkaloids and derivatives	forward	0.000441997	0.000337515	0.000489037	0.00061105	0.000830747	0.000506821	0.000349905	0.000295422	0.000133883	0.0013717	0.000276542	8.90077e-05	0.00021494	0.000368984	0.000396507	0.000101454	0.000376084	0.000500625	0.000483016	0.000515829
115	N-Acetylhistamine	0.964537	157.798	154.097	Organic acids and derivatives	forward	1.00446e-05	4.15147e-06	1.10344e-05	1.29938e-05	1.11113e-05	1.19989e-05	1.3405e-05	8.22389e-06	1.50181e-05	8.09016e-05	1.4438e-05	9.45875e-06	2.8117e-06	5.6427e-06	2.47447e-06	1.95318e-06	2.54696e-06	2.03685e-05	2.13936e-05	2.12825e-05
116	D-Asparagine	0.964456	408.846	133.061	Organic acids and derivatives	forward	0.000372248	0.000793299	0.000312353	7.67972e-05	9.14553e-05	0.000686473	1.96589e-05	2.27182e-05	6.93277e-06	0.000152108	2.85139e-05	1.47571e-05	1.78172e-06	2.52655e-06	2.37757e-06	2.12757e-06	1.38397e-06	4.53891e-05	5.34513e-05	5.25378e-05
117	2,5-Dihydro-2,4-dimethyloxazole	0.963592	54.3178	100.076	Organoheterocyclic compounds	forward	6.64493e-05	4.74042e-05	6.5312e-05	6.1766e-05	4.05778e-05	0.000115558	1.49291e-05	2.2972e-05	5.47579e-05	0.000241517	5.0431e-05	1.83721e-05	3.83669e-05	2.97032e-05	1.84929e-05	1.98029e-05	1.42593e-05	4.18886e-05	4.37181e-05	4.80171e-05
118	Betonicine	0.963047	318.83	160.097	Organic acids and derivatives	forward	6.20314e-05	6.07529e-05	9.17165e-05	0.00012842	0.00017584	0.000116419	6.7364e-05	4.17893e-05	2.48021e-05	9.61705e-05	1.93162e-05	8.14251e-06	2.38101e-05	5.30926e-05	4.7139e-05	1.37997e-05	4.01591e-05	6.22094e-05	7.18675e-05	6.74639e-05
120	Pyrimidine	0.96236	280.486	81.0451	Organoheterocyclic compounds	forward	2.2504e-05	1.97016e-05	4.05454e-05	2.94843e-05	2.82234e-05	3.6199e-05	1.44438e-05	7.87877e-06	1.34219e-05	2.06615e-05	2.49361e-05	2.42516e-05	1.97907e-05	1.55363e-05	1.61822e-05	5.09165e-06	1.70555e-05	1.52825e-05	1.79433e-05	1.54443e-05
121	(+)-2,3-Dihydro-3-methyl-1H-pyrrole	0.961424	278.214	84.0813	Organoheterocyclic compounds	forward	0.00061691	0.000855978	0.000621089	0.000950236	0.00107076	0.000734477	0.000270169	0.00038327	0.000280931	0.000435442	0.000257914	0.000332738	0.000228548	0.000202302	0.0001719	6.33546e-05	0.000125736	0.000499852	0.000488002	0.000472526
123	Prolyl-Valine	0.95964	370.984	215.139	Organic acids and derivatives	forward	4.91695e-06	3.56449e-06	4.10332e-06	4.09627e-06	6.77077e-06	4.72074e-06	5.20788e-06	5.49312e-06	5.09018e-06	8.88328e-06	2.84756e-06	4.08376e-06	4.77504e-06	7.80074e-06	6.29781e-06	4.93019e-06	4.65748e-06	4.71137e-06	4.75794e-06	4.71122e-06
125	Formononetin	0.95878	331.506	269.081	Phenylpropanoids and polyketides	forward	7.38504e-06	5.26019e-06	2.04941e-06	5.45409e-06	1.01421e-05	4.84266e-06	6.59758e-06	5.12535e-06	6.96175e-06	1.0586e-05	3.61723e-06	7.73378e-06	4.25415e-07	4.91835e-06	6.12311e-09	2.84455e-06	5.88713e-09	5.8774e-06	4.32046e-06	6.54065e-06
126	2-Acetylpyrazine	0.958749	434.645	123.055	Organooxygen compounds	forward	6.44032e-05	6.39474e-05	7.60317e-05	4.80989e-05	5.06889e-05	7.10606e-05	4.02524e-05	4.06449e-05	4.12771e-05	3.56764e-05	4.56987e-05	4.26824e-05	2.74464e-05	2.57421e-05	1.56673e-05	1.64413e-05	2.45026e-05	4.52161e-05	3.93096e-05	4.08147e-05
127	Serotonin	0.958615	263.798	177.102	Organoheterocyclic compounds	forward	0.00025748	0.000221322	0.000121293	5.56795e-05	4.75002e-05	5.84631e-05	6.8015e-05	0.00010554	2.65997e-05	0.000117866	2.96201e-05	9.4333e-06	1.0167e-05	1.45697e-05	1.23231e-05	1.07587e-05	1.46568e-05	7.06562e-05	9.23272e-05	8.01327e-05
129	Thioguanine	0.958555	207.453	168.033	Organoheterocyclic compounds	forward	2.22033e-05	1.15623e-05	1.12855e-05	1.62594e-05	1.5154e-05	1.29899e-05	2.78959e-05	1.52642e-05	2.57023e-05	1.97643e-05	4.76456e-05	2.09588e-05	5.24413e-09	6.63223e-09	6.12311e-09	5.58857e-09	5.88713e-09	2.08789e-05	1.90027e-05	2.06529e-05
130	3-Methylguanine	0.958464	206.053	166.072	Organoheterocyclic compounds	forward	8.37333e-05	5.25061e-05	5.82674e-05	6.04095e-05	7.48734e-05	6.46719e-05	0.00011838	6.75217e-05	0.000159275	6.73322e-05	0.000114083	6.53172e-05	5.49322e-05	8.65023e-05	8.11641e-05	4.79338e-05	8.58068e-05	8.71887e-05	8.34835e-05	9.03367e-05
131	(2R)-2-Hydroxy-2-methylbutanenitrile	0.958419	280.085	100.076	Organic oxygen compounds	forward	0.000124551	0.000116657	0.0001291	0.000154021	0.000119413	0.0001168	9.9019e-05	7.03794e-05	0.000119627	7.37675e-05	0.000127474	8.7898e-05	3.69682e-05	3.04878e-05	3.81045e-05	3.37424e-05	2.83005e-05	8.81192e-05	8.58825e-05	0.000118664
132	Mesalazine	0.957757	83.9673	154.05	Benzenoids	forward	2.46371e-05	2.35261e-05	2.38647e-05	4.87933e-05	3.22678e-05	2.88228e-05	7.5449e-05	2.24797e-05	4.91485e-05	1.46505e-05	4.20344e-05	1.9577e-05	2.65413e-05	5.65146e-05	3.54621e-05	2.55712e-05	5.98993e-05	5.01144e-05	5.11814e-05	5.42672e-05
133	Methylguanidine	0.957676	285.442	74.0719	Organic nitrogen compounds	forward	6.29227e-05	3.77963e-05	1.94916e-05	4.613e-05	7.04869e-05	1.92291e-05	4.61005e-05	3.59896e-05	1.67732e-05	0.000107662	2.60825e-05	2.16958e-05	1.88822e-05	2.34675e-05	3.37802e-05	4.12693e-05	4.69711e-05	4.80751e-05	4.82344e-05	5.07016e-05
134	3-(2-Furanyl)-2-propenal	0.957645	24.8506	123.044	Organoheterocyclic compounds	forward	2.11523e-05	6.53102e-06	3.47705e-05	1.34202e-05	2.00773e-05	6.75935e-05	1.19111e-05	1.19565e-06	1.07837e-05	5.91815e-05	1.05329e-08	9.28372e-06	1.40104e-05	1.31275e-05	1.91355e-05	1.27746e-06	1.81872e-06	2.05698e-05	2.27197e-05	2.15555e-05
135	Anserine	0.957454	451.407	241.129	Organic acids and derivatives	forward	1.92407e-06	2.1178e-06	2.31734e-06	0.00015276	0.000151671	5.67248e-06	1.74437e-05	1.76497e-05	2.69483e-05	2.62702e-05	6.3538e-05	2.17171e-05	1.74168e-05	1.24849e-05	5.75782e-06	2.12134e-05	1.48487e-05	4.83913e-05	5.45537e-05	5.59504e-05
136	3-Dehydrosphinganine	0.955983	86.578	300.29	Organic oxygen compounds	forward	0.000139993	8.70331e-05	0.000240718	0.000119806	6.6738e-05	6.85546e-05	0.000245265	0.000169105	0.000196564	0.000181664	0.000215214	7.62051e-05	3.28277e-06	4.28889e-06	1.78515e-05	1.81019e-05	1.41632e-05	0.000134244	0.000132639	0.000139351
137	Aminoacetone	0.955861	403.869	74.0606	Organic oxygen compounds	forward	5.23092e-05	4.42466e-05	3.50917e-05	2.14926e-05	2.31587e-05	4.97111e-05	4.75676e-06	1.81164e-05	2.04098e-05	1.75234e-05	2.12569e-05	2.04389e-05	9.33735e-06	1.08361e-05	2.7516e-06	1.05056e-05	2.93811e-06	2.274e-05	1.78571e-05	1.86262e-05
138	Indoleacetaldehyde	0.95573	265.458	160.076	Organoheterocyclic compounds	forward	0.00101973	0.000902233	0.000364634	8.12034e-05	3.27074e-05	0.000108829	0.000287584	0.00041741	0.000107769	0.000209211	0.000107284	8.48728e-06	1.08566e-05	2.05742e-05	3.20352e-05	4.16268e-06	5.8079e-05	0.00022031	0.000310376	0.000290325
139	5-Methylcytosine	0.955408	206.305	126.066	Organoheterocyclic compounds	forward	5.45987e-05	7.24139e-05	6.68507e-05	5.61159e-05	6.96069e-05	7.93668e-05	4.6754e-05	5.42103e-05	5.92995e-05	4.27619e-05	6.35236e-05	5.51589e-05	7.46332e-06	1.68629e-05	1.21223e-05	3.16372e-06	1.49343e-05	7.54315e-05	4.95497e-05	5.48058e-05
140	Pantothenic acid	0.954765	288.588	220.118	Organooxygen compounds	forward	0.000153097	0.000129492	0.000129122	9.67819e-05	0.000137074	0.000121528	0.000210974	0.000289012	0.000211517	0.000288649	0.000457516	0.000356648	7.44328e-05	7.20856e-05	7.97045e-05	0.000117099	0.000177561	0.00019505	0.000222189	0.000217341
141	Phytosphingosine	0.9541	63.1786	318.299	Organic nitrogen compounds	forward	0.000916927	0.000968896	6.16251e-06	0.000771811	0.000936611	0.000297765	0.000463885	0.000339104	0.000270151	8.91816e-06	2.36423e-05	0.000396658	0.00091488	0.00077376	0.00147284	0.000726272	0.00065602	0.000591868	0.000569613	0.000576326
142	2,8-Dihydroxyquinoline-beta-D-glucuronide	0.953786	338.197	338.086	Organic oxygen compounds	forward	1.01613e-08	1.00208e-08	1.0641e-08	1.03823e-08	4.07361e-07	1.06738e-08	3.55282e-07	1.28101e-07	2.54253e-06	1.27975e-05	1.26935e-06	3.60354e-07	3.1407e-06	6.21931e-06	6.12311e-09	5.58857e-09	5.88713e-09	2.0988e-06	1.54782e-06	2.09042e-06
143	L-Arginine	0.951443	567.524	175.119	Organic acids and derivatives	forward	0.00766502	0.00441685	0.00413444	0.00483001	0.00492064	0.00645186	0.00269441	0.00126481	0.00138455	0.00222545	0.000610789	0.00160584	0.00144301	0.000772284	0.000966028	0.000122748	0.000150077	0.00252611	0.0032199	0.00369449
144	Daidzein 4'-O-glucuronide	0.951	269.913	431.097	Phenylpropanoids and polyketides	forward	9.31485e-07	1.6653e-06	1.0641e-08	9.85797e-07	1.51283e-06	1.06738e-08	1.29568e-06	5.67896e-06	9.58504e-09	2.92692e-06	1.10786e-06	3.84471e-07	5.24413e-09	6.63223e-09	6.12311e-09	3.76429e-07	8.39581e-07	1.05964e-06	1.2684e-06	1.89252e-06
145	Palmitic amide	0.950377	123.582	256.263	Lipids and lipid-like molecules	forward	1.67294e-06	1.43496e-06	1.08314e-06	3.4787e-06	1.67449e-06	1.34291e-06	1.18057e-06	8.68499e-07	7.55925e-07	3.22597e-07	1.45518e-06	9.79015e-07	9.75707e-06	1.19978e-05	1.24755e-05	1.11919e-05	1.1928e-05	1.36022e-06	1.02247e-06	1.81462e-06
146	3-Aminobutanoic acid	0.949792	321.906	104.071	Organic acids and derivatives	forward	0.00063045	0.00049147	0.000631854	0.000580247	0.000762407	0.000585953	0.00060128	0.000441733	0.00100176	0.000485959	0.000535569	0.000307431	0.00475478	0.00412157	0.00392519	0.00418415	0.00378267	0.000562636	0.000554417	0.000602206
147	L-Valine	0.949484	7.87913	118.087	Organic acids and derivatives	forward	1.20998e-05	1.24778e-05	1.41717e-05	1.75976e-05	1.27335e-05	1.3861e-05	1.13563e-05	1.15124e-05	1.22023e-05	1.19197e-05	1.36888e-05	1.22356e-05	4.59978e-06	0.000322001	0.000310606	0.000461765	0.000398544	1.24692e-05	1.07372e-05	1.40287e-05
148	D-1-Piperideine-2-carboxylic acid	0.948988	574.116	128.071	Organoheterocyclic compounds	forward	0.000247674	0.000282767	0.000223021	0.000317451	0.000309406	0.000221237	0.000176507	0.000222277	0.000160167	0.000222238	0.000147456	0.000149088	0.000292198	0.000175019	0.000475741	9.3069e-05	0.000163092	0.000218888	0.00029431	0.000286848
149	Butyl cinnamate	0.948608	31.6348	205.122	Phenylpropanoids and polyketides	forward	2.5774e-06	3.13763e-06	1.04687e-06	9.14297e-07	1.88562e-06	1.86827e-06	1.38039e-06	2.68223e-06	2.4219e-06	4.0257e-07	1.95054e-06	4.31534e-06	9.07882e-06	6.76129e-06	1.27666e-05	1.2247e-05	7.4428e-06	2.15086e-06	1.46453e-06	1.87254e-06
150	3alpha,4,5,7alpha-Tetrahydro-5-hydroxy-1H-isoindole-1,3(2H)-dione	0.948305	86.7349	168.066	Organoheterocyclic compounds	forward	0.000210289	9.34068e-05	9.68029e-05	0.000198505	0.000205689	0.000103749	7.45876e-05	8.3188e-05	7.73612e-05	0.000203961	0.000251511	8.44276e-05	1.25141e-05	3.51606e-05	3.6668e-05	1.34653e-05	3.46561e-05	0.000158202	0.000164291	0.000148243
151	2-Acetyl-3-ethylpyrazine	0.94755	264.429	151.087	Organooxygen compounds	forward	3.51629e-05	2.71663e-05	2.48482e-05	3.14096e-05	4.0586e-05	2.53703e-05	1.35164e-05	2.05953e-05	1.3862e-05	3.09354e-05	1.9585e-05	1.94766e-05	6.32006e-05	7.66702e-05	8.56533e-05	3.80841e-05	5.56254e-05	2.1983e-05	2.29298e-05	2.39441e-05
152	Glutaminylphenylalanine	0.947492	415.246	294.145	Organic acids and derivatives	forward	1.01613e-08	1.00208e-08	1.0641e-08	4.41891e-06	5.64733e-06	1.06738e-08	5.43301e-06	2.88843e-06	1.98297e-06	7.29649e-06	1.21545e-06	1.32156e-06	5.24413e-09	6.63223e-09	6.12311e-09	5.58857e-09	5.88713e-09	4.07524e-06	3.79525e-06	3.70514e-06
153	Pterolactam	0.946636	453.895	116.071	Organoheterocyclic compounds	forward	6.5774e-05	6.49655e-05	4.59713e-05	7.31073e-05	6.85507e-05	6.44672e-05	2.45433e-05	4.29799e-05	3.873e-05	6.04922e-05	4.18127e-05	3.63597e-05	2.63097e-05	3.34996e-05	3.71795e-05	1.85256e-05	5.84664e-05	4.7579e-05	4.56966e-05	5.15028e-05
155	Homocitrulline	0.945699	390.653	190.119	Organic acids and derivatives	forward	1.42069e-05	7.52617e-06	5.41756e-06	5.25561e-06	8.64594e-06	4.94907e-06	1.13562e-05	5.18741e-06	8.72788e-06	5.24518e-06	1.90078e-05	7.08402e-06	5.16036e-06	3.62498e-06	6.22077e-06	3.20505e-06	5.73008e-06	8.25448e-06	7.84603e-06	6.09927e-06
156	2-Pyrrolidinone	0.945538	104.616	86.0606	Organoheterocyclic compounds	forward	0.000317872	0.000267617	0.000234239	0.000354429	0.000328902	0.00026119	0.000228857	0.000124254	0.000361894	0.000157983	0.000278125	0.000149224	0.000842256	0.00179323	0.002074	0.00209512	0.00205693	0.000252797	0.00023962	0.000266741
157	Phenylalanyl-Serine	0.944425	300.336	253.116	Organic acids and derivatives	forward	4.78539e-06	4.39613e-06	5.89536e-06	5.24881e-06	6.09927e-06	3.68428e-06	7.02846e-06	9.20735e-06	5.84381e-06	1.14151e-05	1.35369e-05	6.32899e-06	1.72658e-07	6.63223e-09	3.45212e-07	1.51523e-07	3.86942e-07	6.87368e-06	8.04044e-06	6.73578e-06
158	1H-Indole-3-carboxaldehyde	0.943894	291.429	146.06	Organoheterocyclic compounds	forward	0.000208666	0.000185835	0.000122423	0.000103448	0.000147077	9.26921e-05	8.04626e-05	0.000187719	0.000101775	0.000136548	0.000175729	0.00012595	4.03016e-05	2.43722e-05	4.9216e-05	7.72475e-05	9.65692e-05	0.000156696	0.000174782	0.000175713
159	N-Methylhistamine	0.942421	398.248	126.103	Organic nitrogen compounds	forward	0.0013858	0.00111172	0.000999337	0.000302039	0.00033244	0.000423415	0.000252316	0.000259872	0.000269604	0.000239158	0.000341845	0.00031384	1.89052e-05	2.41934e-05	2.43847e-05	2.27254e-05	2.57379e-05	0.000307518	0.000266299	0.000267477
160	fluvoxamino acid	0.94029	241.34	319.126	Benzenoids	forward	2.06633e-05	2.33734e-05	2.04062e-05	0.000104528	9.98261e-05	7.7887e-05	7.86709e-06	3.37278e-05	1.10698e-05	0.000235329	0.000103923	2.93198e-05	2.71128e-05	5.43294e-05	4.40468e-05	3.11711e-05	0.000110936	0.000114713	0.000112374	0.000112713
161	Isovalerylsarcosine	0.940235	344.902	174.113	Organic acids and derivatives	forward	9.96119e-05	6.37687e-05	1.82894e-05	2.48503e-05	3.80469e-05	1.50785e-05	1.34329e-05	1.16938e-05	2.02979e-05	2.42856e-05	2.09903e-05	1.09178e-05	1.212e-05	1.11974e-05	1.2748e-05	5.90683e-06	8.22145e-06	2.27557e-05	1.8676e-05	2.86162e-05
162	Melleolide M	0.939962	35.5258	453.166	Lipids and lipid-like molecules	forward	2.13726e-06	2.52035e-06	1.0641e-08	2.16464e-06	3.24582e-06	5.83523e-07	2.35423e-06	5.30159e-07	2.63468e-06	8.65403e-09	1.05329e-08	9.93665e-09	5.3747e-05	2.77186e-05	4.75936e-05	2.41332e-05	2.01383e-05	3.89851e-06	2.94172e-06	3.00223e-06
163	Citrulline	0.938918	424.74	176.103	Organic acids and derivatives	forward	1.1367e-05	1.07075e-05	9.59356e-06	0.000454779	0.000646858	9.94946e-06	0.000475631	0.000399165	0.000394292	0.000914781	0.00036837	0.000266682	3.91209e-05	4.72248e-05	4.69828e-05	4.23911e-05	5.67151e-05	0.000512566	0.00055264	0.000563431
165	2-Methylpyrrole	0.937833	235.12	82.0531	Organoheterocyclic compounds	forward	1.25783e-05	1.05777e-05	1.74837e-05	9.97987e-06	1.01959e-05	1.58101e-05	1.54819e-06	2.9475e-06	4.69069e-06	8.79959e-06	8.32026e-06	6.50206e-06	2.99406e-06	3.5337e-06	2.79309e-06	1.87629e-06	1.94494e-06	5.37812e-06	5.46469e-06	5.38402e-06
166	Cytosine	0.937248	259.772	112.051	Organoheterocyclic compounds	forward	0.000518473	0.0006565	2.70966e-05	4.18639e-05	0.000428459	3.34057e-05	0.000831474	0.000468659	0.00134872	3.81413e-05	0.000569324	0.000463763	0.000208231	0.000145763	0.000163235	0.000167829	0.000269355	0.000461015	0.000567779	0.000581
167	Norvaline	0.935743	376.434	118.087	Organic acids and derivatives	forward	0.000178396	0.000142014	0.000125633	4.09755e-05	4.34554e-05	0.000183865	5.22096e-05	3.37036e-05	4.34027e-05	7.76462e-05	4.17852e-05	3.80951e-05	7.3104e-05	9.43035e-05	0.000715292	0.000108282	5.39917e-05	4.29429e-05	4.61345e-05	4.20417e-05
168	Pentanenitrile	0.933659	364.942	84.0812	Organonitrogen compounds	forward	0.00012759	0.000121909	0.000123155	0.000136004	0.000106322	0.000135258	5.95986e-05	6.68347e-05	6.19941e-05	8.14084e-05	5.61292e-05	6.49822e-05	6.20561e-05	6.47467e-05	7.18697e-05	4.00266e-05	4.51079e-05	8.53371e-05	7.47299e-05	8.99321e-05
169	1H-Indole-2,3-dione	0.932628	190.325	148.039	Organoheterocyclic compounds	forward	6.65328e-05	3.4917e-05	1.78294e-05	3.77041e-05	7.32837e-05	2.77396e-05	8.69184e-06	3.22469e-05	3.77392e-06	6.46885e-05	7.53241e-06	1.03951e-06	4.78753e-05	6.68421e-05	5.65912e-05	4.57773e-05	5.1407e-05	3.21894e-05	3.37132e-05	3.47299e-05
171	N6-Acetyl-L-lysine	0.931086	374.709	189.124	Organic acids and derivatives	forward	3.90254e-06	2.82451e-06	1.98394e-06	4.57813e-05	4.33596e-05	1.8641e-06	1.51153e-05	1.70953e-05	2.18611e-05	6.08899e-05	1.88128e-05	1.18231e-05	5.79014e-06	1.28684e-06	9.24653e-07	5.00642e-06	1.46765e-06	2.41296e-05	2.67041e-05	2.89005e-05
172	3-Indoleacetonitrile	0.926047	290.873	157.076	Organoheterocyclic compounds	forward	3.73009e-06	9.27202e-06	7.06195e-06	5.79728e-06	3.86595e-06	5.45826e-06	5.10193e-06	9.89493e-06	6.79847e-06	5.43692e-07	1.12864e-05	8.11519e-06	6.99343e-06	3.85046e-06	1.00223e-05	1.06627e-05	1.08295e-05	2.8352e-06	3.31163e-06	3.64375e-06
173	Dimethylethanolamine	0.925623	179.559	90.0917	Organonitrogen compounds	forward	6.55902e-05	7.22255e-05	7.73193e-05	7.48798e-05	6.33045e-05	7.48926e-05	7.70176e-05	8.74384e-05	8.53703e-05	7.71125e-05	7.43291e-05	8.04006e-05	2.09658e-05	3.88243e-05	4.98638e-05	0.000136323	5.58002e-05	6.57887e-05	6.42984e-05	6.47887e-05
174	3-Methylhistamine	0.925587	371.054	126.103	Organic nitrogen compounds	forward	0.000174094	0.000192356	0.000168412	0.000518693	0.000638578	0.000164436	0.00109903	0.000554283	0.00114299	0.000528311	0.000338248	0.000364873	4.34029e-06	9.37317e-06	9.73451e-06	7.31338e-06	9.10492e-06	0.000664347	0.00063873	0.000688928
175	Benzyl cinnamate	0.925516	317.284	239.106	Phenylpropanoids and polyketides	forward	2.03417e-05	2.15815e-05	5.28185e-06	2.34721e-05	3.58896e-05	4.03892e-06	2.04827e-05	2.70194e-05	6.3615e-05	5.9585e-05	2.93136e-05	2.99244e-05	5.24413e-09	6.63223e-09	1.32563e-06	5.58857e-09	2.29352e-06	2.60574e-05	2.73309e-05	2.0621e-05
176	5-Heneicosyl-1,3-benzenediol	0.925327	182.001	405.373	Benzenoids	forward	2.39057e-06	2.7355e-06	5.22298e-06	4.31355e-06	2.10231e-06	1.23933e-05	1.47608e-07	3.80052e-07	9.58504e-09	8.61187e-06	1.05329e-08	9.93665e-09	5.24413e-09	6.63223e-09	6.12311e-09	5.58857e-09	5.88713e-09	1.10613e-06	1.12163e-06	1.61941e-06
177	LysoPE(20:5(5Z,8Z,11Z,14Z,17Z)/0:0)	0.924598	227.928	500.277	Lipids and lipid-like molecules	forward	3.90978e-05	5.27622e-05	8.00919e-05	6.9757e-05	4.50294e-05	8.26552e-05	0.000347811	0.000120056	4.69146e-05	0.000242948	0.000109645	0.000166763	4.8342e-05	4.51528e-05	0.000117995	5.92662e-05	6.86164e-05	0.000159631	0.000162296	0.000160839
178	Asparaginyl-Proline	0.924138	367.361	230.114	Organic acids and derivatives	forward	2.62139e-06	5.54369e-06	2.08482e-06	1.66505e-05	1.83959e-05	2.04636e-06	1.00745e-05	9.04781e-06	7.45056e-06	2.35327e-05	2.88497e-05	4.47802e-06	6.61447e-06	6.19053e-06	5.45681e-06	4.09969e-06	1.23193e-05	1.45476e-05	1.4118e-05	1.51752e-05
179	Methyl 6-methoxy-9H-carbazole-3-carboxylate	0.923437	279.143	256.096	Organoheterocyclic compounds	forward	5.16743e-06	6.22995e-06	6.60204e-06	3.72129e-06	3.06106e-06	3.78054e-06	4.79458e-06	6.82065e-06	9.01684e-06	8.37652e-06	1.39051e-05	6.9178e-06	1.56022e-06	1.5249e-06	1.423e-06	2.03454e-06	2.64156e-06	7.76373e-06	6.98812e-06	7.48984e-06
180	1,1'-[1,12-Dodecanediylbis(oxy)]bisbenzene	0.922897	245.566	355.263	Benzenoids	forward	1.01613e-08	1.00208e-08	1.0641e-08	1.37209e-07	3.84139e-07	1.06738e-08	2.10174e-07	5.05841e-07	8.27277e-07	3.06218e-05	1.05329e-08	1.31152e-06	5.24413e-09	6.63223e-09	5.95777e-08	1.07793e-07	1.15472e-07	2.43007e-06	2.00307e-06	2.41471e-06
181	Vitamin A	0.922838	217.695	269.226	Lipids and lipid-like molecules	forward	8.87638e-06	1.13716e-05	4.78543e-06	1.08785e-05	7.74115e-06	8.44781e-06	8.64986e-06	8.08747e-06	9.77298e-06	1.01472e-05	1.60064e-05	1.32413e-05	8.56792e-06	1.23912e-05	1.0632e-05	8.41847e-06	1.21184e-05	5.22812e-06	3.23371e-06	5.7188e-06
182	Ecgonine	0.921649	300.591	186.113	Alkaloids and derivatives	forward	4.69309e-06	4.30823e-06	3.38047e-06	9.23416e-06	8.32478e-06	8.6488e-06	5.77733e-06	2.78025e-06	7.67377e-06	1.17321e-05	1.2888e-05	4.80366e-06	3.04579e-07	4.793e-07	5.50542e-07	5.67862e-07	4.40689e-06	6.77591e-06	6.81331e-06	7.55328e-06
184	Indoxyl sulfate	0.921346	26.7181	214.017	Organic acids and derivatives	forward	5.43347e-06	1.67495e-06	1.0641e-08	2.08887e-06	4.33997e-06	2.54248e-06	5.22162e-06	3.19049e-06	4.11507e-06	8.65403e-09	3.58271e-06	4.17273e-06	6.40548e-07	1.41399e-06	1.59527e-06	1.18716e-06	2.8618e-06	3.51735e-06	4.07648e-06	3.46246e-06
185	LysoPE(18:3(6Z,9Z,12Z)/0:0)	0.913157	229.99	476.276	Lipids and lipid-like molecules	forward	2.87413e-05	2.85966e-05	4.69971e-05	3.32225e-05	2.46551e-05	4.48385e-05	3.46769e-05	3.01941e-05	1.63422e-05	1.3301e-06	2.38113e-05	3.24539e-05	1.55062e-05	1.4334e-05	3.03924e-05	4.03128e-05	1.66692e-05	3.16247e-05	3.39065e-05	3.32571e-05
186	DL-2-Aminooctanoic acid	0.912929	248.876	160.133	Organic acids and derivatives	forward	0.000242688	0.000183961	0.000209831	0.000219445	0.000276744	0.000172803	0.00017922	0.0001441	5.71066e-05	0.000358923	0.000110507	3.95253e-05	0.000115234	0.000208909	0.000183504	9.11538e-05	0.000236884	0.000197509	0.000196824	0.000209245
187	18-Hydroxycorticosterone	0.912406	200.51	363.216	Lipids and lipid-like molecules	forward	2.3511e-06	1.28467e-06	1.35483e-06	1.39632e-07	2.1544e-06	3.87071e-07	3.97186e-05	1.2717e-05	1.45064e-05	2.09795e-05	8.99429e-06	1.23212e-05	1.3947e-06	5.93362e-06	1.12723e-05	1.58692e-05	4.16227e-06	1.01157e-05	1.05693e-05	1.22117e-05
188	5-Aminopentanamide	0.912237	364.731	117.103	Organic acids and derivatives	forward	6.67722e-06	6.88641e-06	1.30367e-05	1.24449e-05	8.27875e-06	1.6657e-05	4.59132e-06	1.44915e-05	5.47038e-06	9.72636e-06	6.50168e-06	7.52716e-06	1.3004e-05	9.42195e-06	1.20905e-05	7.89744e-06	7.41131e-06	8.23986e-06	7.38429e-06	6.78803e-06
189	Arecaidine	0.911923	287.439	142.086	Alkaloids and derivatives	forward	5.95534e-05	0.000134003	0.000307029	0.000159047	0.000159654	0.000176133	0.000192817	0.000130525	0.000315685	0.000223732	0.000154674	6.81349e-05	5.42261e-05	5.06126e-05	5.50879e-05	3.02858e-05	5.26859e-05	0.000221155	0.000232444	0.000218511
190	2-Galloylglucose	0.911414	242.53	333.079	Benzenoids	forward	1.01613e-08	1.00208e-08	1.0641e-08	1.76507e-07	1.19601e-07	1.06738e-08	3.47082e-07	7.29391e-08	3.13534e-06	3.14522e-07	5.48573e-06	1.4977e-06	9.85245e-08	1.08103e-07	6.12311e-09	9.47863e-08	5.88713e-09	1.25663e-06	9.8109e-07	1.56059e-06
191	2,3,4,5-Tetrahydropiperidine-2-carboxylate	0.908872	593.89	128.071	Organic acids and derivatives	forward	0.000167642	0.000166049	0.000139124	0.000168446	0.000149941	0.000158512	9.12534e-05	0.000120761	8.61502e-05	0.000116561	9.16094e-05	8.93523e-05	5.44022e-05	0.000112759	0.000125601	6.07436e-05	5.16586e-05	0.000128742	0.000101863	0.000169611
192	Aminoadipic acid	0.907143	320.75	162.076	Organic acids and derivatives	forward	3.86179e-05	8.65793e-06	2.97727e-05	6.56741e-05	6.44105e-05	3.67813e-05	5.45865e-05	0.000181821	0.000163695	0.000259185	0.000317833	0.000242454	0.000143754	7.73983e-05	0.000150986	9.13162e-05	0.000128649	0.00011732	0.000168077	0.000125224
194	1,1'-(Tetrahydro-6a-hydroxy-2,3a,5-trimethylfuro[2,3-d]-1,3-dioxole-2,5-diyl)bis-ethanone	0.905293	309.077	259.115	Organoheterocyclic compounds	forward	5.81178e-06	4.308e-06	5.957e-06	8.0012e-06	6.32204e-06	5.59713e-06	5.64513e-06	3.76047e-06	4.68241e-06	8.47997e-06	6.0415e-06	3.33698e-06	5.24413e-09	6.63223e-09	6.12311e-09	5.58857e-09	5.88713e-09	5.87369e-06	5.70352e-06	5.46043e-06
195	Triethanolamine	0.904732	157.908	150.113	Organonitrogen compounds	forward	0.000257359	1.73527e-05	3.81407e-05	3.26546e-05	2.07356e-05	0.000111953	3.55219e-05	2.11563e-05	1.87231e-05	1.30184e-05	6.27455e-05	2.70676e-05	6.80362e-06	8.43328e-06	1.06248e-05	1.33259e-06	5.68646e-06	4.68019e-05	5.20091e-05	5.23933e-05
196	N-Acetylglutamine	0.902458	331.702	189.087	Organic acids and derivatives	forward	2.89338e-05	2.06585e-05	5.58287e-06	2.5076e-05	4.1801e-05	6.90845e-06	4.16816e-05	2.76341e-05	0.000158766	1.28667e-05	6.63395e-05	2.65651e-05	2.67173e-05	2.69789e-05	2.86719e-05	3.13975e-05	8.08117e-05	4.11487e-05	3.97103e-05	3.98357e-05
197	Citric acid	0.90227	282.192	210.05	Organic acids and derivatives	forward	1.17301e-05	9.46513e-06	1.03016e-05	7.27141e-06	8.98411e-06	9.23139e-06	8.16488e-06	8.38237e-06	5.05103e-06	9.48048e-06	4.25094e-06	5.86809e-06	5.24413e-09	4.2095e-06	6.83777e-06	6.15176e-06	9.43157e-06	9.86343e-06	7.26652e-06	7.78666e-06
198	Diethanolamine	0.900971	326.957	106.087	Organic nitrogen compounds	forward	4.74746e-05	1.78583e-05	2.37659e-06	0.00012267	6.63906e-05	6.5601e-07	4.81595e-05	4.69182e-05	5.7566e-05	4.30736e-05	0.000102495	6.70991e-05	1.25181e-05	1.09885e-05	9.44771e-06	9.62508e-06	7.87077e-06	8.81375e-05	8.77266e-05	8.42372e-05
199	Methylimidazole acetaldehyde	0.89952	404.809	125.071	Organoheterocyclic compounds	forward	5.93217e-05	6.145e-05	5.51344e-05	8.33214e-05	9.52997e-05	7.00102e-05	7.63157e-05	8.10206e-05	8.29646e-05	8.29185e-05	9.33881e-05	8.80791e-05	1.60606e-05	3.89705e-05	1.77691e-05	1.68532e-05	2.38724e-05	8.46477e-05	8.06963e-05	5.16602e-05
200	L-alpha-Amino-1H-pyrrole-1-hexanoic acid	0.899311	260.084	197.128	Organic acids and derivatives	forward	2.16839e-05	1.26579e-05	1.09541e-05	1.91087e-05	2.14504e-05	1.8792e-05	5.9912e-06	9.09475e-06	1.65541e-06	2.76778e-05	9.56814e-06	3.7276e-06	6.6599e-06	7.77441e-06	7.38374e-06	2.3594e-06	9.13473e-06	1.38015e-05	1.5843e-05	1.28302e-05
201	5-Amino-6-ribitylamino uracil	0.899046	312.89	277.116	Organic oxygen compounds	forward	9.86855e-06	4.80929e-06	8.64764e-06	1.10271e-05	8.18342e-06	1.21379e-05	1.16854e-06	2.25309e-06	3.5584e-07	7.26825e-06	9.28113e-06	5.05018e-07	5.24413e-09	6.63223e-09	6.12311e-09	2.6033e-07	1.19703e-06	3.27892e-06	3.84076e-06	3.12027e-06
202	Glutaminylalanine	0.897919	408.779	218.114	Organic acids and derivatives	forward	1.01613e-08	1.00208e-08	1.0641e-08	4.98137e-06	4.15878e-06	1.06738e-08	1.99593e-06	1.11624e-06	1.61563e-06	6.79888e-06	3.45103e-06	1.36171e-06	7.54351e-07	9.52638e-07	7.61816e-07	1.03109e-06	8.61914e-07	2.86243e-06	3.42424e-06	3.01355e-06
203	L-Targinine	0.897765	561.672	189.135	Organic acids and derivatives	forward	3.53833e-05	2.50668e-05	2.20549e-05	3.12342e-05	3.29546e-05	2.94638e-05	1.75199e-05	9.66224e-06	1.35939e-05	2.87351e-05	7.05945e-06	8.35997e-06	2.07369e-05	2.84846e-05	3.70064e-05	2.00167e-05	2.16358e-05	2.26234e-05	2.54012e-05	1.45036e-05
204	Glycyl-Valine	0.89603	325.173	175.113	Organic acids and derivatives	forward	4.98467e-06	1.70459e-05	1.13493e-05	4.46977e-06	3.33472e-06	1.14642e-05	5.86126e-05	4.06862e-05	8.11901e-06	2.26381e-05	3.14726e-06	4.1368e-06	3.31622e-06	1.26172e-05	8.85868e-06	2.54887e-06	9.71292e-06	1.99809e-05	2.2404e-05	2.46357e-05
205	N-Cyclopropyl-trans-2-cis-6-nonadienamide	0.895696	501.148	194.154	Lipids and lipid-like molecules	forward	3.38637e-05	3.33053e-05	3.47272e-05	3.56158e-05	3.44617e-05	3.52621e-05	2.74189e-05	3.0663e-05	3.28327e-05	2.90444e-05	3.43672e-05	3.40383e-05	4.24598e-05	3.70799e-05	5.0881e-05	3.92556e-05	8.79013e-05	2.91187e-05	2.97642e-05	3.09588e-05
206	Methionine sulfoxide	0.895623	397.048	166.053	Organic acids and derivatives	forward	5.77772e-06	7.48466e-06	5.76314e-06	6.7841e-05	6.61401e-05	7.54292e-06	9.69039e-06	1.63241e-05	1.17153e-05	6.39535e-05	1.55477e-05	9.84392e-06	1.88968e-05	1.36235e-05	2.17846e-05	9.12603e-06	2.88021e-05	3.47235e-05	3.37807e-05	3.15997e-05
207	Quinone	0.893899	322.3	109.029	Organic oxygen compounds	forward	1.01613e-08	1.00208e-08	1.0641e-08	1.03823e-08	1.02816e-08	1.06738e-08	8.76595e-09	2.00485e-05	1.46462e-05	2.58048e-05	3.31189e-05	2.75456e-05	1.00137e-05	8.08148e-06	9.73322e-06	5.81062e-06	1.23898e-05	1.04943e-05	1.10116e-05	1.12987e-05
208	L-Methionine	0.892618	339.23	150.058	Organic acids and derivatives	forward	0.00021465	0.000180598	0.00154183	0.000168605	0.000138179	0.00227613	5.68253e-05	0.000131802	6.95638e-05	0.000165483	0.000145674	8.27479e-05	0.00147794	0.00141012	0.00240131	0.00100653	0.00259787	0.000135466	0.000139705	0.000142239
209	Arsenobetaine	0.89252	302.568	179.005	Organometallic compounds	forward	4.17742e-05	3.11848e-05	5.13986e-05	7.01716e-05	7.0242e-05	5.88309e-05	7.84009e-05	3.47169e-05	5.60428e-05	6.21019e-05	3.31068e-05	3.58077e-05	7.82701e-06	2.66119e-05	1.31876e-05	4.49651e-06	1.11908e-05	6.05732e-05	5.90721e-05	5.577e-05
210	Indole-5,6-quinone	0.89109	47.8252	148.039	Organoheterocyclic compounds	forward	6.07083e-05	4.05125e-05	3.54429e-05	6.0471e-05	7.44396e-05	3.77912e-05	1.49027e-05	1.70495e-05	1.14644e-05	5.48692e-05	1.96379e-05	2.22537e-05	0.000228114	0.000259523	0.000181832	8.30524e-05	9.42159e-05	2.86286e-05	3.66465e-05	3.04431e-05
211	gamma-Glutamylleucine	0.889686	436.497	261.131	Organic acids and derivatives	forward	1.62297e-05	1.44813e-05	1.83487e-05	2.27573e-05	2.60013e-05	1.24642e-05	3.04559e-05	2.68616e-05	4.91251e-05	2.77215e-05	5.33294e-05	2.6632e-05	2.44627e-06	2.13119e-06	1.61697e-06	2.41256e-06	2.07719e-06	2.15576e-05	2.75989e-05	3.2839e-05
212	Glutaminyl-Gamma-glutamate	0.889674	459.731	275.135	Organic acids and derivatives	forward	1.7248e-07	1.00208e-08	1.0641e-08	1.76072e-05	1.44836e-05	6.92278e-08	4.71737e-06	4.39063e-06	7.05492e-06	1.318e-05	8.4159e-06	4.82804e-06	2.95879e-08	1.38481e-07	7.53762e-08	2.73234e-08	3.48157e-08	9.24382e-06	8.52602e-06	8.93619e-06
213	Proline betaine	0.888815	285.286	158.118	Organic acids and derivatives	forward	9.56961e-05	5.098e-05	0.000128455	0.000104987	8.0503e-05	8.26338e-05	9.41476e-05	6.55283e-05	0.000124118	0.000157796	5.35934e-05	6.17216e-05	8.92939e-05	0.000137631	0.000116812	2.20674e-05	3.23729e-05	7.29507e-05	6.83195e-05	8.14333e-05
214	Lepidine D	0.88838	272.278	347.15	Benzenoids	forward	3.87195e-05	2.90865e-05	7.33694e-06	2.95229e-07	1.23802e-07	1.06738e-08	1.9033e-06	3.11982e-06	7.73546e-08	1.38965e-06	1.11154e-06	8.56118e-08	1.33773e-06	1.51826e-06	9.32496e-07	1.18857e-06	1.47454e-06	2.10602e-06	1.92044e-06	2.1136e-06
215	Linoleamide	0.88714	89.4347	280.263	Lipids and lipid-like molecules	forward	1.62386e-05	1.42825e-05	3.34088e-05	2.20234e-05	1.75108e-05	1.21081e-05	2.45484e-05	3.11238e-05	2.93323e-05	1.61814e-05	4.89064e-05	2.4067e-05	5.76668e-07	2.51213e-06	6.05771e-07	6.61505e-06	1.75779e-06	2.36705e-05	2.96764e-05	2.39988e-05
216	LysoPE(16:0/0:0)	0.886175	229.667	454.293	Lipids and lipid-like molecules	forward	0.000400934	0.000506838	0.000687659	0.00036025	0.000409717	0.000603554	0.000702428	0.000492607	0.000324174	0.000337152	0.000374737	0.000651432	0.00033257	0.000415275	0.000459881	0.00101494	0.000469677	0.000401425	0.000431074	0.000421964
218	15-HPETE	0.8847	77.8488	319.227	Lipids and lipid-like molecules	forward	1.62523e-06	2.41991e-06	1.0641e-08	6.35357e-07	1.52685e-06	8.00276e-07	5.44121e-06	8.93977e-09	3.47184e-06	7.97828e-06	1.05329e-08	1.05931e-06	5.24413e-09	6.63223e-09	6.12311e-09	5.58857e-09	5.88713e-09	3.57541e-06	4.29018e-06	3.89049e-06
219	Metenamine	0.883132	317.49	141.113	Organoheterocyclic compounds	forward	0.000198487	0.00020509	0.000115302	0.000153865	0.000162226	0.000113316	8.44207e-05	0.000175341	0.000102735	4.27791e-05	7.85945e-05	9.2851e-05	0.000308167	0.000509932	0.000823804	0.000697355	0.000504684	0.000174975	0.000182218	0.000179491
220	3-Hydroxyisovalerylcarnitine	0.88211	330.837	262.165	Lipids and lipid-like molecules	forward	6.16916e-05	5.17143e-05	5.82218e-05	4.67733e-05	4.61564e-05	4.57237e-05	6.44161e-05	5.73462e-05	8.06636e-05	0.000132156	0.000122741	6.60329e-05	3.72238e-05	3.70286e-05	4.15385e-05	3.26649e-05	4.83389e-05	7.58577e-05	7.44392e-05	6.9386e-05
221	Valyl-Isoleucine	0.881682	404.5	231.17	Organic acids and derivatives	forward	1.01613e-08	1.00208e-08	1.0641e-08	7.73685e-06	1.23933e-05	1.06738e-08	1.63337e-05	8.29224e-06	2.3952e-05	1.54838e-05	1.90067e-05	8.97719e-06	7.68014e-06	9.61738e-06	9.20543e-06	5.92635e-06	1.4712e-05	1.31571e-05	1.28667e-05	1.35666e-05
222	ent-19-Trachylobanal	0.880566	268.841	287.237	Lipids and lipid-like molecules	forward	2.43505e-06	1.93595e-06	3.38706e-07	1.31278e-06	1.13421e-06	1.06738e-08	3.54553e-06	1.7078e-06	3.42851e-06	1.96544e-06	1.808e-06	2.86085e-06	4.5752e-06	2.52112e-06	3.82119e-06	4.25129e-06	3.06371e-06	1.9429e-06	2.5216e-06	2.70461e-06
223	Prolyl-Threonine	0.880235	306.358	217.118	Organic acids and derivatives	forward	1.14326e-05	9.20831e-06	1.0641e-08	1.49896e-05	2.36055e-05	1.06738e-08	3.42379e-05	1.12983e-05	1.97719e-05	2.41087e-05	2.71467e-05	1.49371e-05	7.08292e-07	1.00084e-06	2.099e-06	1.61811e-06	3.67817e-06	2.43441e-05	1.94562e-05	2.18903e-05
224	1-Methylhistidine	0.878775	509.788	170.093	Organic acids and derivatives	forward	0.000425147	0.000387973	0.00051632	0.000215402	0.000375114	0.000229632	0.000194908	0.00011937	0.000220978	0.000135954	0.000148011	0.000141574	1.3297e-05	1.73303e-05	1.54935e-05	1.40469e-05	1.46775e-05	0.000263261	0.000197373	0.000315818
225	1,2,5,6-Tetrahydro-4H-pyrrolo[3,2,1-ij]quinolin-4-one	0.875146	25.6995	174.091	Organoheterocyclic compounds	forward	1.14646e-05	4.36554e-06	1.40681e-05	8.72192e-06	1.44945e-05	6.41387e-06	4.22531e-06	1.25735e-05	3.72453e-06	2.83808e-05	1.29865e-05	3.98796e-06	6.28607e-06	8.41619e-06	1.19891e-05	3.23459e-06	1.15333e-05	9.55138e-06	9.59425e-06	9.48029e-06
226	2-(4-Methoxyphenoxy)propanoic acid	0.873518	32.3411	197.081	Benzenoids	forward	6.28466e-06	4.35242e-06	1.92837e-06	3.62906e-06	6.72602e-06	6.21245e-06	1.13147e-05	7.02481e-06	1.42014e-05	1.44806e-06	3.73037e-06	6.68613e-06	8.64106e-06	9.59792e-06	1.22205e-05	1.69936e-05	1.2276e-05	3.9647e-06	5.23664e-06	5.49857e-06
228	L-trans-4-Methyl-2-pyrrolidinecarboxylic acid	0.871194	65.5577	130.086	Organic acids and derivatives	forward	0.000126626	0.000159698	0.000146258	0.000188386	0.000128626	0.0002555	3.19572e-05	4.8984e-05	3.37468e-05	4.94382e-05	3.3105e-05	4.83833e-05	6.9614e-05	0.000105757	0.000115761	9.73666e-05	0.000113732	6.3479e-05	6.86603e-05	8.09373e-05
229	Valyl-Lysine	0.870014	581.526	246.181	Organic acids and derivatives	forward	0.000182021	0.000168754	0.000125989	8.65107e-05	0.000134439	8.90895e-05	0.000143842	0.000110518	0.000137661	7.31725e-05	0.000127556	5.84856e-05	3.88223e-05	3.16287e-05	3.60196e-05	3.31482e-05	5.18466e-05	0.000108903	0.000117065	0.000117047
230	3-Dehydroxycarnitine	0.869372	408.266	146.118	Lipids and lipid-like molecules	forward	2.39971e-06	1.72248e-06	1.06561e-06	0.00100087	0.00117837	1.06738e-08	0.000889285	0.000731631	0.000882045	0.00276619	0.000773836	0.000538156	0.000598219	0.000573665	0.000629516	0.000444687	0.000607116	0.00112804	0.00115557	0.00116805
231	Dioscoretine	0.865293	239.174	242.175	Lipids and lipid-like molecules	forward	2.36936e-06	4.58634e-06	3.24978e-06	4.46688e-06	1.36313e-06	6.5596e-06	5.06492e-06	2.86643e-06	6.44256e-06	9.9478e-07	2.21347e-06	5.75591e-06	2.89432e-06	3.66949e-06	2.99964e-06	4.72936e-06	2.96113e-06	4.34271e-06	4.09282e-06	4.5121e-06
232	L,L-Cyclo(leucylprolyl)	0.862566	22.8112	211.144	Organic acids and derivatives	forward	2.03549e-06	4.49054e-06	4.22106e-06	3.47993e-06	3.56292e-06	3.98027e-06	1.83486e-06	1.45917e-06	1.17109e-06	8.65403e-09	2.44168e-07	1.91553e-06	5.24413e-09	3.44147e-07	2.65688e-07	5.95299e-07	1.67053e-07	1.52255e-06	2.24795e-06	1.79195e-06
233	Glycerophosphocholine	0.862083	418.226	258.11	Lipids and lipid-like molecules	forward	1.01613e-08	1.00208e-08	1.0641e-08	0.00365794	0.00283823	1.06738e-08	0.00911159	0.00338718	0.00257349	0.00261596	0.00355137	0.00281309	7.71128e-05	3.33267e-05	4.69437e-05	3.03327e-05	1.60718e-05	0.00533346	0.00555517	0.00571871
234	1,4-Dideoxy-1,4-imino-D-ribitol	0.861187	373.36	134.081	Organoheterocyclic compounds	forward	6.95959e-06	8.10128e-06	6.11492e-06	0.000139281	0.000146753	7.14546e-06	9.57185e-05	0.000120108	0.000138136	0.0001377	0.000159279	0.000119916	6.21163e-05	6.79725e-05	6.88264e-05	5.86355e-05	8.73891e-05	0.000118844	0.000126673	0.000125305
235	Geranyl acetoacetate	0.860775	80.9185	239.164	Lipids and lipid-like molecules	forward	4.09137e-06	5.24926e-06	5.17929e-06	6.40525e-06	4.32907e-06	1.10642e-05	1.20135e-05	6.48011e-06	4.98964e-06	1.23915e-05	1.43131e-05	1.19231e-05	8.28257e-07	6.18582e-07	3.66425e-07	5.58857e-09	3.99229e-07	1.38151e-05	1.49741e-05	1.51574e-05
236	6-Hydroxy-1H-indole-3-acetamide	0.859349	76.402	191.082	Organoheterocyclic compounds	forward	0.000121599	0.00010501	6.21805e-05	5.67253e-05	2.55276e-05	2.00774e-05	2.23896e-05	1.95731e-05	1.5252e-05	2.58587e-05	3.15428e-05	2.11822e-05	1.72476e-05	2.77834e-05	3.70638e-05	1.80307e-05	5.1289e-06	4.1749e-05	4.80297e-05	4.93527e-05
237	Cotinine	0.858742	229.774	177.102	Organoheterocyclic compounds	forward	2.32389e-05	1.38085e-05	1.39125e-05	2.27035e-05	1.66289e-05	1.84138e-05	5.43733e-06	7.1915e-06	6.11491e-06	3.18663e-05	7.6772e-06	5.93856e-06	1.5227e-05	1.8596e-05	1.75266e-05	1.41619e-05	1.6506e-05	1.56728e-05	1.47424e-05	1.41482e-05
239	Furcelleran	0.858604	258.333	478.197	Phenylpropanoids and polyketides	forward	3.78885e-06	4.36835e-06	4.98918e-06	2.91781e-07	2.38099e-06	4.2195e-06	1.32324e-06	2.11243e-06	1.27585e-06	1.93529e-06	1.49326e-06	2.63397e-06	6.36067e-08	6.63223e-09	6.12311e-09	7.56925e-07	7.48436e-07	3.78554e-06	3.18736e-06	4.17777e-06
240	5-(2-Furanyl)-3,4-dihydro-2H-pyrrole	0.857944	328.105	136.076	Organoheterocyclic compounds	forward	0.000397623	0.000286511	0.000140798	0.000235513	0.000262601	2.93478e-05	7.28849e-05	0.000502783	0.000222502	0.0016166	0.000486164	0.000280523	2.62095e-05	1.26803e-05	3.90286e-05	1.84682e-05	3.1552e-05	0.000441765	0.000456895	0.000498612
241	L-cis-3-Amino-2-pyrrolidinecarboxylic acid	0.85591	235.049	131.082	Organic acids and derivatives	forward	0.000130828	6.03797e-05	3.43658e-05	5.39733e-05	9.42255e-05	5.39833e-05	0.000113207	0.000117375	4.58019e-05	0.000117455	0.000105208	0.000104716	5.83283e-05	7.56922e-05	8.91673e-05	2.402e-05	6.69242e-05	6.82011e-05	5.26913e-05	5.23952e-05
242	N-Oleoylethanolamine	0.855712	34.5427	326.305	Organic nitrogen compounds	forward	2.05125e-05	2.9828e-05	3.25703e-06	1.58802e-05	1.69738e-05	3.29034e-05	6.48167e-05	3.90193e-05	5.94136e-05	5.47108e-07	1.05329e-08	5.69594e-05	3.32302e-05	2.90745e-05	3.79711e-05	4.73022e-05	4.02534e-05	4.19092e-05	3.91189e-05	4.29818e-05
243	2,5-Dimethylpyrazine	0.854946	437.421	109.076	Organoheterocyclic compounds	forward	3.40202e-05	7.58315e-05	3.72067e-05	6.26357e-05	6.71455e-05	2.49477e-05	5.13936e-05	5.1673e-05	5.59248e-05	4.95225e-05	6.0455e-05	5.71139e-05	8.27587e-05	5.70748e-05	7.05789e-05	5.88829e-05	0.00010557	5.67128e-05	5.47943e-05	5.50152e-05
244	Beta-tocopherol	0.852491	31.8204	417.371	Lipids and lipid-like molecules	forward	3.5898e-07	1.04703e-06	1.0641e-08	1.03823e-08	1.03385e-06	1.59596e-06	2.60461e-06	1.63935e-06	2.62637e-06	2.45722e-06	1.05329e-08	3.83642e-06	2.34479e-06	2.16038e-06	4.04614e-06	5.5709e-06	3.18094e-06	5.96703e-07	9.17047e-09	6.68209e-07
245	Alpha-dimorphecolic acid	0.852052	92.6808	279.232	Lipids and lipid-like molecules	forward	1.06312e-05	8.16907e-06	1.71311e-05	6.64356e-06	8.30932e-06	5.31708e-06	2.52721e-06	1.35355e-06	2.09353e-06	7.11797e-06	1.22952e-05	7.37525e-06	5.24413e-09	3.28309e-06	6.12311e-09	5.58857e-09	5.88713e-09	6.95297e-06	8.95896e-06	9.01196e-06
246	1-Phenyl-1,3-heneicosanedione	0.852049	33.0939	401.341	Organic oxygen compounds	forward	6.61789e-06	5.63094e-06	2.4857e-07	1.1315e-05	1.43545e-05	8.52334e-06	6.64426e-05	3.20446e-05	3.33799e-05	1.85751e-06	1.6678e-05	4.04408e-05	2.74364e-05	5.12159e-05	6.31601e-05	7.70841e-05	3.69136e-05	1.73572e-05	1.72728e-05	1.64662e-05
247	N-Acryloylglycine	0.851259	432.745	130.05	Organic acids and derivatives	forward	0.00295622	0.00252152	0.0030515	0.000308571	0.000293698	0.0027484	0.000184597	0.000488704	0.000107987	0.000117934	0.000658486	8.57408e-05	5.96337e-05	0.000104022	3.03437e-05	2.77818e-05	2.94072e-05	0.000180797	0.000161846	0.000194493
248	Propionylcarnitine	0.849672	304.542	218.139	Lipids and lipid-like molecules	forward	0.00270378	0.00263646	0.00185399	0.000917638	0.000890329	1.06738e-08	0.000669152	0.00149912	0.000561663	0.00283835	0.000881378	0.000468256	4.9516e-05	7.58709e-05	9.6533e-05	7.47854e-05	0.000144792	0.00119257	0.00124335	0.00115957
249	2-acetyl-1-alkyl-sn-glycero-3-phosphocholine	0.84789	220.224	524.371	Lipids and lipid-like molecules	forward	0.0184511	0.0232529	0.0189046	0.0180794	0.0164674	0.0199666	0.0272619	0.0268624	0.0276384	0.0160208	0.0226126	0.031478	0.0155457	0.0164371	0.0179816	0.0265159	0.0202961	0.0225239	0.0211217	0.0209571
251	Octadecanamide	0.846233	135.673	284.294	Lipids and lipid-like molecules	forward	2.87341e-05	2.1284e-05	4.07252e-05	1.87224e-05	1.24952e-05	9.46193e-06	6.5534e-05	5.9062e-05	5.31076e-05	3.99011e-05	7.20578e-05	1.57799e-05	5.24413e-09	6.63223e-09	2.50606e-07	5.86401e-07	2.41733e-07	2.78867e-05	2.41539e-05	2.59364e-05
252	N-a-Acetyl-L-arginine	0.845583	399.009	217.13	Organic acids and derivatives	forward	2.39446e-06	1.61553e-06	2.30557e-06	0.000108805	0.000173916	4.05026e-06	4.72168e-05	4.66254e-05	4.3422e-05	0.000133643	5.21521e-05	3.72496e-05	3.53002e-05	4.38623e-05	5.39155e-05	3.21914e-05	7.50459e-05	7.92347e-05	8.74322e-05	7.57049e-05
253	3-Hydroxymethylantipyrine	0.844294	92.6627	205.097	Organoheterocyclic compounds	forward	2.29742e-05	3.61113e-05	1.16447e-05	2.37577e-06	1.7693e-05	2.04499e-06	2.75734e-06	1.46612e-06	9.80237e-07	3.48433e-06	3.32169e-06	1.04192e-06	5.24413e-09	6.63223e-09	6.12311e-09	5.58857e-09	5.88713e-09	7.53011e-06	8.95633e-06	7.35176e-06
254	Ergothioneine	0.843697	351.283	230.096	Organic acids and derivatives	forward	2.26959e-06	2.36418e-06	1.0641e-08	1.64635e-06	4.4868e-06	1.06738e-08	4.85297e-07	5.41482e-06	1.33868e-06	6.70461e-06	3.03516e-05	4.55313e-06	1.3571e-05	3.81571e-06	2.63595e-06	2.9675e-06	1.06172e-05	5.88538e-06	5.91042e-06	5.78106e-06
255	cis-5-Tetradecenoylcarnitine	0.843216	209.992	370.294	Lipids and lipid-like molecules	forward	4.60999e-05	0.00012272	0.000136595	6.3071e-05	5.17579e-05	7.15883e-05	0.000329991	0.00023334	0.000255759	0.000107212	0.000300226	0.000238681	0.00011732	8.17258e-05	0.000106072	0.000169542	0.00017626	0.000145906	0.000134741	0.000133139
256	Geniposidic acid	0.841532	178.748	375.129	Lipids and lipid-like molecules	forward	3.2927e-06	2.12374e-06	1.81235e-06	1.46956e-06	2.41639e-06	2.16013e-06	2.78839e-06	1.7763e-06	2.64784e-06	3.88597e-06	1.2303e-06	1.80003e-06	5.24413e-09	6.63223e-09	6.12311e-09	5.58857e-09	5.88713e-09	2.90046e-06	2.70082e-06	2.6823e-06
257	Butyrylcarnitine	0.841062	282.959	232.154	Lipids and lipid-like molecules	forward	0.00125708	0.00173359	0.00175301	0.000542011	0.000437261	0.000427392	0.00144098	0.00315422	0.00174946	0.00254872	0.000843325	0.000632962	0.000887629	0.000821745	0.000848074	0.0014511	0.00277137	0.00147591	0.00160244	0.00155125
258	Asymmetric dimethylarginine	0.840579	550.17	203.15	Organic acids and derivatives	forward	0.000208681	0.000204604	0.000166407	0.000158546	0.000202603	0.000174938	0.000188965	0.000167834	0.000244734	0.000139127	0.000130086	0.000145424	0.000422357	0.000674865	0.000639415	0.000525127	0.000290784	0.000204379	0.000187459	0.000207163
259	Heptadecanoyl carnitine	0.835672	203.838	414.358	Lipids and lipid-like molecules	forward	4.38029e-06	4.12966e-06	4.66986e-06	3.2526e-06	3.38161e-06	3.7864e-06	4.46883e-06	2.88663e-06	3.00246e-06	3.25004e-06	2.73212e-06	4.33937e-06	6.73378e-06	2.6367e-06	6.12311e-09	8.66522e-06	7.64011e-06	3.34218e-06	3.12017e-06	2.53041e-06
260	Polyoxyethylene (600) monoricinoleate	0.8335	266.324	341.304	Lipids and lipid-like molecules	forward	8.16833e-06	1.01162e-05	6.25416e-06	3.41971e-06	3.4665e-06	4.8126e-06	1.16672e-05	3.98875e-06	8.90157e-06	1.11253e-05	7.60521e-06	7.9809e-06	7.9361e-06	7.42293e-06	7.66729e-06	1.41811e-05	1.15054e-05	5.42503e-06	5.59125e-06	4.72731e-06
261	SM(d18:1/16:0)	0.831992	158.183	703.572	Lipids and lipid-like molecules	forward	0.000212899	0.000162922	0.000227157	0.000139983	4.91761e-05	0.000176491	0.000146844	0.000119501	0.000200606	0.000275264	0.000249145	0.000253612	5.24413e-09	6.63223e-09	6.12311e-09	5.58857e-09	5.88713e-09	0.000173655	0.000192435	0.000113243
262	Palmitoylethanolamide	0.831719	36.0318	300.289	Organic acids and derivatives	forward	1.64487e-05	1.61437e-05	9.43246e-06	2.12934e-06	2.93821e-05	2.53885e-05	3.29779e-05	2.351e-05	2.80296e-05	2.15737e-05	4.03795e-06	3.07141e-05	2.38511e-06	1.86286e-05	2.7987e-05	4.38506e-05	4.4857e-05	3.08833e-05	2.98908e-05	2.96949e-05
263	Indole	0.825088	282.82	118.065	Organoheterocyclic compounds	forward	0.000506581	0.000286323	0.000200366	0.000193837	0.000258451	7.22753e-05	0.000149235	0.000234736	0.000126211	0.0003147	0.000232776	0.000176917	1.86025e-05	0.000172618	0.000213626	0.000205732	0.000194213	0.000380297	0.000256634	0.000247755
264	Imidazoleacetic acid riboside	0.82117	369.02	259.092	Nucleosides, nucleotides, and analogues	forward	1.01613e-08	1.00208e-08	1.0641e-08	3.55144e-06	5.72829e-06	1.06738e-08	1.60878e-06	2.83365e-06	5.01055e-06	3.23536e-06	3.39717e-06	1.22767e-06	2.46912e-06	1.83836e-06	2.0022e-06	1.83292e-06	3.81642e-06	3.9827e-06	4.12063e-06	5.24958e-06
266	6-Chloro-N-(1-methylethyl)-1,3,5-triazine-2,4-diamine	0.81897	285.53	188.071	Organoheterocyclic compounds	forward	0.00247234	0.0022587	0.00153293	0.00124945	0.00182312	0.00112592	0.00095226	0.00230717	0.00122523	0.00181384	0.00205206	0.00154132	0.000457985	0.000298802	0.000571099	0.00081875	0.00105336	0.00195249	0.00213939	0.00209773
270	Apigenin 7-sulfate	0.817398	25.8716	351.017	Phenylpropanoids and polyketides	forward	1.10128e-05	1.43893e-05	3.1147e-06	9.07867e-06	1.52532e-05	7.98862e-06	3.40554e-07	6.70371e-06	9.58504e-09	8.65403e-09	2.81529e-06	2.07381e-06	1.01173e-06	1.29573e-06	2.38251e-06	1.41485e-06	1.37595e-06	5.5857e-06	5.96045e-06	6.29676e-06
271	Pantothenol	0.815189	65.6038	206.139	Lipids and lipid-like molecules	forward	5.22926e-06	2.38452e-05	5.93081e-06	6.80714e-06	1.89743e-05	3.83201e-07	8.76595e-09	1.18895e-06	4.95742e-07	1.66669e-06	9.22678e-06	2.73005e-06	3.58177e-07	1.10976e-06	3.63139e-07	2.56689e-07	5.88713e-09	7.54049e-06	7.81847e-06	7.66894e-06
272	apo-[3-methylcrotonoyl-CoA:carbon-dioxide ligase (ADP-forming)]	0.815141	336.841	174.124	Organic acids and derivatives	forward	0.000109535	6.65676e-05	4.67455e-06	7.07402e-05	8.01939e-05	3.06315e-06	0.000100989	4.92324e-05	0.000160687	7.98933e-06	6.2435e-05	2.84277e-05	2.90197e-05	2.67778e-05	2.74781e-05	3.2931e-05	4.36357e-05	6.70051e-05	6.61009e-05	7.30099e-05
274	Isoleucyl-Threonine	0.813105	418.87	233.15	Organic acids and derivatives	forward	1.01613e-08	1.00208e-08	1.0641e-08	2.62109e-06	3.61814e-06	1.06738e-08	3.3333e-06	3.1613e-06	6.8914e-06	2.62383e-06	4.04105e-06	2.76083e-06	5.24413e-09	6.63223e-09	6.12311e-09	5.58857e-09	5.88713e-09	4.12875e-06	3.88892e-06	3.62423e-06
275	Piperidine	0.813083	295.634	86.0969	Organoheterocyclic compounds	forward	0.0012416	0.0012463	0.00120359	0.00105945	0.00114502	0.00117994	0.000746941	0.000996449	0.000760994	0.00243589	0.000884223	0.000914791	0.000745198	0.000987546	0.00127596	0.000768405	0.00133653	0.00109582	0.0011921	0.00117055
276	Feruloyl-2-hydroxyputrescine	0.810063	397.883	281.149	Phenylpropanoids and polyketides	forward	1.1039e-06	8.78777e-07	1.0641e-08	7.69771e-06	6.10689e-06	2.89879e-07	3.36621e-06	4.2627e-06	8.14432e-07	1.12936e-05	2.91414e-06	1.48127e-06	1.4205e-06	1.60028e-06	1.5297e-07	1.36737e-06	2.88226e-06	5.61651e-06	4.85347e-06	5.38855e-06
277	Prolyl-Gamma-glutamate	0.808775	386.924	244.129	Organic acids and derivatives	forward	7.26179e-07	4.53114e-07	1.99985e-07	1.03823e-08	1.02816e-08	8.93319e-07	8.76595e-09	8.93977e-09	9.58504e-09	9.42827e-06	1.05329e-08	9.93665e-09	8.8799e-07	1.51139e-06	4.78075e-07	6.8523e-07	1.98293e-06	7.32767e-07	9.17047e-09	5.64877e-07
278	Questiomycin A	0.808344	352.963	213.066	Organoheterocyclic compounds	forward	4.07086e-06	3.88515e-06	9.83201e-06	1.67587e-06	2.84429e-06	9.65116e-06	3.26504e-06	3.82344e-06	3.82895e-06	2.44058e-06	2.55192e-06	2.38584e-06	1.99542e-06	1.85668e-06	1.56478e-06	1.68416e-06	2.48452e-06	3.07632e-06	2.87536e-06	2.34555e-06
280	1-(Hydroxymethyl)-5,5-dimethyl-2,4-imidazolidinedione	0.806157	453.27	159.077	Organoheterocyclic compounds	forward	0.000363251	0.000296499	0.000178209	1.29827e-05	1.10744e-05	0.000277911	1.05197e-05	9.9218e-06	1.10813e-05	1.57067e-05	1.23104e-05	3.71242e-05	5.82424e-06	7.40354e-06	7.39365e-06	6.0655e-06	6.67758e-06	9.97031e-06	9.66049e-06	1.20567e-05
281	L-Cyclo(alanylglycyl)	0.801322	319.807	129.066	Organoheterocyclic compounds	forward	9.08013e-06	1.07696e-05	6.87935e-06	1.09606e-05	1.39942e-05	1.2653e-05	6.38595e-06	1.12161e-05	2.28992e-05	3.9295e-05	9.30313e-06	5.5874e-06	7.57815e-06	1.2522e-05	9.60919e-06	6.20675e-06	2.38316e-06	1.09321e-05	1.104e-05	8.94264e-06
282	5-Acetylamino-6-formylamino-3-methyluracil	0.795953	284.471	227.079	Organoheterocyclic compounds	forward	8.75686e-05	6.20579e-05	3.14404e-05	2.52105e-05	4.42578e-05	6.21167e-06	1.06212e-05	7.75695e-05	2.023e-05	6.25429e-05	4.09351e-05	2.77473e-05	3.58566e-07	6.92587e-07	5.94638e-07	2.72056e-07	1.62381e-06	4.41025e-05	6.00477e-05	6.96688e-05
283	Isoleucyl-Tyrosine	0.795798	440.588	295.165	Organic acids and derivatives	forward	1.01613e-08	1.00208e-08	1.37539e-07	4.06049e-07	4.91179e-07	1.20365e-07	8.328e-07	4.15939e-07	9.49676e-07	6.00401e-07	1.92948e-05	4.79115e-07	5.24413e-09	1.03233e-07	4.44782e-08	6.9485e-08	4.05818e-08	1.20135e-06	1.05451e-06	1.21515e-06
284	Ureidopropionic acid	0.794234	340.238	133.061	Organic acids and derivatives	forward	0.000162376	0.00012875	4.51227e-05	9.07639e-05	0.000159894	8.73643e-05	4.96227e-05	0.000136557	0.000286577	0.000168264	0.000184307	3.57808e-05	5.24413e-09	6.63223e-09	6.12311e-09	5.58857e-09	5.88713e-09	0.000107294	0.000114426	0.000118985
285	Glutamylphenylalanine	0.794039	368.285	295.129	Organic acids and derivatives	forward	1.01613e-08	1.00208e-08	1.0641e-08	7.19605e-07	2.67092e-06	1.06738e-08	9.09214e-07	1.56601e-06	1.98911e-06	3.97965e-06	2.56804e-06	6.98013e-07	2.43925e-06	2.1922e-06	2.8625e-06	3.38844e-06	7.70501e-06	1.85815e-06	2.43109e-06	2.05038e-06
286	Dopamine	0.793318	75.3529	154.086	Benzenoids	forward	2.04592e-05	1.45032e-05	1.88835e-05	5.3424e-05	2.47922e-05	1.96879e-05	1.89487e-05	8.38887e-06	7.01414e-06	3.56667e-05	1.05329e-08	5.03243e-06	4.7237e-06	1.28286e-05	1.32428e-05	6.25142e-06	1.61728e-05	1.79928e-05	1.80022e-05	1.37499e-05
287	Chavicol	0.792583	34.0536	135.08	Benzenoids	forward	0.000110587	0.000156865	5.21243e-06	0.000155908	0.000137404	0.000169154	0.00011079	0.000102509	0.000103608	8.08793e-05	0.000190693	0.000102967	0.000186288	0.000150454	0.000259393	0.000152259	0.000135379	0.000149189	0.000130307	0.000168198
289	5-Hydroxy-L-tryptophan	0.791858	50.6728	221.092	Organoheterocyclic compounds	forward	9.82099e-05	0.000131324	7.75753e-05	7.59538e-05	8.72063e-05	5.3496e-05	5.02827e-05	7.51921e-05	4.89302e-05	5.1273e-05	8.06085e-05	8.65957e-05	2.01642e-05	2.41076e-05	3.13417e-05	4.58887e-05	3.93023e-05	8.79451e-05	6.00478e-05	6.37449e-05
291	(4-Hydroxybenzoyl)choline	0.78786	242.243	224.128	Organooxygen compounds	forward	1.33378e-05	1.50642e-05	1.34655e-05	1.75328e-05	2.15075e-05	2.0761e-05	1.23036e-05	1.36131e-05	1.55726e-05	1.34454e-05	2.16445e-05	1.40824e-05	1.11988e-05	8.81069e-06	2.30216e-05	2.29565e-05	1.39107e-05	1.41312e-05	1.60677e-05	1.36717e-05
292	Phenol glucuronide	0.786524	337.681	293.063	Organic oxygen compounds	forward	6.21753e-06	3.09332e-06	1.0641e-08	3.05708e-05	1.23392e-05	7.09833e-06	2.23041e-06	5.33547e-06	4.30171e-06	6.53498e-06	6.64239e-06	2.06729e-06	3.10727e-06	2.29172e-06	4.13338e-06	1.99921e-06	2.65806e-06	7.69119e-06	8.02271e-06	1.25686e-05
293	6-Methylnicotinamide	0.785846	26.5958	151.087	Organoheterocyclic compounds	forward	1.86752e-05	8.58737e-06	1.20184e-05	1.83122e-06	1.30304e-05	9.74185e-06	1.99132e-05	1.15943e-05	1.30621e-05	4.91315e-06	1.1181e-05	1.476e-05	3.91444e-06	5.4171e-06	6.21601e-06	5.22751e-06	9.23598e-06	1.41726e-05	1.2681e-05	1.20814e-05
294	4-Guanidinobutanoic acid	0.785068	399.393	146.093	Organic acids and derivatives	forward	5.55817e-06	3.94815e-06	3.90882e-06	0.000300931	0.00016318	8.98435e-06	9.58011e-05	8.93977e-09	9.58504e-09	8.65403e-09	4.11753e-05	9.93665e-09	3.24551e-05	4.98513e-05	2.52329e-05	8.07155e-06	7.11113e-06	7.45099e-05	7.86722e-05	8.52498e-05
295	N5-Acetyl-N2-gamma-L-glutamyl-L-ornithine	0.781601	331.825	304.15	Organic acids and derivatives	forward	1.07746e-06	7.25358e-07	2.33906e-07	4.64983e-06	5.58366e-06	2.59022e-07	5.88451e-06	4.97144e-06	2.29561e-05	2.83664e-06	7.20338e-06	2.13116e-06	5.24413e-09	6.63223e-09	6.12311e-09	5.58857e-09	5.88713e-09	5.95873e-06	6.35702e-06	7.23503e-06
296	Olomoucine	0.781107	439.974	299.16	Organoheterocyclic compounds	forward	1.01613e-08	1.00208e-08	1.0641e-08	1.03823e-08	1.02816e-08	1.06738e-08	6.62725e-07	1.41817e-07	1.83355e-06	4.25549e-07	1.91305e-05	5.55931e-07	5.24413e-09	6.63223e-09	6.12311e-09	5.58857e-09	4.87922e-08	1.51058e-06	1.31541e-06	1.37098e-06
298	Biopterin	0.779343	274.082	238.094	Organoheterocyclic compounds	forward	6.46866e-06	5.22741e-06	5.19863e-06	4.81792e-06	5.71118e-06	6.18296e-06	1.08427e-05	8.8725e-06	1.27996e-05	4.43103e-06	7.99266e-06	3.57128e-06	1.70206e-06	5.65851e-06	7.49737e-06	1.7457e-06	4.12394e-06	7.4126e-06	8.14963e-06	7.91361e-06
299	Na,Na-Dimethylhistamine	0.778826	139.207	140.118	Organic nitrogen compounds	forward	4.34752e-05	4.06538e-05	3.89973e-05	7.80142e-05	5.09823e-05	3.09336e-05	6.90168e-05	2.13146e-05	3.30039e-05	3.52224e-05	3.81535e-05	4.13025e-05	5.24413e-09	6.63223e-09	6.12311e-09	5.58857e-09	5.88713e-09	2.50487e-05	3.63636e-05	2.90748e-05
300	Koeniginequinone A	0.776547	439.955	242.079	Organoheterocyclic compounds	forward	5.26699e-07	1.00208e-08	1.0641e-08	3.30561e-05	2.44559e-05	1.06738e-08	9.74135e-05	3.22258e-05	2.41561e-05	1.98303e-05	3.57871e-05	2.65892e-05	2.98022e-07	6.63223e-09	6.12311e-09	5.53978e-07	2.57202e-07	4.37313e-05	4.73943e-05	4.75204e-05
302	Furanone A	0.772816	329.801	85.0289	Organoheterocyclic compounds	forward	0.000444771	0.000507086	0.000621349	0.000307114	0.000331769	0.000313037	0.000515082	0.000376012	0.000341731	0.000428613	0.000480938	0.000510293	0.000295286	0.000336045	0.000297538	0.000299657	0.000361099	0.000424241	0.000414492	0.000425815
303	Ethylbenzene	0.772662	34.0138	107.086	Benzenoids	forward	5.68575e-05	0.000112504	0.000119521	0.000111337	7.22381e-05	0.000106704	7.11799e-05	7.95987e-05	7.56091e-05	5.22663e-05	0.000120016	8.75489e-05	7.8632e-05	7.10186e-05	9.09033e-05	6.63475e-05	6.24259e-05	0.000107334	0.000117994	0.000123275
304	Ethyl (Â±)-3-hydroxyoctanoate	0.770788	50.1388	189.149	Lipids and lipid-like molecules	forward	7.97513e-06	9.22848e-06	8.8111e-07	3.08238e-06	3.59056e-06	7.15196e-06	5.89248e-06	6.73115e-06	5.037e-06	5.67426e-07	1.95987e-06	5.16545e-06	5.53857e-06	4.06523e-06	3.95086e-06	1.231e-06	3.99052e-06	6.31475e-06	5.14323e-06	6.69586e-06
306	Demethylated antipyrine	0.769448	181.196	175.087	Organoheterocyclic compounds	forward	7.16633e-05	5.73892e-05	4.51981e-05	2.46744e-05	2.91097e-05	3.13408e-05	2.33335e-05	4.97699e-05	1.90759e-05	4.06566e-05	5.80144e-05	4.18351e-05	5.4638e-05	7.14756e-05	8.62876e-05	6.27953e-05	5.93161e-05	4.04859e-05	4.48034e-05	5.55835e-05
307	alpha-Methylstyrene	0.768077	34.5427	119.086	Benzenoids	forward	0.00050347	0.000489996	0.000363203	0.000489419	0.000575247	0.000247519	0.000458922	0.000310517	0.000360441	0.000337825	0.000685957	0.000357021	0.000865159	0.000714411	0.00117205	0.000702298	0.000666078	0.000443557	0.000432654	0.000483245
308	Pregnanetriol	0.768062	228.003	337.273	Lipids and lipid-like molecules	forward	7.86533e-05	7.49536e-05	8.09162e-05	6.3485e-05	6.9916e-05	8.62338e-05	0.000133888	5.62585e-05	3.35883e-05	0.000178873	5.50057e-05	8.87967e-05	5.69089e-05	4.86777e-05	7.74869e-05	6.18572e-05	4.38391e-05	0.000119504	8.5809e-05	8.10468e-05
309	Valyl-Valine	0.767269	420.315	217.155	Organic acids and derivatives	forward	1.01613e-08	1.00208e-08	1.0641e-08	2.62455e-05	2.51198e-05	1.06738e-08	2.93089e-05	1.80155e-05	3.18209e-05	2.18431e-05	1.2504e-05	1.16249e-05	5.24413e-09	6.63223e-09	6.12311e-09	5.58857e-09	5.88713e-09	2.09971e-05	1.85739e-05	2.10179e-05
310	PC(16:0/16:0)	0.76678	106.614	734.568	Lipids and lipid-like molecules	forward	9.22089e-05	8.31346e-05	6.65496e-05	3.83504e-05	8.62116e-05	8.00911e-05	8.33673e-05	0.000102335	9.52284e-05	8.28834e-05	5.29797e-05	5.2072e-05	6.28265e-05	8.89616e-05	6.45085e-05	0.000106519	4.20375e-05	4.91837e-05	3.65625e-05	4.19836e-05
311	2,5-Dichloro-carboxymethylenebut-2-en-4-olide	0.765883	392.355	208.939	Organoheterocyclic compounds	forward	1.01613e-08	1.00208e-08	1.0641e-08	2.9281e-05	2.83135e-05	1.06738e-08	2.44156e-05	2.56885e-05	2.64801e-05	2.37932e-05	2.85395e-05	2.83194e-05	5.24413e-09	6.63223e-09	6.12311e-09	5.58857e-09	5.88713e-09	2.45765e-05	2.59958e-05	2.44859e-05
313	1,3-Diisopropylbenzene	0.765441	32.6187	163.148	Benzenoids	forward	2.58918e-05	0.000110974	0.000104966	0.000117477	3.20275e-05	8.51533e-05	4.85647e-05	6.30392e-05	5.58338e-05	6.65231e-06	9.31097e-05	0.0001109	3.487e-05	2.94642e-05	2.28098e-05	2.75021e-05	4.06019e-05	0.000159521	0.000160569	0.00015921
314	N1-Methyl-4-pyridone-3-carboxamide	0.765284	76.1043	153.066	Organoheterocyclic compounds	forward	8.47258e-05	7.65639e-05	0.000240993	0.000132102	9.51278e-05	7.85076e-05	0.000279826	9.15695e-05	0.000128234	0.000253861	0.000402344	5.90106e-05	0.000104203	0.000203039	0.000128144	9.19194e-05	0.000204868	0.000154745	0.000158795	0.00018371
316	Squamolone	0.762175	403.593	129.066	Organoheterocyclic compounds	forward	4.4757e-05	3.35733e-05	3.68072e-05	2.19596e-05	2.72372e-05	3.85405e-05	2.07287e-05	9.12703e-06	2.04392e-05	3.05257e-05	1.83086e-05	1.85353e-05	2.18932e-05	2.24351e-05	1.85238e-05	1.88676e-05	1.88984e-05	1.33513e-05	1.95395e-05	1.73744e-05
317	Acetic anhydride	0.761151	378.411	103.039	Organic acids and derivatives	forward	8.85865e-06	8.73046e-06	6.21972e-06	4.86521e-05	5.0581e-05	3.21458e-06	3.97242e-05	5.16248e-05	4.8868e-05	4.46327e-05	4.9909e-05	3.24958e-05	6.05485e-06	2.69671e-05	7.13372e-06	3.47691e-05	3.86686e-05	3.5744e-05	4.1622e-05	3.89141e-05
318	(4alpha,5alpha)-4,14-Dimethyl-9,19-cyclocholest-20-en-3-one	0.761031	31.6889	411.361	Lipids and lipid-like molecules	forward	1.0593e-06	1.38322e-06	1.0641e-08	1.03823e-08	2.07143e-06	2.1034e-06	3.65871e-06	3.4761e-06	4.54935e-06	3.83971e-06	3.75645e-06	3.04366e-06	5.37721e-06	6.06753e-06	8.14348e-06	7.6096e-06	5.62525e-06	2.22572e-06	1.65751e-06	2.12863e-06
319	3-beta-Hydroxy-4-beta-methyl-5-alpha-cholest-7-ene-4-alpha-carbaldehyde	0.758925	178.487	429.373	Lipids and lipid-like molecules	forward	2.79007e-06	3.7955e-06	5.76111e-06	3.19475e-06	3.82998e-06	3.67172e-06	8.98238e-06	5.70283e-06	6.5217e-06	4.84268e-06	7.39894e-06	1.01819e-05	2.62614e-06	2.05666e-06	4.32963e-06	5.18182e-06	2.31094e-06	5.6304e-06	6.24265e-06	6.54953e-06
320	Campesterol	0.758624	24.7836	383.367	Lipids and lipid-like molecules	forward	1.99943e-06	2.91175e-06	1.0641e-08	1.02431e-06	1.8977e-06	2.01259e-06	6.06788e-06	3.32443e-06	4.328e-06	5.21313e-06	1.05329e-08	4.4607e-06	1.22081e-06	2.00859e-06	1.05462e-06	1.50598e-06	2.95795e-06	2.56155e-06	1.98842e-06	2.19975e-06
321	SM(d18:1/24:1(15Z))	0.756917	204.505	813.684	Lipids and lipid-like molecules	forward	0.00104215	0.00111033	0.00101789	0.000854773	0.000852152	0.000904198	0.000873359	0.000553988	0.000808978	0.000489523	0.000751484	0.000731612	0.000892255	0.00113299	0.000925887	0.000850021	0.000946967	0.000379095	0.000400552	0.000412551
322	Acetone cyanohydrin	0.756536	79.9335	86.0606	Organic oxygen compounds	forward	0.000538925	0.00055471	0.000218681	0.00122038	0.000629692	0.00085268	0.000291979	0.000175921	0.000329249	0.000227372	0.000237584	0.000216528	0.00117171	0.00364467	0.00405669	0.00451591	0.00419059	0.000393965	0.000438653	0.000411089
324	xi-3-(4-Isopropylphenyl)-2-methylpropanal	0.75296	33.1081	191.143	Lipids and lipid-like molecules	forward	3.17934e-05	0.000151947	0.000128896	0.000153748	3.11463e-05	0.000105291	5.98861e-05	9.21746e-05	6.00744e-05	6.82337e-05	0.000121239	0.000136062	3.4196e-05	2.99734e-05	1.9442e-05	2.95471e-05	4.16868e-05	0.000172069	0.000185486	0.000174651
326	Hydroxyprolyl-Proline	0.751043	315.93	229.118	Organic acids and derivatives	forward	7.67648e-06	6.60417e-06	5.44426e-06	1.04494e-05	9.78986e-06	7.47283e-07	3.26594e-06	5.68876e-06	2.42579e-06	2.6453e-05	6.88114e-06	3.32078e-06	5.24413e-09	1.95237e-07	6.0909e-07	5.58857e-09	5.66146e-07	1.24459e-05	9.40095e-06	1.151e-05
327	PC(18:1(11Z)/14:0)	0.746453	175.275	732.552		forward	0.000120779	0.000175782	0.0002003	0.000182651	0.000141092	0.000196869	0.000407482	0.000334306	0.000341162	0.000132408	0.000291843	0.0001747	0.000241526	0.000325653	0.000428185	0.000335942	0.000451542	0.000218132	0.000218741	0.000227068
328	PC(20:3(8Z,11Z,14Z)/P-18:0)	0.745508	163.251	796.619	Lipids and lipid-like molecules	forward	9.11911e-05	8.46097e-05	0.000119109	8.78176e-05	9.47577e-05	0.00010849	2.15846e-05	1.72308e-05	4.62836e-05	1.84809e-05	4.284e-05	1.91697e-05	2.4105e-05	1.99656e-05	2.1572e-05	4.79343e-05	3.04682e-05	3.38324e-05	2.98811e-05	2.51516e-05
331	Schleicherastatin 5	0.743122	31.3249	445.368	Lipids and lipid-like molecules	forward	3.27406e-05	4.53835e-05	1.0641e-08	4.95843e-05	5.83059e-05	5.59959e-05	0.00011469	0.000101006	0.000106066	9.24434e-05	0.000108331	0.000129915	0.000106228	0.000130659	0.000147405	0.000200535	0.000122451	7.22761e-05	7.185e-05	7.44143e-05
332	Isoleucyl-Hydroxyproline	0.742367	341.681	245.149	Organic acids and derivatives	forward	9.82661e-06	8.56734e-06	1.9908e-05	1.52684e-05	1.87204e-05	2.2255e-05	1.49755e-05	7.46243e-06	1.76878e-05	3.4222e-05	2.06849e-05	1.00797e-05	1.46262e-05	1.61454e-05	1.44962e-05	1.11799e-05	1.91161e-05	1.76514e-05	2.08807e-05	2.1067e-05
333	p-Cresol glucuronide	0.74219	234.849	285.098	Organic oxygen compounds	forward	2.56051e-06	2.41079e-06	1.83686e-06	2.94249e-06	1.00209e-06	1.74266e-06	4.25606e-06	3.48623e-06	5.84013e-06	9.83008e-07	5.17515e-06	2.91029e-06	3.33793e-06	1.30115e-06	7.43855e-07	1.77581e-06	1.6337e-06	2.71758e-06	3.00802e-06	2.48367e-06
334	4-(4-Methyl-3-pentenyl)-3-cyclohexene-1-carboxaldehyde	0.742024	34.945	193.159	Lipids and lipid-like molecules	forward	5.66484e-05	0.000132364	7.88621e-07	3.21533e-05	4.24185e-05	8.94958e-05	6.8403e-05	6.32556e-05	6.7317e-05	8.65403e-09	1.05329e-08	0.000113695	2.97105e-05	3.76961e-05	2.0982e-05	2.88022e-05	3.80506e-05	0.000140634	0.000146391	0.000159403
335	Montecristin	0.741473	223.572	575.504	Lipids and lipid-like molecules	forward	0.000211542	0.000219419	0.00024826	0.000206311	0.00017257	0.000243527	8.28984e-05	8.37025e-05	7.36174e-05	0.000176703	0.000163417	0.000155256	5.10767e-05	7.93416e-05	6.92196e-05	3.22088e-05	6.5323e-05	7.26195e-05	9.01172e-05	8.14307e-05
336	1-(1-Pyrrolidinyl)-2-propanone	0.74117	34.2903	128.107	Organoheterocyclic compounds	forward	9.12547e-05	8.34256e-05	8.97021e-05	0.000110915	7.85817e-05	8.70732e-05	6.18336e-05	6.80483e-05	6.77832e-05	7.64535e-05	9.88296e-05	7.45477e-05	1.38884e-05	1.25516e-05	1.04645e-05	1.27005e-05	1.47023e-05	8.91483e-05	8.62076e-05	8.7089e-05
337	2-Amino-3-methylbenzoate	0.739585	590.342	152.071	Benzenoids	forward	8.4733e-05	8.05428e-05	8.81843e-05	8.61087e-05	8.76789e-05	8.55682e-05	7.18451e-05	7.36799e-05	7.7823e-05	7.25619e-05	3.21223e-05	8.07035e-05	0.000149851	0.000149937	0.000148733	0.000139207	0.000130339	7.42389e-05	7.46763e-05	7.62943e-05
338	Dihydrouracil	0.739583	339.442	115.05	Organoheterocyclic compounds	forward	0.000126212	9.9939e-05	1.35391e-05	6.75734e-05	0.000118554	1.06879e-05	3.98787e-05	0.000108624	0.000228192	0.000126098	0.000149575	3.32889e-05	1.09514e-05	7.01244e-06	1.77049e-05	7.17052e-06	1.99323e-05	7.80918e-05	8.70508e-05	8.69218e-05
339	PC(20:2(11Z,14Z)/14:0)	0.737413	38.6023	758.567	Lipids and lipid-like molecules	forward	0.00798136	0.00800952	0.0140968	0.00732932	0.00685717	0.0108101	0.00726829	0.00831214	0.00699729	0.0101436	0.00395527	0.00896233	0.00589877	0.00486547	0.00547919	0.00609528	0.00593642	0.00682906	0.00707833	0.00768362
340	Stigmastentriol	0.73667	22.8112	447.384	Lipids and lipid-like molecules	forward	3.39434e-06	1.3074e-06	6.51592e-06	9.82725e-07	2.14168e-06	3.62725e-06	7.0618e-06	4.70766e-06	4.47469e-06	1.57111e-05	0.000122688	5.10718e-06	8.88598e-06	1.02157e-05	1.69766e-05	1.33376e-05	1.2956e-05	4.57033e-06	5.08981e-06	4.42631e-06
342	N4-Acetylcytidine	0.735873	181.144	286.103	Nucleosides, nucleotides, and analogues	forward	8.41137e-06	6.70494e-06	5.64607e-06	5.53293e-06	6.76883e-06	5.02597e-06	2.43548e-05	1.05903e-05	3.50099e-05	7.4573e-06	2.16424e-05	2.43919e-05	1.09459e-06	7.45745e-07	1.05486e-06	2.27385e-06	4.0863e-06	1.2989e-05	1.46043e-05	1.36349e-05
343	PC(18:1(9Z)/18:1(11Z))	0.734341	62.0348	786.599	Lipids and lipid-like molecules	forward	0.00462095	0.00656608	0.00178766	0.00504899	0.00469187	0.00686898	0.00739405	0.0150742	0.0163608	0.00649547	0.0123771	0.00874654	0.00234053	0.00395767	0.00460317	0.00588699	0.00540897	0.00603447	0.00783802	0.0048843
344	Asparaginyl-Histidine	0.733231	363.56	270.12	Organic acids and derivatives	forward	1.01613e-08	1.00208e-08	3.07976e-06	7.27854e-07	6.16738e-07	2.12794e-07	2.1996e-06	1.44254e-06	6.01201e-06	2.11654e-06	3.34905e-06	2.67579e-06	9.41449e-06	5.80396e-06	7.87219e-06	3.76123e-06	1.20979e-05	1.73219e-06	1.81143e-06	2.07429e-06
345	4-Amino-2-methylenebutanoic acid	0.730452	400.222	116.071	Organic acids and derivatives	forward	9.16422e-05	8.49201e-05	0.000100837	0.000221869	0.000271782	0.000131333	0.000222697	0.000190847	0.000221042	0.000180295	0.00025428	0.000216667	3.19142e-05	4.3117e-05	9.94025e-05	4.40046e-05	7.40443e-05	0.000220103	0.000199339	0.000214879
346	Pi-Methylimidazoleacetic acid	0.72955	326.027	141.066	Organoheterocyclic compounds	forward	0.000173852	0.000134671	0.000109524	0.000144914	0.000163861	0.000127383	0.000363948	9.77125e-05	0.000544281	0.000112046	0.000235492	0.00012083	0.000184649	0.000265813	0.000223392	0.000229231	0.000189541	0.000155219	0.000171142	0.00016942
347	2,2,4,4,6,6-Hexamethyl-1,3,5-trithiane	0.725629	30.8848	223.064	Organosulfur compounds	forward	4.41286e-06	4.03875e-06	1.0641e-08	5.74225e-07	6.22971e-06	3.54619e-06	4.11579e-06	4.72523e-06	5.49553e-06	8.65403e-09	1.05329e-08	6.22894e-06	9.57169e-06	4.60824e-06	6.2567e-06	3.90685e-06	5.83292e-06	0.000379339	0.000430212	0.000485159
348	4R,5R,6S-Trihydroxy-2-hydroxymethyl-2-cyclohexen-1-one 6-(2-hydroxy-6-methylbenzoate)	0.724928	342.118	309.096	Benzenoids	forward	9.1269e-07	7.78534e-07	1.0641e-08	1.38134e-06	1.74039e-06	1.06738e-08	1.11799e-06	1.79848e-06	8.53338e-07	3.57605e-06	1.22495e-06	4.2742e-07	5.24413e-09	6.63223e-09	1.99795e-07	5.58857e-09	9.35232e-08	1.69554e-06	1.88069e-06	1.31909e-06
349	Mangiferdesmethylursanone	0.724664	23.0131	429.373	Organic oxygen compounds	forward	8.79397e-05	0.000370414	0.000551027	0.000417516	4.91805e-05	7.97952e-05	0.000190598	0.000128231	0.000135186	0.000762262	0.000783063	0.00015322	0.000144178	0.000172028	0.000273906	0.000208003	0.000232717	0.000134835	0.000121417	0.000116367
350	PC(20:4(8Z,11Z,14Z,17Z)/P-18:0)	0.723983	38.3303	794.605	Lipids and lipid-like molecules	forward	5.95641e-05	5.88751e-05	9.03727e-05	5.03365e-05	5.57849e-05	6.81608e-05	3.67143e-05	2.60346e-05	6.78144e-05	3.13181e-05	3.47225e-05	2.73841e-05	3.00637e-05	3.71223e-05	2.9781e-05	1.68043e-05	2.24666e-05	4.97641e-05	4.62747e-05	4.82791e-05
351	PC(16:0/P-16:0)	0.723628	173.24	718.575	Lipids and lipid-like molecules	forward	3.1982e-05	3.28675e-05	3.17205e-05	2.74451e-05	2.79483e-05	3.35893e-05	1.69671e-05	8.02573e-06	3.32029e-05	1.46028e-05	1.97823e-05	9.05778e-06	2.04802e-06	9.28789e-07	3.04335e-06	2.70352e-06	4.34933e-06	1.70889e-05	1.67769e-05	1.88362e-05
352	Calcitriol	0.723459	33.6413	399.325	Lipids and lipid-like molecules	forward	3.41784e-07	1.44219e-06	1.0641e-08	1.29348e-06	4.11853e-06	5.23865e-06	9.62984e-06	1.18138e-05	9.82002e-06	8.65403e-09	1.05329e-08	2.48108e-05	9.87405e-06	1.82592e-05	1.68476e-05	2.2935e-05	9.68732e-06	9.19207e-06	7.24425e-06	8.05666e-06
355	LysoPE(0:0/20:4(5Z,8Z,11Z,14Z))	0.721441	226.121	502.293	Lipids and lipid-like molecules	forward	0.000191938	0.000283603	0.000324641	0.000343772	0.000231674	0.000330074	0.000992926	0.000750014	0.000821575	0.000595041	0.000654658	0.000999934	0.000745915	0.000677554	0.000799529	0.00101457	0.000958222	0.000628376	0.000620561	0.000638169
356	Brassicanal A	0.721153	153.142	192.048	Organoheterocyclic compounds	forward	0.000287606	0.000156419	6.98871e-05	3.17061e-05	3.03222e-05	2.45026e-05	9.84908e-06	5.03465e-05	2.46677e-06	0.000221436	5.61325e-06	4.01077e-06	5.24413e-09	3.80063e-07	6.12311e-09	2.45298e-07	5.88713e-09	0.00011002	0.000117507	0.000126281
357	N-[(4-Hydroxy-3-methoxyphenyl)methyl]octanamide	0.720367	568.723	280.189	Benzenoids	forward	5.63012e-06	4.77665e-06	4.98468e-06	4.74578e-06	7.29242e-06	6.44939e-06	5.55774e-06	1.40226e-05	1.01995e-05	4.48478e-06	5.50553e-06	4.84483e-06	3.52451e-06	8.46131e-06	5.32217e-06	3.77659e-06	4.12964e-06	5.4185e-06	7.3738e-06	5.61421e-06
358	5-Aminopentanal	0.719498	287.983	102.092	Organic oxygen compounds	forward	0.000261638	0.000232039	0.000259608	0.00027653	0.000216082	0.000241745	0.000155491	0.000191001	0.000141088	0.000110537	0.000374218	0.000143213	0.00027966	0.000200383	0.000411328	7.70477e-05	6.93158e-05	0.000192491	0.000181216	0.000204581
359	DL-Glutamate	0.718538	426.599	148.06	Organic acids and derivatives	forward	0.000143017	1.00208e-08	0.000197887	5.13307e-05	6.95024e-05	1.06738e-08	0.000101087	7.19745e-05	6.85446e-05	0.000196004	6.82534e-05	3.09728e-05	2.40266e-06	2.98459e-06	1.43744e-06	1.91388e-06	1.10115e-05	9.26754e-05	0.000124897	9.91968e-05
360	trans-Hexadec-2-enoyl carnitine	0.717673	206.201	398.327	Lipids and lipid-like molecules	forward	3.14322e-05	6.51755e-05	8.26874e-05	2.75778e-05	2.67861e-05	4.08999e-05	0.00018642	0.000111206	0.000114794	3.45604e-05	0.000105051	8.72518e-05	0.00012455	9.73029e-05	0.000151558	0.000177272	0.000207602	7.45351e-05	7.68194e-05	8.19877e-05
362	LysoPE(22:6(4Z,7Z,10Z,13Z,16Z,19Z)/0:0)	0.715704	224.509	526.294	Lipids and lipid-like molecules	forward	0.000359723	0.000642279	0.00062779	0.000627523	0.000509152	0.000758649	0.000979468	0.000699878	0.000740443	0.000622	0.000692282	0.000937454	0.000593534	0.000555324	0.000695527	0.000702497	0.000647121	0.000734851	0.000713515	0.000743597
363	6-Methyl-3,5-heptadien-2-one	0.713906	34.4729	125.096	Organooxygen compounds	forward	9.42628e-06	6.09203e-05	6.46866e-05	6.49757e-06	2.92835e-05	9.06348e-05	2.61939e-05	4.1782e-05	3.88115e-05	3.98967e-05	2.52432e-05	4.15512e-05	6.55286e-06	1.01118e-05	6.57497e-06	8.59365e-06	1.05906e-05	4.54347e-05	3.42872e-05	3.76359e-05
364	PE(P-18:1(11Z)/18:3(6Z,9Z,12Z))	0.713879	38.5641	724.528	Lipids and lipid-like molecules	forward	2.47791e-05	2.84387e-05	7.22863e-05	2.7776e-05	2.8067e-05	2.9908e-05	9.23893e-06	9.50454e-06	1.12854e-05	1.2455e-05	2.11033e-05	1.44001e-05	3.18144e-06	4.90299e-06	4.012e-06	5.58857e-09	7.29335e-07	9.01684e-06	1.32002e-05	1.07259e-05
365	Palmitoleoyl Ethanolamide	0.711501	89.7621	298.273	Organic nitrogen compounds	forward	1.21719e-05	7.1369e-06	2.61348e-05	1.10697e-05	1.00664e-05	7.94366e-06	1.6216e-05	1.57499e-05	1.56735e-05	8.71705e-06	3.60324e-05	1.9909e-05	5.24413e-09	6.63223e-09	6.12311e-09	1.39176e-06	8.87864e-07	1.64113e-05	1.55717e-05	1.57826e-05
366	SM(d16:1/24:1(15Z))	0.710448	185.532	785.652	Organic nitrogen compounds	forward	6.54201e-05	0.000104502	9.95382e-05	4.37476e-05	4.18703e-05	9.20316e-05	5.86552e-05	6.83758e-05	3.37429e-05	2.04555e-05	5.9259e-05	4.2677e-05	1.61176e-06	6.63223e-09	2.0975e-06	5.58857e-09	5.31982e-06	3.37279e-05	2.95822e-05	2.5885e-05
367	PC(22:4(7Z,10Z,13Z,16Z)/16:0)	0.710217	38.6013	810.598	Lipids and lipid-like molecules	forward	0.000484445	0.00054401	0.000898569	0.000597923	0.000569754	0.000726586	0.00209089	0.00193127	0.00361745	0.00181938	0.00215272	0.00193373	0.00131588	0.00142008	0.00146384	0.00288822	0.00295431	0.00162406	0.00134203	0.00131923
368	L-Glutamic acid	0.708371	464.151	148.06	Organic acids and derivatives	forward	0.000130275	0.000127218	8.56837e-05	2.89099e-05	2.90356e-05	6.8756e-05	4.07934e-05	2.66695e-05	3.05964e-05	4.00477e-05	3.57601e-05	2.29066e-05	7.26601e-06	2.99913e-06	6.12311e-09	3.05986e-06	6.43759e-06	2.6115e-05	2.74957e-05	3.3436e-05
369	Taurodeoxycholic acid	0.708113	179.006	500.304	Lipids and lipid-like molecules	forward	6.7394e-07	2.70754e-06	7.36356e-07	1.03823e-08	3.02759e-07	8.25537e-07	8.76595e-09	5.09506e-07	1.92161e-07	5.58275e-05	1.05329e-08	9.86201e-07	5.24413e-09	6.63223e-09	6.12311e-09	5.58857e-09	5.88713e-09	5.01673e-06	6.74929e-06	5.24089e-06
370	2-O-(5,8,11,14,17-Eicosapentaenoyl)-1-O-hexadecylglycero-3-phosphocholine	0.707405	163.371	766.572	Lipids and lipid-like molecules	forward	0.000143513	0.00022397	0.000237555	0.000189484	0.000141501	0.000242345	0.000155852	0.000192513	0.000173848	0.000117986	0.00015215	0.000201603	7.48653e-05	7.96502e-05	8.93624e-05	7.61345e-05	6.61657e-05	0.000159058	0.000149564	0.000144615
371	Linoleyl carnitine	0.706561	204.591	424.342	Lipids and lipid-like molecules	forward	9.6571e-05	0.000161246	0.000200383	7.14605e-05	7.8848e-05	0.000140352	0.000178818	0.000112813	0.000183573	0.000150751	0.000118432	0.000173915	0.000132098	9.98873e-05	0.000139769	0.000169761	0.000184844	0.000129579	0.000129933	0.000142501
372	Histidinal	0.704169	123.773	140.082	Organic nitrogen compounds	forward	0.000216799	0.000135461	0.000176176	0.000224047	0.000232464	0.000156942	6.80486e-05	9.00453e-05	5.72203e-05	0.00043673	4.87009e-05	2.05792e-05	0.000134058	0.000132084	0.000110025	1.27712e-05	8.94586e-05	0.000162675	0.000178758	0.000195468
373	3-Methyl-5-pentyl-2-furanundecanoic acid	0.704126	31.2476	337.273	Lipids and lipid-like molecules	forward	7.5485e-05	7.69799e-05	6.94061e-06	3.81275e-05	3.17263e-05	3.80023e-05	7.46851e-05	7.11063e-05	4.98306e-05	0.000215556	4.18716e-06	0.000130175	3.35984e-05	1.23807e-05	1.69274e-05	4.59169e-05	2.86456e-05	4.75435e-05	5.73923e-05	4.57181e-05
374	PC(20:5(5Z,8Z,11Z,14Z,17Z)/P-18:0)	0.703255	165.078	792.59	Lipids and lipid-like molecules	forward	0.00020995	0.000215041	0.000278435	0.000195527	0.000192174	0.000255056	0.000124501	9.31739e-05	0.000106792	0.000137873	9.48783e-05	9.55335e-05	3.70746e-05	4.45798e-05	4.8986e-05	5.45058e-05	3.06572e-05	0.000126935	0.000132291	0.000123131
375	Biliverdin	0.702078	230.593	583.256	Organoheterocyclic compounds	forward	3.50017e-06	2.66881e-06	3.77574e-06	1.86113e-06	1.02816e-08	3.22253e-06	4.04754e-06	4.72519e-06	4.33184e-06	2.87614e-06	2.78398e-06	5.91414e-06	1.21515e-07	8.01524e-08	6.12311e-09	5.58857e-09	5.88713e-09	2.29664e-06	2.78444e-06	2.42455e-06
376	N-Palmitoylsphingosine	0.700881	33.0671	538.52	Lipids and lipid-like molecules	forward	8.34486e-06	7.8006e-06	1.51178e-05	1.52302e-05	1.07006e-05	1.37838e-05	3.10405e-05	4.02178e-05	5.19437e-05	4.52072e-05	3.27489e-05	3.03274e-05	5.89635e-05	4.94308e-05	7.29242e-05	8.72977e-05	8.19481e-05	1.59729e-05	1.51497e-05	1.56072e-05
377	PC(18:1(9Z)/P-18:1(11Z))	0.70019	166.992	770.602	Lipids and lipid-like molecules	forward	5.54241e-05	4.79639e-05	7.27725e-05	4.20576e-05	3.96876e-05	6.40098e-05	1.24683e-05	1.66185e-05	3.87775e-05	3.38677e-05	2.0296e-05	2.03595e-05	1.10702e-05	1.34881e-05	7.5704e-06	2.75229e-06	4.14904e-06	1.96646e-05	1.84041e-05	1.88304e-05
378	PC-M5'	0.699982	50.629	480.278	Organoheterocyclic compounds	forward	5.36587e-05	6.83044e-05	6.92308e-05	3.52082e-05	5.55899e-05	2.72799e-05	5.38597e-05	1.82035e-05	5.07282e-05	8.65403e-09	1.71274e-05	1.9754e-05	6.99083e-06	7.54539e-06	2.99245e-06	1.81189e-05	2.10572e-05	2.27854e-05	2.22819e-05	2.53529e-05
379	Linoleoyl ethanolamide	0.699781	34.0536	324.289	Organic nitrogen compounds	forward	1.22294e-05	2.32995e-05	2.10461e-05	1.36314e-05	9.94484e-06	2.354e-05	2.49623e-05	1.48042e-05	1.83908e-05	1.60212e-05	1.80004e-05	3.0016e-05	1.31372e-05	1.2536e-05	1.55287e-05	1.64048e-05	1.46699e-05	2.64923e-05	2.33678e-05	2.25771e-05
380	LysoPC(22:0)	0.699055	215.079	580.435	Lipids and lipid-like molecules	forward	0.000102987	0.000103096	0.000130649	9.46553e-05	8.46099e-05	0.000110915	8.04597e-05	8.94263e-05	6.54686e-05	8.52128e-05	8.84209e-05	0.000107892	3.01511e-05	3.81238e-05	4.03486e-05	5.79117e-05	7.14842e-05	4.99358e-05	6.40066e-05	6.64807e-05
381	LysoPE(18:2(9Z,12Z)/0:0)	0.696765	228.709	478.292	Lipids and lipid-like molecules	forward	0.000673098	0.000987251	0.00106702	0.000815797	0.000602322	0.00110362	0.00120408	0.000731609	0.000457992	0.00227973	0.000697793	0.0011572	0.000662664	0.000540808	0.000874127	0.000721488	0.000499777	0.000998979	0.00107634	0.000984715
382	2-Methylbutyroylcarnitine	0.695787	267.259	246.17	Lipids and lipid-like molecules	forward	0.000720037	0.000652359	0.000326204	0.000246609	0.000266481	0.000167411	0.000240538	0.000740867	0.000239897	0.00137511	0.000281712	0.00018496	0.00022696	0.000198203	0.000272262	0.000237324	0.00052452	0.00042185	0.000454944	0.000444671
385	PC(18:3(6Z,9Z,12Z)/18:0)	0.690392	195.825	784.584		forward	5.67902e-05	7.54024e-05	9.34636e-05	0.000135724	8.4121e-05	0.000110461	0.000331485	0.000161854	0.000243742	0.000123127	0.000145414	0.000208695	0.000390437	0.000380845	0.000493838	0.000750572	0.000567583	0.000158785	0.000132767	0.000118748
387	L-Lysine	0.689312	572.975	147.113	Organic acids and derivatives	forward	0.00059322	0.000556483	0.000513934	0.000467599	0.000430664	0.000443531	0.000303095	0.000432105	0.000322183	0.000389614	0.000387056	0.000283023	0.000902732	0.000840407	0.00158633	0.000452342	0.000953014	0.000350809	0.000437709	0.00048587
388	Epinephrine sulfate	0.687384	212.069	264.054	Organic acids and derivatives	forward	4.54807e-05	9.84697e-06	3.25019e-05	2.28891e-05	2.86365e-05	2.76505e-05	4.30835e-06	1.80773e-05	4.06392e-07	4.76808e-07	1.14528e-05	4.08989e-06	5.24413e-09	2.64003e-07	6.12311e-09	5.58857e-09	5.88713e-09	1.36521e-05	1.46492e-05	1.42397e-05
390	PC(18:2(9Z,12Z)/P-18:1(11Z))	0.686152	60.5668	768.587	Lipids and lipid-like molecules	forward	5.7129e-05	7.90798e-05	3.33468e-05	5.29561e-05	5.00265e-05	9.87563e-05	5.53222e-05	5.51765e-05	7.49943e-05	5.06901e-05	4.93042e-05	6.99382e-05	4.23327e-05	4.37504e-05	3.91977e-05	2.58209e-05	2.99471e-05	6.82925e-05	5.80027e-05	5.45729e-05
391	PC(18:2(9Z,12Z)/18:0)	0.682465	196.769	786.599	Lipids and lipid-like molecules	forward	0.000557317	0.000566121	0.000670189	0.000777561	0.000713159	0.00098736	0.00141647	0.00119032	0.00134819	0.00133237	0.00114184	0.00129241	0.000806939	0.000941438	0.00119575	0.00129576	0.00122734	0.000781032	0.000616413	0.000592046
392	(E)-5-(3,4,5,6-Tetrahydro-3-pyridylidenemethyl)-2-furanmethanol	0.681869	283.349	192.102	Organoheterocyclic compounds	forward	5.00414e-05	4.69824e-05	7.07905e-05	2.87176e-05	2.25572e-05	3.33461e-05	2.07868e-05	2.88707e-05	3.00037e-05	3.70707e-05	3.50104e-05	1.96325e-05	5.02844e-05	6.77943e-05	7.01556e-05	5.09226e-05	6.34882e-05	3.18803e-05	3.4119e-05	3.61228e-05
393	2,6-Dimethoxy-4-(1-propenyl)phenol	0.681827	400.098	195.101	Benzenoids	forward	2.97287e-06	2.9737e-06	1.29237e-06	1.78811e-06	2.33313e-06	1.95148e-06	2.50955e-06	2.43937e-06	2.00072e-06	1.8771e-06	3.25097e-06	1.95137e-06	4.42321e-05	5.76305e-05	5.42044e-05	5.91462e-05	6.06495e-05	2.54794e-06	2.7226e-06	2.53846e-06
394	Porphobilinogen	0.679539	660.375	227.103	Organic nitrogen compounds	forward	8.54156e-06	7.01821e-06	1.2161e-05	1.01439e-05	4.26196e-05	7.74118e-06	5.90995e-06	5.40487e-06	8.33454e-06	6.6991e-06	1.09667e-05	8.64093e-06	5.24413e-09	6.63223e-09	6.12311e-09	5.58857e-09	5.88713e-09	9.14425e-06	8.53353e-06	7.26329e-06
395	Armillaramide	0.678825	99.6307	556.53	Lipids and lipid-like molecules	forward	4.91486e-06	6.6014e-06	4.42411e-06	7.16154e-06	6.94218e-06	4.20751e-06	3.46227e-06	3.9097e-06	2.95549e-06	1.1255e-06	1.12938e-05	1.0918e-05	5.24413e-09	6.63223e-09	2.11883e-07	5.58857e-09	5.88713e-09	2.81644e-06	3.59583e-06	3.29696e-06
396	Dehydroaporheine	0.675877	24.8889	278.117	Alkaloids and derivatives	forward	1.51913e-06	1.0516e-06	2.32115e-06	1.90543e-06	1.85621e-06	1.65533e-06	2.31637e-06	1.49475e-06	1.38976e-06	8.65403e-09	1.12165e-06	2.2394e-06	3.13732e-06	3.38791e-06	5.36872e-06	4.19424e-06	2.89745e-06	1.78944e-06	1.36379e-06	1.72998e-06
397	PC(22:2(13Z,16Z)/15:0)	0.675607	169.236	800.616	Lipids and lipid-like molecules	forward	0.000340421	0.000378651	0.00039355	0.000423954	0.000408211	0.000392083	0.000211427	0.000160188	9.80115e-05	0.000461884	0.000215391	0.000274321	4.71775e-05	5.84655e-05	5.90654e-05	4.46234e-05	7.30655e-05	0.00020024	0.000179204	0.000179613
398	SM(d18:0/18:1(9Z))	0.675047	208.707	731.604	Lipids and lipid-like molecules	forward	9.86708e-05	0.000102968	9.02088e-05	0.000129888	0.000137797	0.000106693	0.000155989	0.000282241	0.000260223	0.000127831	0.000497319	0.000437223	0.000257634	0.000276946	0.000240103	0.000284518	0.000328425	9.06409e-05	8.00391e-05	7.70398e-05
399	N5-(3,4-Dioxo-1,5-cyclohexadien-1-yl)-L-glutamine	0.67459	336.676	253.079	Organic acids and derivatives	forward	3.9517e-06	2.96834e-06	6.11011e-06	7.75723e-06	1.50252e-05	1.0669e-05	1.46737e-05	1.09025e-05	8.89513e-05	2.02429e-05	2.63192e-05	1.60769e-05	6.40703e-06	7.05896e-06	1.52687e-05	1.44042e-05	1.41732e-05	1.46668e-05	1.57232e-05	1.66057e-05
400	PC(24:1(15Z)/14:1(9Z))	0.674296	168.991	814.621	Lipids and lipid-like molecules	forward	0.000247373	0.000264124	0.000332258	0.000289256	0.000243597	0.000424939	0.000402138	0.000392492	0.000324209	0.00030778	0.000336413	0.000249674	0.000301043	0.00029432	0.000335762	0.000300985	0.000249853	0.000250268	0.000211948	0.000236942
401	PC(22:6(4Z,7Z,10Z,13Z,16Z,19Z)/20:5(5Z,8Z,11Z,14Z,17Z))	0.674235	161.918	852.554	Lipids and lipid-like molecules	forward	1.01613e-08	8.10047e-07	1.0641e-08	1.23525e-06	1.02816e-08	1.37851e-06	1.22836e-05	1.64211e-06	1.04165e-06	2.49601e-06	1.05345e-06	2.36839e-06	3.04093e-07	6.63223e-09	6.12311e-09	5.58857e-09	5.88713e-09	5.44078e-06	7.30182e-06	5.65403e-06
402	PC(22:6(4Z,7Z,10Z,13Z,16Z,19Z)/22:6(4Z,7Z,10Z,13Z,16Z,19Z))	0.674118	158.759	878.567	Lipids and lipid-like molecules	forward	1.04095e-05	1.38192e-05	1.08139e-05	6.87423e-06	7.98083e-06	1.17514e-05	1.72363e-05	7.39989e-06	7.53623e-06	6.09393e-06	7.96414e-06	1.10492e-05	1.91481e-06	3.21477e-06	3.49541e-06	1.46647e-06	3.7167e-07	1.15724e-05	1.06707e-05	1.1733e-05
403	PC(20:2(11Z,14Z)/15:0)	0.673138	38.5988	772.583	Lipids and lipid-like molecules	forward	0.000143776	0.000161145	0.000229455	0.000180897	0.000121864	0.000199447	0.000139756	0.000145688	9.84935e-05	0.000372472	9.30591e-05	0.000237859	4.22042e-05	5.03681e-05	5.65271e-05	7.09965e-05	6.63258e-05	0.000134305	0.000122278	0.000117598
405	PC(22:5(4Z,7Z,10Z,13Z,16Z)/P-18:0)	0.670359	37.6262	820.62	Lipids and lipid-like molecules	forward	6.0016e-05	5.11913e-05	5.748e-05	2.58541e-05	5.40342e-05	6.97098e-05	3.75238e-05	2.18689e-05	3.56984e-05	2.15682e-05	1.5128e-05	4.1503e-05	1.1493e-05	1.19766e-05	1.00451e-05	2.63282e-05	2.02437e-05	4.06803e-05	4.08759e-05	3.17999e-05
406	PC(18:4(6Z,9Z,12Z,15Z)/P-18:1(11Z))	0.668179	164.111	764.558	Lipids and lipid-like molecules	forward	1.8663e-05	2.50031e-05	4.27579e-05	3.4371e-05	1.39453e-05	4.80106e-05	2.65647e-05	8.26146e-06	9.58504e-09	3.08999e-05	2.18388e-05	1.52603e-05	5.24413e-09	6.63223e-09	3.19339e-06	5.58857e-09	5.88713e-09	2.32372e-05	2.82624e-05	2.38264e-05
407	PC(22:2(13Z,16Z)/16:1(9Z))	0.664303	167.853	812.613	Lipids and lipid-like molecules	forward	0.000691582	0.000739572	0.000791733	0.000766662	0.000686027	0.000952441	0.00260495	0.00313115	0.00331738	0.0013117	0.00266452	0.00177341	0.00272049	0.00226466	0.00239028	0.00286548	0.00274717	0.0015557	0.00137281	0.0013644
408	Glutamyllysine	0.663889	403.466	276.155	Organic acids and derivatives	forward	1.01613e-08	1.00208e-08	1.0641e-08	8.03997e-06	8.13873e-06	1.06738e-08	2.35905e-06	1.57687e-06	2.7157e-06	5.89524e-06	1.64629e-06	3.1624e-07	5.24413e-09	6.63223e-09	6.12311e-09	5.58857e-09	5.88713e-09	3.51748e-06	3.42617e-06	3.18502e-06
409	SM(d18:1/20:0)	0.662645	206.977	759.634	Lipids and lipid-like molecules	forward	2.89963e-05	3.39093e-05	2.97198e-05	2.82373e-05	2.71835e-05	2.67699e-05	3.11847e-05	6.13455e-05	2.98905e-05	1.31849e-05	9.14026e-05	3.79703e-05	3.11491e-05	4.81352e-05	3.83946e-05	3.08303e-05	4.7555e-05	1.83234e-05	1.86535e-05	1.7698e-05
410	Persicaxanthin	0.662287	261.813	385.273	Lipids and lipid-like molecules	forward	1.54454e-06	1.63112e-06	2.16192e-06	9.25212e-07	8.52798e-07	1.04673e-06	1.71736e-06	1.29855e-06	7.58521e-07	1.37093e-06	8.60701e-07	1.06811e-06	1.59038e-06	9.55448e-07	3.02798e-06	1.68742e-06	1.22597e-06	1.71902e-06	1.30704e-06	1.32395e-06
411	SM(d18:1/14:0)	0.661709	211.93	675.543	Lipids and lipid-like molecules	forward	6.46544e-05	6.0505e-05	8.59884e-05	6.6434e-05	5.32353e-05	6.3923e-05	0.000106333	0.000105362	5.79175e-05	7.61332e-05	7.28497e-05	0.000109185	7.42963e-05	7.76847e-05	9.1164e-05	0.000126493	0.000127918	5.95518e-05	6.11981e-05	5.67604e-05
412	Tromethamine	0.661381	495.483	122.082	Organic compounds	forward	0.000213988	0.000262471	0.000246846	0.000219598	0.00021742	0.000196289	0.00020299	0.000203837	0.000219911	0.000183787	0.000236524	0.000239864	0.000133672	0.000171649	0.00013515	0.000110252	0.000132398	0.000180384	0.000193712	0.000199583
413	PC(22:4(7Z,10Z,13Z,16Z)/15:0)	0.655391	167.679	796.582	Lipids and lipid-like molecules	forward	7.3889e-05	6.32495e-05	6.94417e-05	2.78836e-05	7.48964e-05	3.14993e-05	8.65075e-05	9.41946e-05	9.34319e-05	0.000114157	7.72092e-05	0.00011327	2.5805e-05	2.17734e-05	1.88155e-05	7.61204e-05	6.54315e-05	6.88007e-05	5.193e-05	6.26553e-05
414	6,10,14-Trimethyl-5,9,13-pentadecatrien-2-one	0.655219	228.556	263.237	Lipids and lipid-like molecules	forward	1.6018e-06	2.07302e-06	2.33526e-06	1.92794e-06	8.92484e-07	2.82615e-06	1.75466e-06	1.23833e-06	1.23164e-06	4.40301e-06	1.6481e-06	3.8976e-06	1.41621e-06	2.51644e-06	2.91414e-06	2.86214e-06	1.03144e-06	1.75625e-06	2.5735e-06	2.53504e-06
415	PC(P-18:1(11Z)/22:6(4Z,7Z,10Z,13Z,16Z,19Z))	0.655063	159.831	816.589	Lipids and lipid-like molecules	forward	1.82864e-05	3.05671e-05	2.93941e-05	1.2014e-05	5.88065e-06	2.74565e-05	1.19148e-05	7.18719e-06	1.37687e-05	7.79008e-06	5.11996e-06	1.13608e-05	3.41154e-06	4.05058e-06	4.22391e-06	1.71998e-06	1.8544e-06	1.52462e-05	1.54639e-05	1.46062e-05
416	Carnosine	0.652851	455.465	227.114	Organic acids and derivatives	forward	4.63278e-06	8.01888e-06	4.60084e-06	8.78365e-06	7.47218e-06	5.09639e-06	3.72264e-06	3.37278e-06	3.99816e-06	5.02478e-06	5.94089e-06	4.50714e-06	3.39041e-06	3.66674e-07	6.12311e-09	3.6346e-06	3.09588e-06	4.16141e-06	4.15669e-06	5.29869e-06
417	Epidermin	0.652741	431.514	262.128	Organic oxygen compounds	forward	9.23531e-06	6.96753e-06	1.02254e-05	6.92039e-05	8.46896e-05	7.44026e-06	4.71298e-05	6.59523e-05	5.79568e-05	6.61443e-05	7.32211e-05	3.76163e-05	5.24413e-09	6.63223e-09	6.12311e-09	5.58857e-09	5.88713e-09	7.71189e-05	6.82794e-05	7.79348e-05
418	PC(18:3(6Z,9Z,12Z)/18:1(11Z))	0.652021	196.503	782.566		forward	9.44028e-05	0.000135824	0.00014964	9.55837e-05	0.000126771	0.000137239	0.00022221	0.000294132	0.000282403	0.000170501	0.00019167	0.000233633	0.000269073	0.000300388	0.000260614	0.000134377	0.000539944	0.000183062	0.000148555	0.000147599
420	PC(22:4(7Z,10Z,13Z,16Z)/P-18:0)	0.651149	161.985	822.636	Lipids and lipid-like molecules	forward	5.86312e-05	5.95632e-05	6.19268e-05	4.04301e-05	4.65547e-05	6.16127e-05	2.21576e-05	2.63009e-05	4.30994e-05	3.90415e-05	3.23967e-05	2.88814e-05	7.43379e-06	1.30908e-05	1.36709e-05	7.05539e-06	6.80332e-06	2.36383e-05	2.71597e-05	2.36982e-05
421	(Â±)-2,2'-Iminobispropanoic acid	0.650558	465.558	162.076	Organic acids and derivatives	forward	0.000111992	0.000111597	8.56608e-05	5.94391e-05	6.96697e-05	4.3494e-05	0.000121339	7.52154e-05	0.000145603	6.94548e-05	8.5214e-05	8.71328e-05	8.3896e-05	9.13795e-05	8.25852e-05	8.29413e-05	8.9401e-05	7.27553e-05	5.95286e-05	7.00878e-05
422	LysoPC(18:1(9Z))	0.650449	220.999	522.356	Lipids and lipid-like molecules	forward	0.00376553	0.00505555	0.00534828	0.00449708	0.00393153	0.00622715	0.0114505	0.00489927	0.00544431	0.00417728	0.00506275	0.00554133	0.0104816	0.00664354	0.0095198	0.00618833	0.00454009	0.00569439	0.00536235	0.00534555
424	PC(16:1(9Z)/P-18:0)	0.649535	170.584	744.59		forward	0.000141495	0.00012559	0.00016846	0.00014022	0.000119517	0.000150121	3.21921e-05	2.06776e-05	5.8103e-05	3.31038e-05	2.72035e-05	4.03045e-05	2.2428e-05	1.90446e-05	1.32824e-05	8.78721e-06	1.2958e-05	5.3756e-05	4.9399e-05	5.84954e-05
425	PC(P-18:1(11Z)/22:5(4Z,7Z,10Z,13Z,16Z))	0.648977	160.654	818.604	Lipids and lipid-like molecules	forward	0.000193445	0.000214836	0.000259576	0.000142041	0.000129049	0.000210246	8.78138e-05	6.16782e-05	0.000102051	0.000103366	7.8216e-05	7.56255e-05	2.58382e-05	3.16024e-05	3.146e-05	1.88718e-05	1.6435e-05	0.000108746	0.000101406	0.000100548
426	PC(15:0/15:0)	0.648892	38.1627	706.537	Lipids and lipid-like molecules	forward	8.62591e-06	9.00857e-06	1.5991e-06	8.24785e-06	9.05585e-06	8.23004e-06	9.18517e-06	7.66399e-06	6.08998e-06	8.57216e-06	1.05329e-08	2.47192e-06	5.24413e-09	6.63223e-09	6.55329e-07	5.58857e-09	3.73953e-07	5.07424e-06	6.56608e-06	5.35532e-06
427	LysoPC(14:0/0:0)	0.648591	227.953	468.308	Lipids and lipid-like molecules	forward	0.00034451	0.000431392	0.000539112	0.000278599	0.000283947	0.000418861	0.000458129	0.000311458	0.000197918	0.000238549	0.000185993	0.000274923	0.000272305	0.000272204	0.000367928	0.000348008	0.000210939	0.00031791	0.000377086	0.000343115
428	Valyl-Tyrosine	0.646493	210.459	281.149	Organic acids and derivatives	forward	1.76717e-05	1.31976e-05	1.05455e-05	1.60115e-05	2.12036e-05	1.50536e-05	1.4254e-06	1.7669e-05	9.58504e-09	2.71846e-05	4.3823e-06	1.77233e-06	5.24413e-09	8.50021e-06	6.12311e-09	3.3185e-06	1.18405e-05	1.31362e-05	1.452e-05	1.38161e-05
429	PI(20:2(11Z,14Z)/18:2(9Z,12Z))	0.645536	217.758	887.562	Lipids and lipid-like molecules	forward	0.000169387	0.000208784	0.000164148	0.000186129	0.000143114	0.000158347	0.000146375	0.000143254	0.000191137	0.000154289	0.000319297	0.000274949	0.000103322	0.000145618	0.000126706	8.03088e-05	0.000126288	0.000113808	0.000125156	0.000131982
431	PC(22:5(4Z,7Z,10Z,13Z,16Z)/22:6(4Z,7Z,10Z,13Z,16Z,19Z))	0.6443	159.679	880.581	Lipids and lipid-like molecules	forward	1.77047e-06	3.01915e-06	2.51918e-06	1.83268e-06	1.77464e-06	2.82212e-06	6.65147e-06	2.5802e-06	2.62373e-06	2.29117e-06	2.37006e-06	4.60617e-06	5.24413e-09	6.63223e-09	1.03588e-06	5.58857e-09	5.88713e-09	4.0253e-06	4.24325e-06	3.77929e-06
432	SM(d18:1/18:1(9Z))	0.643492	208.537	729.59	Lipids and lipid-like molecules	forward	4.56164e-05	4.95518e-05	4.95491e-05	6.02253e-05	6.26362e-05	6.50396e-05	9.53478e-05	0.000128446	0.000141019	5.12038e-05	0.000201559	0.000232947	0.000152899	0.000167776	0.000167177	0.000284505	0.000259245	4.67474e-05	4.61891e-05	5.01698e-05
433	PC(16:1(9Z)/16:1(9Z))	0.642032	175.871	730.538	Lipids and lipid-like molecules	forward	3.10155e-05	5.59415e-05	6.74425e-05	8.28318e-05	5.59467e-05	8.74337e-05	9.3905e-05	7.21008e-05	6.01481e-05	0.000104951	5.31951e-05	6.71885e-05	3.82472e-05	1.0788e-05	5.62157e-05	5.04755e-05	2.74795e-05	7.52245e-05	7.68573e-05	8.09132e-05
434	PC(24:0/20:5(5Z,8Z,11Z,14Z,17Z))	0.640482	159.546	892.678	Lipids and lipid-like molecules	forward	2.5375e-06	2.7736e-06	9.22651e-06	1.27608e-05	2.58648e-06	1.04642e-05	4.79342e-06	4.12394e-06	2.99627e-06	1.09745e-05	2.59686e-06	2.16404e-06	2.11979e-07	1.99846e-06	1.27347e-06	5.58857e-09	5.88713e-09	2.86824e-06	2.35782e-06	2.87054e-06
437	PC(22:6(4Z,7Z,10Z,13Z,16Z,19Z)/20:1(11Z))	0.639265	162.236	860.616	Lipids and lipid-like molecules	forward	3.13053e-05	4.18188e-05	4.85642e-05	2.7099e-05	2.16213e-05	5.33123e-05	0.000101755	3.45556e-05	5.02252e-05	2.17821e-05	2.13402e-05	1.90195e-05	2.83243e-05	4.65977e-05	4.61593e-05	5.21498e-05	3.96282e-05	4.17441e-05	4.18187e-05	4.33025e-05
439	PC(18:0/15:0)	0.637821	176.754	748.583	Lipids and lipid-like molecules	forward	2.4421e-05	1.70097e-05	3.01131e-05	3.08266e-05	2.58565e-05	3.88056e-05	2.95362e-05	1.77971e-05	1.78492e-05	4.79163e-05	2.46676e-05	2.04078e-05	4.28268e-06	5.91551e-06	3.76208e-06	7.19906e-06	5.1422e-06	2.00916e-05	1.86605e-05	1.52458e-05
440	PC(18:2(9Z,12Z)/15:0)	0.636111	39.5196	744.554	Lipids and lipid-like molecules	forward	9.31429e-05	0.000102505	6.24554e-05	5.1113e-05	7.61884e-05	0.000109681	3.19824e-05	3.89649e-05	2.67346e-05	0.000105842	2.32913e-05	5.42635e-05	1.18073e-05	1.09118e-05	3.45378e-06	6.58663e-06	8.46192e-06	4.10528e-05	4.82116e-05	4.81886e-05
444	Cervonyl carnitine	0.632131	199.896	472.342	Lipids and lipid-like molecules	forward	9.1937e-07	1.58013e-06	1.84912e-06	2.48391e-07	3.0852e-07	1.53198e-06	3.65814e-06	2.27352e-06	7.70949e-07	1.61678e-06	2.15519e-07	6.48304e-07	9.15379e-07	7.60573e-07	1.97318e-06	1.44251e-06	3.19094e-06	1.35314e-06	1.49823e-06	1.35506e-06
446	LysoPC(16:1(9Z)/0:0)	0.631632	225.302	494.324	Lipids and lipid-like molecules	forward	0.00072553	0.00141699	0.00114459	0.000830524	0.000830068	0.00162176	0.00195524	0.00132801	0.00106536	0.000444117	0.000941875	0.00108828	0.00125585	0.00141706	0.00179891	0.00117017	0.000962481	0.00119585	0.0011885	0.0011983
447	PC(24:1(15Z)/18:4(6Z,9Z,12Z,15Z))	0.631354	161.565	864.642	Lipids and lipid-like molecules	forward	1.02491e-05	1.5145e-05	2.50371e-05	1.69105e-05	1.07046e-05	2.84632e-05	1.30546e-05	1.07666e-05	1.46991e-05	2.20886e-05	1.31194e-05	1.26001e-05	2.94952e-06	7.26895e-06	8.84002e-06	3.67188e-06	2.98895e-06	1.7212e-05	1.16462e-05	1.1499e-05
448	PC(24:1(15Z)/18:2(9Z,12Z))	0.631029	165.185	868.676	Lipids and lipid-like molecules	forward	5.46983e-06	6.14218e-06	1.71838e-05	1.60099e-05	7.08e-06	2.16972e-05	4.23324e-07	1.38388e-06	5.23079e-07	2.80948e-05	1.05329e-08	2.19952e-07	5.24413e-09	6.63223e-09	6.12311e-09	6.68875e-07	5.88713e-09	2.01557e-06	2.08164e-06	1.88223e-06
449	PC(22:5(7Z,10Z,13Z,16Z,19Z)/20:1(11Z))	0.630422	160.596	862.631	Lipids and lipid-like molecules	forward	4.7364e-05	5.72136e-05	9.59879e-05	6.57464e-05	3.84502e-05	0.000124288	7.55773e-05	3.9258e-05	4.20132e-05	9.30432e-05	4.30592e-05	4.23311e-05	2.55631e-05	3.50965e-05	3.72217e-05	2.15469e-05	2.19926e-05	5.66121e-05	5.65764e-05	5.69999e-05
451	N-Nitrosodimethylamine	0.629582	363.085	75.0559	Organic nitrogen compounds	forward	2.6384e-05	3.61892e-05	5.19036e-05	5.29886e-05	5.54032e-05	6.10128e-05	1.10164e-05	1.37702e-05	1.63287e-05	4.04459e-05	1.83937e-05	3.06443e-05	4.27624e-06	6.16218e-06	3.56847e-06	4.03323e-06	5.3846e-06	1.87275e-05	2.00796e-05	2.07754e-05
452	PC(20:3(8Z,11Z,14Z)/14:0)	0.629408	173.24	756.552	Lipids and lipid-like molecules	forward	0.000281941	0.000452855	0.000481206	0.000498884	0.000254577	0.000658225	0.00065909	0.000285288	0.000488174	0.000294627	0.000453657	0.000339888	0.000325653	0.000402899	0.000501917	0.000361315	0.000358271	0.000530697	0.000514931	0.000565895
453	Alpha-Lactose	0.628935	365.236	360.202	Organic oxygen compounds	forward	1.01613e-08	1.00208e-08	1.0641e-08	7.96413e-07	1.02709e-06	1.06738e-08	2.54977e-06	4.51741e-07	1.88678e-06	2.85862e-07	8.19211e-07	7.58553e-07	5.24413e-09	6.63223e-09	6.12311e-09	1.0705e-06	1.0235e-06	1.11054e-06	9.7088e-07	8.76111e-07
455	PC(22:5(4Z,7Z,10Z,13Z,16Z)/20:5(5Z,8Z,11Z,14Z,17Z))	0.628624	41.3122	854.568	Lipids and lipid-like molecules	forward	2.46997e-06	4.94829e-06	2.61693e-06	2.17903e-06	1.0849e-06	1.77448e-06	6.70319e-06	2.31354e-06	6.71093e-06	8.22045e-07	1.30247e-06	2.83478e-06	9.07365e-06	1.00214e-05	1.66651e-05	3.35066e-06	1.78856e-06	4.87404e-06	3.66015e-06	5.62447e-06
456	PC(15:0/P-18:1(9Z))	0.628038	172.238	730.574	Lipids and lipid-like molecules	forward	0.000129668	0.000116561	5.90879e-05	0.000103102	7.73483e-05	0.000113557	9.88853e-07	8.93977e-09	1.57807e-06	1.49874e-05	1.96859e-05	1.01751e-05	5.24413e-09	6.63223e-09	6.12311e-09	5.58857e-09	5.88713e-09	1.59819e-05	1.06402e-05	1.60804e-05
457	PC(20:3(8Z,11Z,14Z)/15:0)	0.627433	63.1133	770.569	Lipids and lipid-like molecules	forward	2.67722e-05	4.55259e-05	2.29889e-05	3.32742e-05	2.24125e-05	4.22208e-05	2.56704e-05	1.26996e-05	2.1534e-05	4.47691e-05	3.10043e-05	2.81181e-05	1.08049e-05	1.36719e-05	1.52587e-05	1.26868e-05	8.29297e-06	2.85698e-05	4.33224e-05	3.18001e-05
458	1-Isothiocyanato-7-(methylthio)heptane	0.624849	261.246	204.089	Organosulfur compounds	forward	3.35968e-05	3.66387e-05	2.40857e-05	2.30869e-05	2.9751e-05	1.67331e-05	1.35888e-05	4.83054e-05	2.99372e-05	2.78556e-05	4.58427e-05	3.82645e-05	2.0719e-06	1.01534e-06	4.01205e-06	1.30538e-06	1.89827e-06	4.55073e-05	4.38288e-05	4.35073e-05
460	Dihydrothymine	0.623604	197.647	129.066	Organoheterocyclic compounds	forward	0.000186066	0.000179942	2.3825e-05	4.16362e-05	0.000195064	0.000186591	0.000155882	0.000170681	0.000173277	0.00016944	0.0002029	0.00019476	0.000303862	0.000116239	0.000208031	0.000110935	0.000279969	0.000161201	0.000169539	0.000173263
461	PC(16:1(9Z)/P-18:1(11Z))	0.623257	168.783	742.574		forward	5.9926e-05	9.06494e-05	9.51325e-05	7.51282e-05	6.61616e-05	0.00010242	2.15962e-05	2.51632e-05	2.27425e-05	5.18511e-05	3.89923e-05	4.63553e-05	1.18716e-05	1.41723e-05	9.27794e-06	3.5879e-06	9.70973e-06	3.75066e-05	3.53279e-05	3.92229e-05
462	Oxonantenine	0.621782	418.352	336.087	Alkaloids and derivatives	forward	1.01613e-08	1.00208e-08	1.0641e-08	9.63103e-06	6.32469e-06	1.06738e-08	1.79131e-05	8.54417e-06	6.14212e-06	6.40449e-06	8.90911e-06	6.97098e-06	5.24413e-09	6.63223e-09	6.12311e-09	5.58857e-09	5.88713e-09	1.11962e-05	1.21401e-05	1.2559e-05
464	LysoPC(16:0)	0.620278	223.655	496.339	Lipids and lipid-like molecules	forward	0.0481147	0.0426276	0.0537992	0.0297269	0.0337942	0.0382609	0.0393022	0.0363506	0.034276	0.0222816	0.0386138	0.0388858	0.0367505	0.0349666	0.0395332	0.0591754	0.0375671	0.0377535	0.0371343	0.0357541
465	PC(24:0/20:4(5Z,8Z,11Z,14Z))	0.618615	158.827	894.695	Lipids and lipid-like molecules	forward	2.99593e-06	4.24949e-06	6.70382e-06	8.80573e-06	2.87264e-06	8.03211e-06	3.28642e-06	3.9048e-06	3.35631e-06	6.0549e-06	4.01135e-06	2.94979e-06	5.24413e-09	1.58842e-06	4.20864e-07	5.58857e-09	5.88713e-09	2.21732e-06	2.24684e-06	1.86531e-06
468	PC(20:5(5Z,8Z,11Z,14Z,17Z)/P-18:1(11Z))	0.614151	161.576	790.575	Lipids and lipid-like molecules	forward	0.000145171	0.000220759	0.000223727	0.000139261	0.000118877	0.000203476	9.2797e-05	8.68049e-05	7.16948e-05	6.37778e-05	6.97783e-05	9.36005e-05	1.80711e-05	1.39265e-05	1.74402e-05	1.78716e-05	2.56628e-05	8.94123e-05	9.80184e-05	9.60295e-05
470	lysoPC(6:0)	0.613474	446.266	356.181	Lipids and lipid-like molecules	forward	1.01613e-08	1.00208e-08	1.0641e-08	5.55504e-07	8.00672e-07	1.06738e-08	1.07753e-06	3.75132e-07	1.63688e-06	9.95849e-07	1.37502e-06	1.16484e-06	5.24413e-09	6.63223e-09	6.12311e-09	5.58857e-09	5.88713e-09	9.83835e-07	1.01867e-06	9.65854e-07
471	N-Nitroso-pyrrolidine	0.608987	344.891	101.071	Organoheterocyclic compounds	forward	8.47483e-05	8.27057e-05	0.000101102	9.16398e-05	9.68206e-05	0.000100695	5.22831e-05	7.07676e-05	9.15872e-05	7.44456e-05	9.54403e-05	9.73618e-05	3.53469e-05	4.93267e-05	5.25415e-05	3.88753e-05	3.67866e-05	7.54779e-05	7.17961e-05	7.8378e-05
473	PC(20:4(5Z,8Z,11Z,14Z)/20:4(8Z,11Z,14Z,17Z))	0.606636	57.9652	830.571	Lipids and lipid-like molecules	forward	3.42727e-05	4.61574e-05	1.83999e-06	1.37996e-05	1.96495e-05	3.46774e-05	3.72511e-05	3.07074e-05	2.7664e-05	5.22767e-06	1.61701e-06	3.46382e-05	4.90587e-06	1.81242e-05	1.74233e-06	4.44681e-06	9.22523e-06	4.41937e-05	3.19931e-05	3.49672e-05
475	Glycylprolylhydroxyproline	0.605379	452.113	286.14	Organic acids and derivatives	forward	1.02148e-07	1.00208e-08	1.0641e-08	4.06962e-06	4.76005e-06	2.92654e-07	3.69444e-06	2.21236e-06	2.7036e-06	2.53708e-06	3.83872e-06	1.07871e-06	5.24413e-09	6.63223e-09	6.12311e-09	2.81561e-08	9.56687e-07	2.68315e-06	2.76825e-06	2.91809e-06
476	PC(24:1(15Z)/22:5(4Z,7Z,10Z,13Z,16Z))	0.605353	157.144	918.694	Lipids and lipid-like molecules	forward	2.1638e-06	2.2536e-06	5.6265e-06	4.72969e-06	2.66026e-06	5.64057e-06	1.72756e-06	1.41587e-06	6.35392e-07	3.34135e-06	1.73986e-06	9.33232e-07	5.24413e-09	6.63223e-09	6.12311e-09	5.58857e-09	5.88713e-09	9.3103e-07	8.34444e-07	7.44796e-07
477	3-Methylhistidine	0.604053	410.818	170.093	Organic acids and derivatives	forward	1.01613e-08	1.00208e-08	1.0641e-08	0.000194986	0.000353007	1.06738e-08	9.965e-05	8.57004e-05	0.000174777	9.17787e-05	9.08254e-05	8.03247e-05	2.76545e-06	1.88621e-06	2.27106e-06	2.32261e-06	2.49122e-06	0.000142949	0.000171632	0.000169981
478	Aspartyl-Isoleucine	0.602226	467.73	247.129	Organic acids and derivatives	forward	1.96055e-06	3.71467e-06	1.38656e-06	9.52792e-06	9.487e-06	5.89627e-06	3.44984e-06	4.25763e-06	6.43357e-06	5.34536e-06	6.6742e-06	3.5545e-06	6.68194e-08	6.63223e-09	6.12311e-09	5.58857e-09	3.06449e-08	5.4419e-06	5.31635e-06	5.58133e-06
479	PC(24:1(15Z)/18:3(6Z,9Z,12Z))	0.601936	161.282	866.66	Lipids and lipid-like molecules	forward	1.52806e-06	2.90621e-06	8.10018e-06	7.47438e-06	1.98401e-06	6.55435e-07	3.08838e-06	5.27627e-06	6.25169e-06	8.13927e-06	4.27953e-06	3.91853e-06	6.24653e-07	2.5171e-07	1.01914e-06	4.13764e-07	7.04866e-07	1.3901e-06	2.09295e-06	1.62652e-06
480	PC(22:5(4Z,7Z,10Z,13Z,16Z)/14:0)	0.601015	169.457	780.552		forward	0.000226338	0.000281616	0.000455795	0.000510356	0.000362896	0.000601805	0.000813321	0.000523453	0.000285447	0.000684055	0.000433154	0.000496043	0.000257134	0.000368667	0.000750819	0.000295963	0.000303844	0.000593313	0.000670376	0.000701395
481	Isoniazid alpha-ketoglutaric acid	0.598868	419.267	266.077	Organoheterocyclic compounds	forward	1.01613e-08	1.00208e-08	1.0641e-08	4.3916e-06	3.93473e-06	1.06738e-08	1.15451e-05	5.25106e-06	3.97593e-06	2.88644e-06	6.29465e-06	5.86116e-06	5.24413e-09	6.63223e-09	6.12311e-09	5.58857e-09	5.88713e-09	6.89981e-06	5.34683e-06	7.51002e-06
482	5-Methoxytryptophan	0.598591	178.416	235.108	Organoheterocyclic compounds	forward	3.58344e-05	3.43407e-05	1.68408e-05	5.7197e-06	2.0783e-06	4.38676e-06	8.45708e-06	7.78204e-06	2.75491e-06	5.96533e-06	2.5321e-06	7.00008e-07	5.24413e-09	6.63223e-09	6.12311e-09	5.58857e-09	1.50114e-07	7.83015e-06	7.69098e-06	8.55046e-06
484	PC(24:1(15Z)/20:5(5Z,8Z,11Z,14Z,17Z))	0.596707	159.741	890.663	Lipids and lipid-like molecules	forward	3.12409e-06	3.48543e-06	6.33625e-06	6.9752e-06	1.69325e-06	8.74228e-06	3.59973e-06	2.30909e-06	1.09086e-06	7.07724e-06	3.07661e-06	2.12178e-06	5.24413e-09	6.63223e-09	6.12311e-09	5.58857e-09	5.88713e-09	1.87544e-06	1.52003e-06	1.9367e-06
487	PC(22:5(7Z,10Z,13Z,16Z,19Z)/18:3(6Z,9Z,12Z))	0.595868	164.673	830.571	Lipids and lipid-like molecules	forward	0.000130188	0.000178118	0.000141683	9.94925e-05	0.000112621	0.000180227	0.000111776	6.1076e-05	0.000116584	9.52382e-05	9.50854e-05	7.66615e-05	3.35305e-05	5.98977e-05	6.27073e-05	2.46103e-05	3.31089e-05	0.000180575	0.00011557	0.000163766
488	Cysteine-S-sulfate	0.595862	326.879	201.984	Organic acids and derivatives	forward	2.65399e-05	3.35284e-06	1.47785e-05	8.75874e-06	2.37364e-05	3.65702e-07	5.40762e-06	1.43106e-05	1.71543e-05	0.000191704	2.93743e-05	1.31695e-05	2.97012e-06	3.48139e-06	1.4347e-06	7.72434e-06	1.71609e-05	3.00434e-05	3.08469e-05	2.94724e-05
489	L-Kynurenine	0.594101	287.469	209.092	Organic oxygen compounds	forward	4.30647e-05	3.69664e-05	1.9272e-05	2.37857e-05	3.47928e-05	1.78307e-05	3.37198e-05	2.20525e-05	3.6322e-05	2.30077e-05	3.90086e-05	1.94038e-05	5.24413e-09	6.63223e-09	6.12311e-09	5.58857e-09	5.88713e-09	3.0788e-05	3.48386e-05	3.44125e-05
490	Octadecylamine	0.588166	159.238	270.315	Organonitrogen compounds	forward	1.00045e-05	9.593e-06	1.16931e-05	1.04567e-05	1.20741e-05	8.5565e-06	7.02781e-06	8.06351e-06	7.74756e-06	9.48194e-06	1.20168e-05	7.84781e-06	5.24413e-09	6.63223e-09	6.12311e-09	5.58857e-09	5.88713e-09	7.54327e-06	6.88653e-06	8.69269e-06
492	PC(P-16:0/16:0)	0.583676	98.6442	718.581	Lipids and lipid-like molecules	forward	8.32677e-06	1.05086e-05	4.26044e-06	1.02868e-05	9.03216e-06	1.02452e-05	7.31392e-06	6.80573e-06	8.60942e-06	8.2228e-06	1.52777e-05	1.39693e-05	5.24413e-09	8.28963e-07	8.24649e-07	5.58857e-09	5.88713e-09	5.72323e-06	5.98743e-06	5.77e-06
493	LysoPC(17:0)	0.583453	221.947	510.355	Lipids and lipid-like molecules	forward	0.000773223	0.001042	0.000687285	0.000746548	0.000637013	0.000793936	0.000682134	0.00052245	0.000572008	0.000632298	0.000570656	0.00112545	0.000220901	0.000232349	0.000256219	0.000402894	0.00030413	0.000656243	0.00063163	0.000608795
494	(R)-Dihydromaleimide	0.58339	154.079	100.04	Organoheterocyclic compounds	forward	0.000190512	0.000211651	0.000275971	0.000243629	0.000295359	0.000257774	0.000203702	0.000144676	0.000197529	0.000112906	0.000227934	0.000206588	3.12325e-05	4.24944e-05	2.00437e-05	1.64622e-05	2.15092e-05	0.000190612	0.000169071	0.000206217
495	LysoPC(22:4(7Z,10Z,13Z,16Z))	0.58306	218.397	572.37	Lipids and lipid-like molecules	forward	5.63154e-06	1.00208e-08	7.49409e-06	4.30281e-06	7.52099e-06	1.06738e-08	1.03125e-05	1.36166e-05	3.19974e-05	1.4506e-06	7.80117e-06	6.04338e-06	3.45232e-05	2.47398e-05	1.77751e-05	1.8896e-05	1.86853e-05	6.03361e-06	4.67016e-06	9.36484e-09
496	Tyrosine methylester	0.581992	406.736	196.097	Organic acids and derivatives	forward	1.01613e-08	1.00208e-08	1.0641e-08	8.35123e-06	1.00414e-05	1.06738e-08	6.94508e-06	5.44356e-06	2.2829e-05	1.91994e-05	7.01624e-05	9.19986e-06	2.84116e-06	7.61696e-06	5.15532e-06	4.64345e-06	1.02714e-05	1.40258e-05	1.28906e-05	1.30429e-05
497	DG(18:0/18:4(6Z,9Z,12Z,15Z)/0:0)	0.580712	30.8238	617.514	Lipids and lipid-like molecules	forward	3.69303e-06	5.94074e-06	1.0641e-08	3.41428e-06	1.97206e-06	2.88579e-06	4.27911e-06	4.98046e-06	3.40588e-06	2.53519e-05	1.05329e-08	1.32527e-05	1.53194e-06	2.64688e-06	3.77126e-07	3.16821e-06	2.98175e-06	3.6953e-06	2.773e-06	4.2942e-06
498	PC(22:6(4Z,7Z,10Z,13Z,16Z,19Z)/18:1(11Z))	0.580396	164.143	832.586	Lipids and lipid-like molecules	forward	0.000415335	0.000562235	0.000678672	0.000389444	0.000377934	0.000597774	0.00158693	0.000783958	0.000896174	0.000358945	0.000671861	0.000820124	0.000513256	0.00087471	0.000918358	0.000715531	0.000643409	0.0009224	0.000901775	0.000908195
499	PC(22:5(7Z,10Z,13Z,16Z,19Z)/16:0)	0.579579	166.828	808.58	Lipids and lipid-like molecules	forward	0.00104599	0.00125004	0.00166506	0.0011164	0.00112933	0.00153422	0.00310224	0.00218628	0.0023202	0.00150929	0.0021063	0.00220228	0.00144127	0.00195191	0.00208493	0.00237757	0.0020123	0.00222497	0.00205304	0.00207902
500	Shoyuflavone A	0.577767	206.132	387.067	Phenylpropanoids and polyketides	forward	7.02934e-06	4.93952e-06	6.83641e-06	7.589e-06	1.63556e-05	5.20396e-06	6.23676e-06	8.25244e-06	3.11866e-06	3.78252e-06	1.91464e-05	1.35236e-05	7.61819e-06	5.45722e-06	8.08622e-06	7.13168e-06	1.26973e-05	9.07476e-06	9.66236e-06	8.91956e-06
502	PC(18:4(6Z,9Z,12Z,15Z)/18:2(9Z,12Z))	0.57533	174.424	778.541		forward	1.48057e-05	9.92452e-06	1.18402e-05	2.37892e-06	1.31034e-05	1.23785e-05	9.35619e-06	4.949e-06	1.01009e-05	5.20292e-06	6.61407e-06	5.74632e-06	3.29913e-06	1.1963e-06	1.17824e-06	1.09703e-06	5.88713e-09	1.60643e-05	1.03129e-05	1.73473e-05
503	Alanyl-Isoleucine	0.57386	430.445	203.139	Organic acids and derivatives	forward	0.000174277	1.79961e-05	0.000174344	1.50024e-05	1.79779e-05	0.000155649	8.61412e-06	7.53645e-06	5.73123e-06	3.82814e-05	5.96273e-06	5.02361e-06	5.24413e-09	6.63223e-09	6.12311e-09	5.58857e-09	5.88713e-09	1.19785e-05	1.58826e-05	1.38535e-05
505	LysoPC(22:1(13Z))	0.572371	215.959	578.417		forward	3.25405e-05	2.66571e-05	3.91897e-05	3.12655e-05	2.60205e-05	3.44404e-05	2.02761e-05	1.71833e-05	9.13665e-06	1.30788e-05	2.01966e-05	2.42673e-05	9.70375e-06	1.03926e-05	1.05037e-05	1.33879e-05	1.01025e-05	2.18759e-05	2.03794e-05	2.13943e-05
506	Theaspirone A	0.571935	613.708	209.154	Organic oxygen compounds	forward	6.96443e-05	0.000138673	5.45616e-05	3.81524e-05	5.43442e-05	5.49886e-05	3.94138e-05	6.51434e-05	4.6354e-05	5.61188e-05	4.80849e-05	4.74561e-05	9.12636e-06	1.09968e-05	9.65151e-06	8.64169e-06	9.47882e-06	3.25232e-05	4.01744e-05	3.34284e-05
507	4-ethylamino-6-isopropylamino-1,3,5-triazin-2-ol	0.570634	518.204	198.135	Organoheterocyclic compounds	forward	1.04129e-05	1.30758e-05	1.19651e-05	9.41042e-06	1.58118e-05	7.64759e-06	3.82842e-06	1.1216e-05	3.88906e-06	1.04604e-05	4.55818e-05	9.83919e-06	1.03896e-05	9.83185e-06	4.83593e-06	5.20749e-06	1.1452e-05	1.3864e-05	1.35634e-05	1.43972e-05
508	Randilongin	0.570255	166.968	613.555	Phenylpropanoids and polyketides	forward	9.86819e-06	1.14089e-05	7.32028e-06	1.22688e-05	7.08107e-06	1.23103e-05	8.76595e-09	8.93977e-09	1.67478e-06	2.37133e-06	4.95758e-06	3.98571e-06	5.24413e-09	6.63223e-09	6.12311e-09	5.58857e-09	5.88713e-09	8.26256e-07	1.35752e-06	1.53453e-06
509	1-Deoxy-D-glucitol	0.568666	127.713	167.093	Organic oxygen compounds	forward	0.00096351	0.000463142	0.000231316	0.000513101	0.00116032	0.000421441	0.000111504	0.000613842	4.47048e-05	0.00145789	0.000169075	2.0213e-05	0.000125546	0.000398784	0.000273783	4.06785e-05	0.000607048	0.000621164	0.000603031	0.000645093
510	N'-Hydroxyneosaxitoxin	0.568332	301.334	332.133	Phenylpropanoids and polyketides	forward	6.47289e-06	3.35222e-06	2.68441e-07	1.71104e-06	6.65357e-06	1.06738e-08	8.76595e-09	1.15115e-05	9.58504e-09	8.81449e-06	8.68378e-07	9.93665e-09	5.24413e-09	6.63223e-09	6.12311e-09	5.58857e-09	3.61247e-06	3.36866e-06	3.33237e-06	3.8244e-06
512	Cer(d18:0/16:0)	0.563462	32.107	540.535	Lipids and lipid-like molecules	forward	4.85278e-06	4.15072e-06	7.58536e-06	1.45587e-05	8.57782e-06	4.0209e-06	8.22266e-06	9.58485e-06	6.03707e-06	2.02462e-05	1.35302e-05	3.20389e-06	1.27931e-05	1.87991e-05	2.93075e-05	2.42037e-05	2.34093e-05	4.19724e-06	3.58976e-06	3.80369e-06
513	N-gamma-Glutamylglutamine	0.562073	466.176	276.119	Organic acids and derivatives	forward	4.74438e-06	2.13256e-05	2.94592e-06	1.26504e-05	2.00343e-05	1.56525e-05	1.9873e-05	1.27904e-05	4.46215e-05	1.84316e-05	1.97433e-05	1.36077e-05	2.08517e-06	1.98509e-06	2.16406e-06	1.66065e-06	2.19786e-06	1.38532e-05	1.60892e-05	1.31295e-05
514	Debenzoylzucchini factor B	0.560249	23.0496	560.409	Lipids and lipid-like molecules	forward	3.6595e-06	1.26629e-06	3.28632e-06	1.7225e-06	2.09127e-06	2.31454e-06	4.16768e-06	2.94762e-06	2.8818e-06	1.77137e-06	2.82276e-06	3.35464e-06	2.82578e-06	4.24977e-06	5.33289e-06	3.1966e-06	4.89641e-06	3.95504e-06	3.09583e-06	2.91352e-06
515	Glucosyl (E)-2,6-Dimethyl-2,5-heptadienoate	0.559748	422.935	317.161	Organic oxygen compounds	forward	1.01613e-08	1.00208e-08	1.0641e-08	7.60992e-06	8.4989e-06	1.06738e-08	3.49359e-06	2.98916e-06	2.55903e-07	6.43058e-06	7.75104e-07	6.32531e-07	5.24413e-09	6.63223e-09	6.12311e-09	5.58857e-09	5.88713e-09	3.52497e-06	3.52226e-06	4.17787e-06
517	LysoPC(15:0)	0.558582	226.143	482.323	Lipids and lipid-like molecules	forward	0.000630125	0.000921203	0.000733437	0.000510316	0.000502845	0.000972315	0.000615149	0.000711119	0.000439719	0.00071432	0.000683977	0.000944646	0.00024103	0.000335905	0.000320638	0.000721427	0.000375688	0.000586094	0.000512104	0.000537975
518	Glutaminylaspartic acid	0.558581	466.176	262.103	Organic acids and derivatives	forward	6.8804e-06	4.89242e-05	6.52307e-06	9.20153e-06	1.3158e-05	2.3113e-05	9.9479e-06	4.71209e-06	2.94713e-06	9.95527e-06	2.38101e-06	4.27916e-06	5.24413e-09	6.63223e-09	6.12311e-09	5.58857e-09	5.88713e-09	1.06212e-05	8.27462e-06	8.78528e-06
519	LysoPE(16:1(9Z)/0:0)	0.557021	230.611	452.277	Lipids and lipid-like molecules	forward	6.03102e-06	9.99554e-06	8.09357e-06	7.07262e-06	4.92673e-06	1.18216e-05	2.22142e-05	9.25562e-06	3.79419e-06	6.29795e-06	7.80384e-06	1.02663e-05	1.12095e-05	7.65035e-06	1.90085e-05	1.92313e-05	1.00756e-05	1.05797e-05	1.29084e-05	1.20173e-05
520	PI(20:4(5Z,8Z,11Z,14Z)/16:0)	0.556779	216.35	859.532	Lipids and lipid-like molecules	forward	4.55553e-06	7.71508e-06	2.67111e-05	1.95537e-05	2.31524e-06	1.65611e-05	2.66343e-06	8.93977e-09	3.55508e-06	1.77873e-05	1.40978e-05	1.21222e-06	1.46633e-05	1.67038e-05	1.73281e-05	1.29878e-05	1.56369e-05	2.62555e-06	1.81612e-06	2.34337e-06
521	Trimethylaminoacetone	0.555738	299.612	116.107	Organic oxygen compounds	forward	5.62717e-05	4.5162e-05	1.04756e-05	4.39521e-05	4.42419e-05	1.08826e-05	1.05803e-05	1.33623e-05	9.81956e-06	1.08539e-05	1.86079e-05	1.36978e-05	1.59215e-06	2.72309e-06	4.921e-06	4.73302e-06	5.13833e-06	2.10811e-05	1.8524e-05	1.44968e-05
522	2-Azetidinecarboxylic acid	0.555627	403.509	102.055	Organic acids and derivatives	forward	6.41338e-05	5.85832e-05	0.000139624	2.74033e-05	1.30529e-05	7.98238e-05	3.35744e-05	2.44384e-05	2.54342e-05	3.97347e-05	3.45302e-05	4.08292e-05	3.29727e-05	4.68862e-05	3.91414e-05	3.39476e-05	3.50332e-05	3.83298e-05	3.8149e-05	3.58881e-05
523	D-Glutamine	0.554728	403.502	147.076	Organic acids and derivatives	forward	1.01613e-08	1.00208e-08	1.0641e-08	0.0040337	0.00649189	1.06738e-08	0.00428242	0.0030512	0.0035235	0.00634903	0.00457423	0.00327385	0.00213267	0.00169987	0.00175061	0.00168516	0.00200598	0.00463903	0.00438107	0.00424736
524	[12]-Gingerol	0.553811	207.917	396.311	Benzenoids	forward	1.60539e-05	3.29666e-05	3.94042e-05	1.375e-05	1.2853e-05	1.88246e-05	3.73599e-05	2.54639e-05	4.94225e-05	4.75803e-05	5.50279e-05	4.90633e-05	1.96878e-05	1.55525e-05	2.02068e-05	2.79678e-05	3.70139e-05	2.75698e-05	2.77739e-05	2.94913e-05
526	Homocysteine thiolactone	0.550358	238.594	118.032	Organic acids and derivatives	forward	0.000231065	0.000205534	0.000187368	0.000310119	0.000353782	0.000263416	7.34442e-05	2.87851e-05	1.2736e-05	7.14223e-05	5.51505e-05	1.9878e-05	3.24341e-05	6.63223e-09	6.12311e-09	5.58857e-09	5.88713e-09	0.000124089	0.000125349	0.000125568
527	Formiminoglutamic acid	0.549878	430.293	175.072	Organic acids and derivatives	forward	1.40798e-05	1.15253e-05	1.46475e-05	2.43603e-05	6.62849e-05	1.28322e-05	4.27478e-05	7.53779e-05	2.92391e-05	0.000414288	0.000121546	1.68106e-05	3.59192e-07	2.5632e-06	2.5983e-06	8.72703e-07	1.33487e-06	6.62744e-05	7.17168e-05	7.44724e-05
528	LysoPE(0:0/20:3(11Z,14Z,17Z))	0.548629	226.95	504.309	Lipids and lipid-like molecules	forward	4.15543e-05	4.75714e-05	4.73367e-05	3.76127e-05	3.08103e-05	4.99211e-05	7.43459e-05	5.56515e-05	4.7766e-05	4.40349e-05	5.49437e-05	4.78705e-05	7.55026e-05	6.15905e-05	7.60253e-05	8.58524e-05	6.25205e-05	5.78222e-05	4.38096e-05	4.62361e-05
529	LysoPC(20:4(8Z,11Z,14Z,17Z))	0.546381	218.66	544.34		forward	0.00145049	0.00117768	0.00202526	0.00190476	0.00189288	0.00184847	0.00515092	0.00313784	0.00491071	0.00323943	0.00422478	0.00378967	0.00438488	0.00316801	0.00363809	0.00344182	0.0032165	0.00334059	0.00319437	0.00330063
530	DG(22:5(7Z,10Z,13Z,16Z,19Z)/16:0/0:0)	0.545523	228.843	643.53	Lipids and lipid-like molecules	forward	1.29384e-07	2.94395e-07	3.52401e-07	2.85472e-07	1.02816e-08	1.25096e-06	4.7829e-06	2.52518e-06	2.53147e-06	5.54328e-07	1.8332e-06	2.55813e-06	5.24413e-09	6.63223e-09	6.12311e-09	5.58857e-09	5.88713e-09	8.5526e-07	8.22811e-07	6.09737e-07
532	1-Methyl-3-(2-thiazolyl)-1H-indole	0.544132	199.286	215.064	Organoheterocyclic compounds	forward	5.39393e-06	5.41397e-06	5.07476e-06	4.97236e-06	5.24704e-06	5.2431e-06	4.96352e-06	4.85478e-06	4.42242e-06	4.56829e-06	5.53237e-06	5.737e-06	5.65228e-06	1.40463e-05	1.05119e-05	4.25943e-06	5.89971e-06	4.94081e-06	4.63741e-06	4.67343e-06
534	N-[(4E,8E)-1,3-dihydroxyoctadeca-4,8-dien-2-yl]hexadecanamide	0.53959	106.04	536.504	Lipids and lipid-like molecules	forward	2.32666e-06	3.95735e-06	2.44944e-06	3.91665e-06	2.7771e-06	2.32788e-06	1.31872e-06	2.42529e-06	1.61926e-06	7.99074e-07	4.59297e-06	5.86672e-06	5.24413e-09	6.63223e-09	6.12311e-09	5.58857e-09	5.88713e-09	1.61888e-06	1.54626e-06	1.28755e-06
535	2-Hydroxycinnamic acid	0.539023	324.877	165.055	Phenylpropanoids and polyketides	forward	0.000297738	0.000169377	9.33144e-05	0.000168484	0.000175012	0.000112063	8.41452e-05	0.00040075	0.000170385	0.00138416	0.000363832	0.000208991	0.000105641	0.000126179	9.42098e-05	6.44488e-05	6.62065e-05	0.000331358	0.000386987	0.000396286
536	LysoPC(P-16:0)	0.537965	215.347	480.345	Lipids and lipid-like molecules	forward	0.000236241	0.000316733	0.000252674	0.000187258	0.00016452	0.000184623	0.000135177	0.000112197	0.000102268	6.19776e-05	0.00012129	0.000142878	3.65042e-05	4.96787e-05	4.18589e-05	6.25539e-05	4.14541e-05	0.000127816	0.000145149	0.000134575
537	L-Tryptophan	0.537916	284.623	243.053	Organoheterocyclic compounds	forward	6.2886e-05	5.37138e-05	3.15067e-05	2.58336e-05	4.08305e-05	1.85871e-05	1.66575e-05	6.79361e-05	2.75489e-05	5.29535e-05	4.20303e-05	3.33378e-05	9.01138e-08	2.86171e-07	4.46593e-07	1.38633e-06	1.70573e-06	3.79682e-05	5.45557e-05	6.19386e-05
538	LysoPC(22:6(4Z,7Z,10Z,13Z,16Z,19Z))	0.536504	218.141	568.339	Lipids and lipid-like molecules	forward	0.00228821	0.00307518	0.00541694	0.0033667	0.0027545	0.00422025	0.00414765	0.00300097	0.00454018	0.00324307	0.00375976	0.00568446	0.00482107	0.00312333	0.00424238	0.00364054	0.00297958	0.00404096	0.00369005	0.00406086
539	Hypotaurine	0.534867	368.391	110.027	Organic acids and derivatives	forward	1.01613e-08	1.00208e-08	1.0641e-08	2.36336e-05	1.85001e-05	1.06738e-08	8.9762e-06	1.78249e-05	1.85156e-05	4.44613e-05	1.32533e-05	1.15121e-05	2.15733e-05	1.72486e-06	9.29861e-06	7.84646e-06	1.35615e-05	2.24336e-05	2.27743e-05	2.46763e-05
540	Starch acetate	0.534028	373.356	307.11	Organic acids and derivatives	forward	1.01613e-08	1.00208e-08	1.0641e-08	7.87161e-06	5.0059e-06	1.06738e-08	2.34467e-06	7.85369e-06	7.07465e-06	7.84141e-06	7.00998e-06	9.75049e-06	4.03826e-07	7.74766e-07	7.88512e-07	4.56453e-07	1.4947e-06	9.56252e-06	8.9819e-06	6.45928e-06
542	LysoPE(18:1(9Z)/0:0)	0.530815	227.072	480.309	Lipids and lipid-like molecules	forward	0.000128439	0.000178004	0.000232007	0.000149603	0.000131317	0.000210485	0.000295499	0.000175718	0.000123456	0.000352321	0.000160152	0.00022773	0.000163368	0.000192663	0.000233381	0.000326749	0.000139357	0.000181821	0.000194621	0.000193787
544	alpha-[3-(Nitrosoamino)propyl]-3-pyridinemethanol	0.528162	49.4701	196.108	Organoheterocyclic compounds	forward	1.21984e-05	7.61308e-06	8.1481e-06	2.37772e-05	8.3867e-06	1.78336e-05	3.92224e-06	5.23018e-06	3.2224e-06	1.09235e-05	5.8337e-06	5.07207e-06	8.13963e-07	2.28647e-07	6.12311e-09	9.20141e-07	1.33338e-06	8.4006e-06	5.16124e-06	9.57221e-06
545	3,4-Dihydro-2H-1-benzopyran-2-one	0.527699	282.389	149.06	Phenylpropanoids and polyketides	forward	5.7429e-05	5.29401e-05	3.14432e-05	3.19746e-05	4.8195e-05	2.97066e-05	2.8053e-05	3.68548e-05	1.54876e-05	4.4006e-05	3.22149e-05	2.39014e-05	2.33303e-06	2.89831e-06	9.42663e-06	6.25727e-06	1.11299e-05	3.67192e-05	3.95047e-05	3.63405e-05
546	PE(P-18:1(9Z)/20:3(5Z,8Z,11Z))	0.524832	61.7049	752.558	Lipids and lipid-like molecules	forward	6.65974e-05	5.93101e-05	3.55498e-05	4.0183e-05	3.57517e-05	4.2895e-05	1.72677e-05	2.49307e-05	1.54525e-05	1.7043e-05	2.02238e-05	1.10516e-05	6.10762e-06	9.84464e-06	1.06644e-05	6.65831e-07	1.32749e-06	1.90856e-05	2.11567e-05	1.62889e-05
547	S-Adenosylhomocysteine	0.52274	277.14	385.128	Nucleosides, nucleotides, and analogues	forward	1.01613e-08	1.00208e-08	1.0641e-08	1.6084e-06	7.00505e-07	1.06738e-08	8.76595e-09	8.93977e-09	2.18722e-06	1.69013e-06	1.23102e-05	1.70497e-06	1.11992e-07	3.9802e-07	6.39559e-08	2.49791e-07	1.25514e-07	3.10382e-06	3.33641e-06	3.25906e-06
548	Glycerylphosphorylethanolamine	0.522333	426.073	216.063	Organic acids and derivatives	forward	1.01613e-08	1.00208e-08	1.64185e-06	1.02997e-05	7.96944e-06	1.36163e-07	3.88618e-05	1.24094e-05	1.03551e-05	2.20737e-05	1.26876e-05	1.21846e-05	5.24413e-09	6.63223e-09	6.12311e-09	5.58857e-09	5.88713e-09	2.33067e-05	2.19593e-05	2.16485e-05
549	3-O-Acetylepisamarcandin	0.521962	34.9672	460.27	Phenylpropanoids and polyketides	forward	0.000216398	0.000208197	9.55467e-05	0.000134009	0.00022091	7.49332e-05	0.000158694	0.000119315	0.000130767	0.000103478	0.000185956	9.69925e-05	0.000136313	0.000125992	0.000187436	0.000123513	0.0001163	0.00017531	0.000148894	0.000161623
551	LysoPI(18:0/0:0)	0.518954	270.606	601.335	Lipids and lipid-like molecules	forward	4.28793e-06	4.90842e-06	1.0641e-08	1.70978e-06	2.10933e-06	1.06738e-08	6.85565e-06	5.04234e-06	5.4618e-06	5.32735e-06	3.72581e-06	4.52547e-06	5.24413e-09	1.54637e-07	3.81243e-07	3.13613e-07	3.79612e-06	2.8073e-06	3.37712e-06	3.10445e-06
552	2,6-Di-tert-butylbenzoquinone	0.518669	80.5517	221.153	Lipids and lipid-like molecules	forward	8.48837e-07	5.13019e-06	4.41657e-06	4.43787e-06	1.49753e-06	8.59083e-06	1.09261e-05	5.13566e-06	3.52669e-06	1.40605e-05	1.18742e-05	9.28865e-06	5.24413e-09	6.20984e-07	6.12311e-09	5.58857e-09	5.88713e-09	1.16593e-05	1.25855e-05	1.51666e-05
553	PC(22:4(7Z,10Z,13Z,16Z)/14:0)	0.517858	38.6023	782.569		forward	0.000828475	0.00124719	0.00134419	0.00123565	0.000939725	0.0012403	0.00179584	0.00147542	0.00256094	0.000653209	0.00105463	0.00211782	0.00160645	0.00162846	0.00193528	0.00388281	0.00360493	0.00196971	0.00193795	0.00177358
555	Glycine	0.514179	208.962	76.0399	Organic acids and derivatives	forward	1.62312e-05	6.00572e-06	4.2488e-06	2.89884e-06	5.3985e-06	1.77059e-06	4.46111e-06	3.05791e-06	1.51237e-06	3.54861e-07	1.99746e-06	3.35359e-06	5.24413e-09	1.62598e-07	1.95055e-07	5.58857e-09	5.88713e-09	4.46204e-06	4.45659e-06	5.60946e-06
557	2,8-Di-O-methylellagic acid	0.507711	483.29	331.045	Phenylpropanoids and polyketides	forward	1.01613e-08	1.00208e-08	1.0641e-08	2.17675e-06	4.32675e-06	1.06738e-08	3.555e-06	1.79073e-06	2.70522e-06	1.73263e-06	1.75774e-06	2.40201e-06	3.20886e-08	4.21295e-08	2.53566e-08	5.58857e-09	6.37131e-08	1.72406e-06	1.51713e-06	1.41327e-06
558	4-(Methylthio)-2-butanol	0.505474	394.599	121.079	Organic oxygen compounds	forward	2.27775e-05	1.56046e-05	2.27694e-06	1.60067e-06	5.09124e-07	2.21831e-05	3.35226e-06	2.05739e-06	1.6632e-06	1.45735e-06	2.25855e-06	1.88897e-06	3.69811e-06	1.00922e-05	7.80352e-06	1.28856e-05	1.01485e-05	2.25572e-06	2.0607e-06	1.76364e-06
559	Methyl bisnorbiotinyl ketone	0.504301	125.534	215.085	Organoheterocyclic compounds	forward	2.32948e-05	1.2571e-05	1.24288e-05	3.21697e-05	3.80356e-05	2.15522e-05	6.48011e-06	6.15479e-06	8.68968e-06	2.35172e-05	1.13876e-05	8.45712e-06	5.24413e-09	1.81296e-06	2.21585e-06	5.58857e-09	2.17954e-06	1.67162e-05	1.36679e-05	1.75216e-05
560	Allantoin	0.503112	203.984	176.078	Organoheterocyclic compounds	forward	3.01119e-05	8.68704e-06	7.32968e-06	6.50708e-06	3.00895e-05	4.68771e-06	3.4692e-05	2.42794e-05	4.4267e-05	2.76704e-05	3.06597e-05	1.83094e-05	4.41032e-06	5.06917e-06	5.35412e-06	3.18903e-06	4.1847e-06	2.75436e-05	2.908e-05	3.23472e-05
562	N-Methyl proline	0.5	4.87948	130.087	Organic acids and derivatives	reverse	5.24353e-06	5.30114e-06	5.6005e-06	5.83377e-06	5.40483e-06	6.00713e-06	4.32483e-06	5.7094e-06	4.95653e-06	4.75981e-06	4.99547e-06	6.2234e-06	5.24413e-09	6.63223e-09	6.12311e-09	2.63082e-06	1.1839e-06	4.73576e-06	4.63808e-06	5.37631e-06
563	Toluene	0.5	33.0142	93.0703	Benzenoids	reverse	1.14804e-05	4.43793e-05	1.0958e-06	4.04025e-05	1.85909e-05	4.9192e-05	1.90116e-05	3.2648e-05	2.49983e-05	8.22108e-07	4.15179e-05	3.62751e-05	1.14478e-05	1.18605e-05	8.99173e-06	1.24757e-05	1.28497e-05	4.52561e-05	4.46299e-05	4.79462e-05
567	(R)-Pelletierine	0.495257	33.1319	142.123	Organoheterocyclic compounds	forward	2.38982e-05	7.74643e-05	0.000102904	7.36694e-05	3.00284e-05	9.79595e-05	3.14742e-05	5.07678e-05	4.81005e-05	2.46246e-05	6.60722e-05	4.9951e-05	1.70164e-05	2.23884e-05	1.67831e-05	2.00603e-05	2.18648e-05	5.10466e-05	5.35852e-05	5.79576e-05
568	L-cis-Cyclo(aspartylphenylalanyl)	0.494584	200.529	263.102	Organic acids and derivatives	forward	7.8768e-06	1.40113e-05	1.05068e-05	1.54329e-06	1.38221e-06	1.84582e-06	4.79677e-06	3.50921e-06	4.44561e-07	7.51393e-07	3.75118e-07	9.93665e-09	2.25087e-06	3.11697e-06	5.38444e-06	1.85126e-06	2.22652e-06	3.17815e-06	3.07705e-06	2.81464e-06
569	L-Pyridosine	0.494323	312.19	255.134	Organic acids and derivatives	forward	1.52331e-05	8.71e-06	1.65108e-05	2.88014e-05	1.41928e-05	1.15902e-05	1.68301e-06	1.5608e-05	4.91773e-06	7.87302e-05	1.20309e-05	7.45841e-06	9.06487e-06	8.13211e-06	9.03178e-06	4.45889e-06	1.40603e-05	2.1242e-05	2.17726e-05	2.0766e-05
570	Glycyl-glycine	0.494187	26.4554	133.052	Organic acids and derivatives	reverse	0.000109277	6.51939e-05	2.36726e-05	7.00984e-05	0.000119347	8.06592e-05	9.10207e-05	8.15106e-05	9.24331e-05	3.9323e-05	4.64857e-05	9.35089e-05	2.24175e-05	0.000105295	0.000128592	8.73284e-05	0.000148713	6.25492e-05	8.36446e-05	7.89384e-05
572	2-O-Feruloylhydroxycitric acid	0.491314	272.214	385.077	Organic acids and derivatives	forward	1.01613e-08	1.00208e-08	1.0641e-08	2.44206e-07	4.60953e-07	1.06738e-08	8.76595e-09	8.93977e-09	3.87584e-07	1.00523e-06	3.04024e-06	2.73257e-07	1.71852e-06	3.19087e-06	1.78141e-06	3.94751e-06	3.33131e-06	1.16992e-06	1.6664e-06	1.63979e-06
573	(2R,3R,4R)-2-Amino-4-hydroxy-3-methylpentanoic acid	0.487565	77.8545	148.097	Organic acids and derivatives	forward	3.67638e-05	8.59287e-06	1.19435e-05	3.02651e-05	2.77436e-05	9.20319e-06	1.41409e-05	9.7412e-06	2.2093e-05	1.65674e-05	2.39128e-05	3.06217e-05	1.36197e-05	6.63223e-09	6.12311e-09	2.9083e-07	5.88713e-09	1.86044e-05	2.30959e-05	2.01267e-05
574	2-(5-Methyl-2-furanyl)pyrrolidine	0.485339	33.9845	152.107	Organonitrogen compounds	forward	5.81045e-06	3.06406e-05	4.41761e-05	6.7734e-06	1.41503e-05	4.47543e-05	1.26275e-05	2.31501e-05	1.87852e-05	1.2658e-05	2.76765e-05	1.74836e-05	4.6802e-06	3.6681e-06	4.94436e-06	5.89316e-06	5.67662e-06	1.8032e-05	1.85607e-05	2.01834e-05
575	Phosphocreatine	0.484974	478.855	212.043	Organic acids and derivatives	forward	1.01613e-08	1.00208e-08	1.0641e-08	1.48066e-06	1.02816e-08	1.06738e-08	5.45773e-06	5.61916e-06	2.24881e-06	8.65403e-09	4.19558e-06	9.93665e-09	3.90165e-08	4.40958e-08	1.202e-07	5.58857e-09	5.88713e-09	3.71347e-06	3.75619e-06	3.04498e-06
576	Perlolyrine	0.474609	27.2897	265.097	Alkaloids and derivatives	reverse	2.08373e-05	5.99922e-06	1.0641e-08	5.46389e-06	1.9412e-05	1.2621e-05	1.7747e-05	1.45517e-05	1.57656e-05	8.65403e-09	1.05329e-08	1.78705e-05	5.42332e-06	9.44442e-06	1.26371e-05	7.23968e-06	1.42145e-05	1.46292e-05	1.93861e-05	1.88586e-05
578	PE(22:2(13Z,16Z)/14:1(9Z))	0.458982	175.873	742.539	Lipids and lipid-like molecules	forward	1.26767e-05	5.98621e-05	3.51562e-05	3.39829e-05	3.39095e-05	5.46613e-05	3.45809e-05	4.1144e-05	8.42782e-06	9.01435e-05	2.43115e-05	4.65936e-05	5.24413e-09	5.20596e-06	3.62643e-06	6.6022e-07	5.26434e-06	2.01915e-05	2.56246e-05	1.88226e-05
579	5-Aminoimidazole ribonucleotide	0.45861	418.352	296.066	Organic oxygen compounds	forward	1.01613e-08	1.00208e-08	1.0641e-08	8.75768e-05	7.12822e-05	1.06738e-08	0.000118924	7.96529e-05	5.33601e-05	8.5822e-05	8.85403e-05	5.47919e-05	3.34865e-05	1.60892e-05	2.31014e-05	7.05324e-06	5.88713e-09	9.66493e-05	0.000104464	0.00010368
583	Cyclovariegatin	0.440778	24.8889	355.048	Organoheterocyclic compounds	forward	7.66207e-06	1.0576e-06	4.13073e-06	1.55036e-06	3.01372e-06	3.17278e-06	2.86577e-06	4.90274e-07	1.32516e-06	4.91307e-06	1.05329e-08	5.007e-07	7.63352e-07	6.63223e-09	1.62733e-06	5.58857e-09	2.49722e-07	2.40017e-06	2.82968e-06	2.37737e-06
584	3-O-Methylcoumestrol	0.436949	356.727	283.062	Phenylpropanoids and polyketides	forward	2.11724e-06	2.33984e-06	1.0641e-08	2.80864e-05	5.79323e-05	1.06738e-08	1.27046e-05	5.30906e-05	2.10119e-05	6.66752e-05	0.000295832	6.53408e-05	1.0106e-06	3.72851e-06	1.98667e-06	1.8662e-06	2.5465e-06	5.81205e-05	5.78779e-05	5.93299e-05
586	Benzoyl glucuronide (Benzoic acid)	0.435986	331.869	299.078	Organic oxygen compounds	forward	3.6491e-06	1.00208e-08	1.0641e-08	2.79414e-06	9.03726e-06	2.60846e-06	1.60627e-06	1.13999e-05	3.38304e-06	8.9137e-06	6.16577e-05	8.29767e-06	1.05232e-05	1.2304e-05	5.57365e-06	5.94268e-06	9.66026e-06	1.03349e-05	9.47791e-06	1.01475e-05
587	PE(16:0/18:2(9Z,12Z))	0.43418	177.323	716.522	Lipids and lipid-like molecules	forward	0.000142949	0.000318985	0.000293824	0.000205229	0.000200408	0.000317981	0.000142356	0.000152373	5.23099e-05	0.00038531	0.000129793	0.000201189	3.62229e-06	1.82117e-05	1.63454e-05	1.94873e-05	1.21605e-05	9.16991e-05	0.000101591	8.91087e-05
589	LysoPC(24:1(15Z))	0.430286	213.869	606.45	Lipids and lipid-like molecules	forward	3.18876e-05	3.52342e-05	6.16816e-05	5.38381e-05	2.55389e-05	6.45727e-05	3.86256e-05	2.81057e-05	3.04653e-05	3.86107e-05	1.65784e-05	2.83992e-05	2.39958e-05	2.28165e-05	2.53079e-05	2.40461e-05	2.5374e-05	3.429e-05	3.40042e-05	3.01989e-05
590	LysoPC(20:3(5Z,8Z,11Z))	0.429125	219.612	546.355	Lipids and lipid-like molecules	forward	0.000144688	0.000269028	0.000438003	0.000380221	0.000314926	0.000755496	0.00104932	0.000768363	0.00104978	0.000637142	0.000869054	0.00103978	0.0032474	0.00186346	0.00221455	0.00158046	0.00177898	0.000978219	0.000821098	0.00082329
591	LysoPC(24:0)	0.427173	213.296	608.464	Lipids and lipid-like molecules	forward	0.000122166	0.000129511	0.000210983	0.000131689	0.000105803	0.000163471	0.000139639	0.000141506	0.000100745	0.000107567	9.85874e-05	0.000162256	4.9712e-05	6.20143e-05	6.26507e-05	7.2116e-05	8.90817e-05	9.00083e-05	8.28612e-05	8.25796e-05
592	Ecgonine methyl ester	0.422425	303.087	200.128	Alkaloids and derivatives	forward	6.51008e-06	8.55037e-06	1.15205e-05	7.8841e-06	5.49786e-06	4.36627e-06	3.5853e-06	6.08682e-06	6.35837e-06	9.37727e-06	1.10071e-05	4.48066e-06	5.24413e-09	6.63223e-09	6.32411e-07	3.29624e-07	4.04785e-07	6.42686e-06	5.98256e-06	5.85701e-06
593	PE(20:5(5Z,8Z,11Z,14Z,17Z)/P-18:0)	0.417365	38.5303	750.54	Lipids and lipid-like molecules	forward	6.67681e-05	8.08669e-05	0.000136856	7.51999e-05	6.14219e-05	7.46049e-05	1.65385e-05	1.34507e-05	1.2022e-05	3.47001e-05	2.45101e-05	1.63271e-05	6.66783e-06	1.16121e-05	1.06627e-05	1.72887e-06	3.07403e-06	2.68151e-05	2.33503e-05	2.12621e-05
594	PE(22:4(7Z,10Z,13Z,16Z)/14:0)	0.413766	171.208	740.524	Lipids and lipid-like molecules	forward	1.27651e-05	3.07593e-05	2.78179e-05	1.71117e-05	3.08589e-05	2.6878e-05	2.91983e-05	3.85053e-05	1.49308e-05	2.49811e-05	2.35906e-05	3.30077e-05	5.24413e-09	7.97459e-07	6.12311e-09	2.04876e-06	8.01942e-07	1.62781e-05	1.47294e-05	1.55765e-05
595	PE(P-18:1(9Z)/20:2(11Z,14Z))	0.410807	167.029	754.572	Lipids and lipid-like molecules	forward	0.000170376	0.000167727	0.00016746	0.000181237	0.000137035	0.000181388	2.33153e-05	2.81782e-05	3.05816e-05	7.12221e-05	0.000119742	9.61098e-05	3.69817e-06	2.95974e-06	2.07937e-06	6.53321e-07	5.88713e-09	3.44931e-05	4.55865e-05	5.89148e-05
596	PC(P-18:1(11Z)/14:0)	0.409311	106.309	716.565	Lipids and lipid-like molecules	forward	1.01613e-08	1.00208e-08	1.0641e-08	4.65417e-06	1.02816e-08	1.06738e-08	8.76595e-09	8.93977e-09	2.20334e-06	8.65403e-09	3.29918e-06	5.28226e-06	4.34399e-07	6.63223e-09	6.12311e-09	5.58857e-09	2.92287e-07	1.66616e-06	9.31532e-07	1.40769e-06
597	LysoPC(20:0/0:0)	0.408101	217.03	552.403	Lipids and lipid-like molecules	forward	0.000413343	0.000418742	0.000441749	0.000333722	0.000311582	0.000490912	0.000257887	0.000239889	0.00013984	0.00025104	0.000197106	0.000215727	0.000105637	0.000108709	0.000110748	0.000147934	0.000116834	0.00026711	0.000224826	0.000261008
598	2-O-(6-Phospho-alpha-mannosyl)-D-glycerate	0.404922	312.338	349.055	Organic oxygen compounds	forward	3.04478e-06	2.96833e-06	3.38632e-07	2.75428e-06	1.67541e-06	1.06738e-08	2.46998e-06	9.10481e-06	6.66741e-06	1.24801e-05	1.11894e-05	1.14529e-05	7.62655e-07	6.63223e-09	6.12311e-09	5.58857e-09	1.8713e-07	5.99402e-06	6.71708e-06	7.74393e-06
599	Retinyl beta-glucuronide	0.398842	214.04	463.27	Lipids and lipid-like molecules	forward	1.01613e-08	3.44957e-07	1.0641e-08	1.03823e-08	1.02816e-08	1.06738e-08	8.76595e-09	9.24305e-06	1.95132e-06	0.000762601	1.05329e-08	9.93665e-09	2.79755e-05	1.86553e-05	4.31541e-05	2.18433e-05	2.53173e-05	6.32433e-05	6.01616e-05	6.00674e-05
600	1-O-p-Coumaroyl-(b-D-glucose 6-O-sulfate)	0.395076	313.157	407.066	Phenylpropanoids and polyketides	forward	3.81375e-06	3.05728e-06	1.0641e-08	3.5968e-06	4.96721e-06	1.06738e-08	3.63157e-06	5.03583e-06	3.65518e-06	6.13894e-06	5.13601e-06	5.37351e-06	5.24413e-09	6.63223e-09	6.12311e-09	5.58857e-09	5.88713e-09	2.73387e-06	2.78075e-06	2.65808e-06
601	PE(P-18:1(11Z)/18:4(6Z,9Z,12Z,15Z))	0.394347	166.112	722.511	Lipids and lipid-like molecules	forward	1.38461e-05	1.83004e-05	3.3198e-05	2.41467e-05	1.13233e-05	3.56055e-05	1.08249e-05	1.29341e-05	1.0816e-06	2.09277e-05	1.40213e-05	1.21186e-05	5.24413e-09	6.06065e-07	6.12311e-09	5.58857e-09	5.88713e-09	1.18351e-05	8.78701e-06	1.14709e-05
602	PE(P-18:1(11Z)/22:4(7Z,10Z,13Z,16Z))	0.391915	36.6953	778.572	Lipids and lipid-like molecules	forward	0.000114574	9.16562e-05	0.000147432	8.85073e-05	0.000110254	6.30797e-05	8.72045e-06	4.26037e-06	5.89729e-06	1.0234e-05	2.59668e-05	2.54168e-05	1.28375e-06	2.48363e-06	4.27565e-06	6.23602e-07	4.37499e-07	1.58881e-05	1.56515e-05	1.46909e-05
603	PE(P-18:1(9Z)/18:1(9Z))	0.391255	168.775	728.559	Lipids and lipid-like molecules	forward	9.45332e-05	8.80254e-05	8.17794e-05	8.75247e-05	5.7197e-05	0.00011015	5.58665e-06	3.4851e-06	4.69157e-06	3.55147e-05	2.73431e-05	2.33061e-05	5.24413e-09	6.63223e-09	6.12311e-09	5.58857e-09	5.88713e-09	1.67943e-05	2.04764e-05	1.94329e-05
604	PE(P-18:0/22:4(7Z,10Z,13Z,16Z))	0.382528	161.282	780.587	Lipids and lipid-like molecules	forward	0.000141787	0.000133872	0.000118915	0.000118296	0.000106165	0.000147304	3.21188e-05	3.97536e-05	3.79723e-05	6.32785e-05	0.000109477	7.53251e-05	8.40056e-05	8.21829e-05	0.00013927	0.000109419	0.000115161	3.60014e-05	4.15323e-05	4.11836e-05
605	Deoxyuridine	0.375907	204.047	229.081	Nucleosides, nucleotides, and analogues	forward	2.9155e-06	3.1468e-06	1.66969e-06	2.10861e-06	2.8465e-06	1.95526e-06	3.17458e-06	2.53469e-06	4.25595e-06	2.5675e-06	3.64455e-06	1.77333e-06	5.54485e-06	8.91662e-06	7.64506e-06	3.80999e-06	4.92222e-06	3.11073e-06	2.648e-06	3.23298e-06
607	Isoliquiritigenin	0.335171	303.423	257.08	Phenylpropanoids and polyketides	forward	1.65435e-06	2.63012e-06	0.000154781	1.71579e-06	2.59039e-06	0.000114383	9.90525e-06	4.55918e-06	4.48947e-06	3.54036e-06	3.96228e-06	1.06827e-05	8.81682e-06	7.33567e-06	3.73674e-06	2.56526e-06	2.42141e-06	5.86276e-06	5.54687e-06	4.679e-06
608	PE(P-18:1(9Z)/20:5(5Z,8Z,11Z,14Z,17Z))	0.332844	163.409	748.528	Lipids and lipid-like molecules	forward	0.000439578	0.000540047	0.000695598	0.000442181	0.000348398	0.000554346	0.000178346	0.000215699	0.0001629	0.000207463	0.000245909	0.000220556	3.74702e-05	4.85652e-05	5.73474e-05	2.43691e-05	2.43835e-05	0.000194465	0.00017713	0.000178589
609	2,4,12-Octadecatrienoic acid isobutylamide	0.317291	33.4907	334.31	Lipids and lipid-like molecules	reverse	6.72672e-06	8.66543e-06	7.86704e-06	9.91337e-06	6.25488e-06	1.25381e-05	7.02707e-06	4.08763e-06	4.92791e-06	4.91057e-06	1.097e-05	1.55348e-05	1.43122e-05	6.54181e-06	5.29073e-06	8.61752e-06	7.26425e-06	1.61509e-05	1.33735e-05	1.50528e-05
610	Pipericine	0.303554	33.9376	336.326	Lipids and lipid-like molecules	reverse	4.97043e-05	8.79204e-05	6.07598e-05	6.81613e-05	4.90128e-05	9.55139e-05	7.16565e-05	4.35201e-05	7.15612e-05	3.46825e-05	7.57477e-05	0.000143626	8.48333e-05	5.90439e-05	7.2994e-05	7.2482e-05	7.37054e-05	8.63714e-05	9.03422e-05	8.76703e-05
